# Supplementary material for: Syntheses and crystal structures of catena-poly[[di­iodido­zinc(II)]-μ-2,3-di­methyl­pyrazine-κ2N1:N4] and aqua­(2,3-di­methyl­pyrazine-κN)di­iodidozinc(II)–2,3-di­methyl­pyrazine–water (2/1/1)
Source: Acta Crystallogr E Crystallogr Commun. 2026 Feb 3;82(Pt 3):244–8. doi: 10.1107/S2056989026001088 (PMC12961651; doi:10.1107/S2056989026001088)
Supplement: Supplementary file 1 [file e-82-00244-sup1.cif]

##############################################################################
#                                                                            #
# This CIF contains the data in a paper accepted for publication in          #
# Acta Crystallographica Section E. It conforms to the requirements of       #
# Notes for Authors for Acta Crystallographica Section E, and has been       #
# peer reviewed under the auspices of the IUCr Commission on Journals.       #
#                                                                            #
# Full details of the Crystallographic Information File format               #
# are given in the paper "The Crystallographic Information File (CIF):       #
# a New Standard Archive File for Crystallography" by S. R. Hall, F. H.      #
# Allen and I. D. Brown [Acta Cryst. (1991), A47, 655-685].                  #
#                                                                            #
# The current version of the core CIF dictionary is obtainable from          #
# ftp://ftp.iucr.org/pub/cif_core.dic.                                       #
#                                                                            #
# Software is freely available for graphical display of the structure(s)     #
# in this CIF. For information consult the CIF software page                 #
# http://www.iucr.org/resources/cif/software.                                #
#                                                                            #
# This file may be used for bona fide research purposes within the           #
# scientific community so long as proper attribution is given to the journal # 
# article from which it was obtained.                                        #
#                                                                            #
##############################################################################
data_1
_audit_creation_method     'SHELXL-2016/6'
_journal_date_recd_electronic     2026-01-23
_journal_date_accepted     2026-02-02
_journal_name_full     'Acta Crystallographica, Section E'
_journal_year     2026
_journal_volume     82
_journal_issue      1
_journal_page_first     0
_journal_page_last     0
_journal_paper_category     GM
_journal_paper_doi     10.1107/S2056989026001088
_journal_coeditor_code     HB8191
_publ_contact_author_name     'Christian N\"ather'
_publ_contact_author_address
;
Institut f\"ur Anorganische Chemie
Universit\"at Kiel
Max-Eyth.-Str. 2
24118 Kiel
Germany
;
_publ_contact_author_email     cnaether@ac.uni-kiel.de
_publ_contact_author_fax     ?
_publ_contact_author_phone     ?
_publ_section_title
;\
Syntheses and crystal structures of
<i>catena</i>-poly[[diiodidozinc(II)]-\m-2,3-dimethylpyrazine-\
\k^2^<i>N</i>^1^:<i>N</i>^4^] and
aqua(2,3-dimethylpyrazine-\k<i>N</i>)diiodidozinc(II)--2,3-dimethylpyrazine--\
water (2/1/1)
;
_publ_section_title_footnote     .
loop_
    _publ_author_name
    _publ_author_footnote
    _publ_author_address
    'N\"ather, Christian' .
;
Institut f\"ur Anorganische Chemie
Universit\"at Kiel
Max-Eyth.-Str. 2
24118 Kiel
Germany
;
    'Bhosekar, Gaurav' .
;
Suman Ramesh Tulsiani Technical Campus - Faculty of Engineering, Kamshet, Pune,
India
;
_publ_section_synopsis
;
The syntheses and structures of [ZnI~2~(C~6~H~8~N~2~)]<i>~n~</i> and
[ZnI~2~(C~6~H~8~N~2~)(H~2~O)]\\cdot0.5C~6~H~8~N~2~\\cdot0.5H~2~O are reported
(C~6~H~8~N~2~ = 2,3-dimethylpyrazine). In the first compound, the Zn^2+^
cations are connected by the 2,3-dimethylpyrazine ligands into corrugated
chains, whereas in the second  discrete complexes are observed that are
arranged in such a way that cavities are formed, in which additional water and
2,3-dimethylpyrazine molecules are incorporated.
;
_chemical_name_systematic
;\
<i>catena</i>-Poly[[diiodidozinc(II)]-\m-2,3-dimethylpyrazine-\
\k^2^<i>N</i>^1^:<i>N</i>^4^]
;
_chemical_name_common     ?
_chemical_formula_moiety     'C6 H8 I2 N2 Zn'
_chemical_formula_sum     'C6 H8 I2 N2 Zn'
_chemical_formula_iupac     '[Zn I2 (C6 H8 N2)]'
_chemical_formula_weight     427.31
_chemical_melting_point     ?
_chemical_absolute_configuration     ?
_space_group_crystal_system     trigonal
_space_group_name_H-M_alt     'P 32'
_space_group_name_Hall     'P 32'
loop_
    _space_group_symop_operation_xyz
    'x, y, z'
    '-y, x-y, z+2/3'
    '-x+y, -x, z+1/3'
_cell_length_a     7.7674(4)
_cell_length_b     7.7674(4)
_cell_length_c     15.5731(10)
_cell_angle_alpha     90
_cell_angle_beta     90
_cell_angle_gamma     120
_cell_volume     813.69(10)
_cell_formula_units_Z     3
_cell_measurement_reflns_used     5827
_cell_measurement_theta_min     2.95
_cell_measurement_theta_max     28.0
_cell_measurement_temperature     170(2)
_exptl_crystal_description     block
_exptl_crystal_colour     'light yellow'
_exptl_crystal_size_max     0.15
_exptl_crystal_size_mid     0.10
_exptl_crystal_size_min     0.06
_exptl_crystal_density_diffrn     2.616
_exptl_crystal_density_meas     ?
_exptl_crystal_density_method     ?
_exptl_crystal_F_000     582
_exptl_absorpt_coefficient_mu     7.902
_exptl_absorpt_correction_type     numerical
_exptl_absorpt_process_details
;
(X-Red and X-Shape; Stoe, 2008)
;
_exptl_absorpt_correction_T_min     0.2756
_exptl_absorpt_correction_T_max     0.4100
_diffrn_ambient_temperature     170(2)
_diffrn_source     ?
_diffrn_radiation_type     MoK\a
_diffrn_radiation_wavelength     0.71073
_diffrn_measurement_device_type     'Stoe IPDS-1'
_diffrn_measurement_method     'phi scans'
_diffrn_detector_area_resol_mean     ?
_diffrn_reflns_number     4792
_diffrn_reflns_av_R_equivalents     0.0391
_diffrn_reflns_av_unetI/netI     0.0412
_diffrn_reflns_theta_min     3.028
_diffrn_reflns_theta_max     28.005
_diffrn_reflns_theta_full     25.242
_diffrn_measured_fraction_theta_max     0.988
_diffrn_measured_fraction_theta_full     0.998
_diffrn_reflns_limit_h_min     -9
_diffrn_reflns_limit_h_max     10
_diffrn_reflns_limit_k_min     -10
_diffrn_reflns_limit_k_max     10
_diffrn_reflns_limit_l_min     -19
_diffrn_reflns_limit_l_max     20
_refine_special_details     ?
_reflns_number_total     2537
_reflns_number_gt     2392
_reflns_threshold_expression     'I > 2\s(I)'
_refine_ls_structure_factor_coef     Fsqd
_refine_ls_matrix_type     full
_refine_ls_R_factor_all     0.0282
_refine_ls_R_factor_gt     0.0257
_refine_ls_wR_factor_gt     0.0608
_refine_ls_wR_factor_ref     0.0613
_refine_ls_goodness_of_fit_ref     0.992
_refine_ls_restrained_S_all     0.992
_refine_ls_number_reflns     2537
_refine_ls_number_parameters     103
_refine_ls_number_restraints     1
_refine_ls_hydrogen_treatment     constr
_refine_ls_weighting_scheme     calc
_refine_ls_weighting_details
                      'w=1/[\s^2^(Fo^2^)+(0.0384P)^2^] where P=(Fo^2^+2Fc^2^)/3'
_atom_sites_solution_hydrogens     geom
_atom_sites_solution_primary     ?
_atom_sites_solution_secondary     ?
_refine_ls_shift/su_max     0.000
_refine_ls_shift/su_mean     0.000
_refine_diff_density_max     0.632
_refine_diff_density_min     -0.850
_refine_ls_extinction_method
;
SHELXL-2016/6 (Sheldrick 2015b)
;
_refine_ls_extinction_coef     0.0103(9)
_refine_ls_extinction_expression
                                  'Fc^*^=kFc[1+0.001xFc^2^\l^3^/sin(2\q)]^-1/4^'
_refine_ls_abs_structure_details
;
Flack <i>x</i> determined using 1115 quotients
[(<i>I</i>^+^)-(<i>I</i>^-^)]/[(<i>I</i>^+^)+(<i>I</i>^-^)]
(Parsons <i>et al.</i>,  2013)
;
_refine_ls_abs_structure_Flack     0.02(3)
loop_
    _atom_type_symbol
    _atom_type_description
    _atom_type_scat_dispersion_real
    _atom_type_scat_dispersion_imag
    _atom_type_scat_source
    'C' 'C' 0.0033 0.0016
                         'International Tables Vol C Tables 4.2.6.8 and 6.1.1.4'
    'H' 'H' 0.0000 0.0000
                         'International Tables Vol C Tables 4.2.6.8 and 6.1.1.4'
    'N' 'N' 0.0061 0.0033
                         'International Tables Vol C Tables 4.2.6.8 and 6.1.1.4'
    'Zn' 'Zn' 0.2839 1.4301
                         'International Tables Vol C Tables 4.2.6.8 and 6.1.1.4'
    'I' 'I' -0.4742 1.8119
                         'International Tables Vol C Tables 4.2.6.8 and 6.1.1.4'
_computing_data_collection
;
X-AREA (Stoe, 2008)
;
_computing_cell_refinement
;
X-AREA (Stoe, 2008)
;
_computing_data_reduction
;
X-AREA (Stoe, 2008)
;
_computing_structure_solution
;
<i>SHELXT</i> (Sheldrick, 2015a)
;
_computing_structure_refinement
;
SHELXL (Sheldrick, 2015b)
;
_computing_molecular_graphics
;
DIAMOND (Brandenburg, 1999) and XP in SHELXTL-PC (Sheldrick,
2008)
;
_computing_publication_material
;
Publcif (Westrip, 2010)
;
loop_
    _atom_site_type_symbol
    _atom_site_label
    _atom_site_fract_x
    _atom_site_fract_y
    _atom_site_fract_z
    _atom_site_U_iso_or_equiv
    _atom_site_adp_type
    _atom_site_calc_flag
    _atom_site_occupancy
    _atom_site_disorder_assembly
    _atom_site_disorder_group
    Zn Zn1 0.05935(12) 0.68899(12) 0.10408(6) 0.01099(19) Uani d 1 . .
    I I1 0.38766(7) 0.74884(8) 0.16515(4) 0.02133(16) Uani d 1 . .
    I I2 -0.18375(8) 0.32372(7) 0.07388(4) 0.02393(16) Uani d 1 . .
    N N1 -0.0583(9) 0.7944(9) 0.1999(4) 0.0101(11) Uani d 1 . .
    C C1 0.0185(10) 0.9843(10) 0.2250(5) 0.0112(14) Uani d 1 . .
    C C2 -0.0696(10) 1.0353(10) 0.2916(5) 0.0103(13) Uani d 1 . .
    N N2 -0.2263(9) 0.8921(9) 0.3342(4) 0.0105(12) Uani d 1 . .
    C C3 -0.2994(11) 0.7034(11) 0.3101(5) 0.0129(14) Uani d 1 . .
    H H3 -0.409720 0.601457 0.340202 0.015 Uiso calc 1 . .
    C C4 -0.2185(11) 0.6525(11) 0.2422(5) 0.0119(14) Uani d 1 . .
    H H4 -0.275917 0.517318 0.225335 0.014 Uiso calc 1 . .
    C C5 0.2000(12) 1.1410(12) 0.1802(6) 0.0197(16) Uani d 1 . .
    H H5A 0.284006 1.244768 0.221352 0.030 Uiso calc 1 . .
    H H5B 0.160336 1.199538 0.133956 0.030 Uiso calc 1 . .
    H H5C 0.274449 1.081275 0.155958 0.030 Uiso calc 1 . .
    C C6 0.0168(13) 1.2473(12) 0.3193(6) 0.0201(17) Uani d 1 . .
    H H6A -0.073296 1.258001 0.360166 0.030 Uiso calc 1 . .
    H H6B 0.034368 1.330469 0.269001 0.030 Uiso calc 1 . .
    H H6C 0.145925 1.292253 0.346720 0.030 Uiso calc 1 . .
loop_
    _atom_site_aniso_label
    _atom_site_aniso_U_11
    _atom_site_aniso_U_22
    _atom_site_aniso_U_33
    _atom_site_aniso_U_12
    _atom_site_aniso_U_13
    _atom_site_aniso_U_23
    Zn1 0.0114(4) 0.0107(4) 0.0099(4) 0.0048(3) 0.0010(3) 0.0008(3)
    I1 0.0135(2) 0.0245(3) 0.0252(3) 0.0090(2) -0.0019(2) 0.0083(2)
    I2 0.0226(3) 0.0122(2) 0.0299(3) 0.0034(2) -0.0046(2) -0.0066(2)
    N1 0.012(3) 0.008(3) 0.011(3) 0.006(2) 0.001(2) 0.000(2)
    C1 0.012(3) 0.011(3) 0.010(4) 0.005(3) -0.003(3) 0.001(3)
    C2 0.009(3) 0.007(3) 0.011(4) 0.000(3) 0.000(3) 0.002(3)
    N2 0.011(3) 0.011(3) 0.010(3) 0.006(2) 0.000(2) 0.000(2)
    C3 0.013(3) 0.010(3) 0.012(4) 0.002(3) 0.005(3) -0.001(3)
    C4 0.014(3) 0.012(3) 0.012(4) 0.008(3) 0.002(3) 0.001(3)
    C5 0.018(4) 0.014(3) 0.021(4) 0.004(3) 0.008(3) -0.001(3)
    C6 0.023(4) 0.013(4) 0.022(5) 0.007(3) 0.000(3) -0.007(3)
_geom_special_details
;
 All esds (except the esd in the dihedral angle between two l.s. planes)
 are estimated using the full covariance matrix.  The cell esds are taken
 into account individually in the estimation of esds in distances, angles
 and torsion angles; correlations between esds in cell parameters are only
 used when they are defined by crystal symmetry.  An approximate (isotropic)
 treatment of cell esds is used for estimating esds involving l.s. planes.
;
loop_
    _geom_bond_atom_site_label_1
    _geom_bond_atom_site_label_2
    _geom_bond_site_symmetry_2
    _geom_bond_distance
    _geom_bond_publ_flag
    Zn1 N2 2_674 2.098(6) y
    Zn1 N1 . 2.117(6) y
    Zn1 I1 . 2.5374(10) y
    Zn1 I2 . 2.5454(9) y
    N1 C1 . 1.343(9) ?
    N1 C4 . 1.351(10) ?
    C1 C2 . 1.405(11) ?
    C1 C5 . 1.496(10) ?
    C2 N2 . 1.343(9) ?
    C2 C6 . 1.497(10) ?
    N2 C3 . 1.334(9) ?
    C3 C4 . 1.384(10) ?
    C3 H3 . 0.9500 ?
    C4 H4 . 0.9500 ?
    C5 H5A . 0.9800 ?
    C5 H5B . 0.9800 ?
    C5 H5C . 0.9800 ?
    C6 H6A . 0.9800 ?
    C6 H6B . 0.9800 ?
    C6 H6C . 0.9800 ?
loop_
    _geom_angle_atom_site_label_1
    _geom_angle_atom_site_label_2
    _geom_angle_atom_site_label_3
    _geom_angle_site_symmetry_1
    _geom_angle_site_symmetry_3
    _geom_angle
    _geom_angle_publ_flag
    N2 Zn1 N1 2_674 . 102.9(2) y
    N2 Zn1 I1 2_674 . 110.53(17) y
    N1 Zn1 I1 . . 104.68(17) y
    N2 Zn1 I2 2_674 . 114.97(17) y
    N1 Zn1 I2 . . 109.77(17) y
    I1 Zn1 I2 . . 113.01(4) y
    C1 N1 C4 . . 118.4(6) ?
    C1 N1 Zn1 . . 126.1(5) ?
    C4 N1 Zn1 . . 115.4(5) ?
    N1 C1 C2 . . 120.8(6) ?
    N1 C1 C5 . . 118.6(7) ?
    C2 C1 C5 . . 120.6(6) ?
    N2 C2 C1 . . 119.9(6) ?
    N2 C2 C6 . . 119.4(7) ?
    C1 C2 C6 . . 120.6(6) ?
    C3 N2 C2 . . 118.9(7) ?
    C3 N2 Zn1 . 3_465 116.2(5) ?
    C2 N2 Zn1 . 3_465 125.0(5) ?
    N2 C3 C4 . . 121.6(7) ?
    N2 C3 H3 . . 119.2 ?
    C4 C3 H3 . . 119.2 ?
    N1 C4 C3 . . 120.3(7) ?
    N1 C4 H4 . . 119.9 ?
    C3 C4 H4 . . 119.9 ?
    C1 C5 H5A . . 109.5 ?
    C1 C5 H5B . . 109.5 ?
    H5A C5 H5B . . 109.5 ?
    C1 C5 H5C . . 109.5 ?
    H5A C5 H5C . . 109.5 ?
    H5B C5 H5C . . 109.5 ?
    C2 C6 H6A . . 109.5 ?
    C2 C6 H6B . . 109.5 ?
    H6A C6 H6B . . 109.5 ?
    C2 C6 H6C . . 109.5 ?
    H6A C6 H6C . . 109.5 ?
    H6B C6 H6C . . 109.5 ?
loop_
    _geom_hbond_atom_site_label_D
    _geom_hbond_atom_site_label_H
    _geom_hbond_atom_site_label_A
    _geom_hbond_site_symmetry_A
    _geom_hbond_distance_DH
    _geom_hbond_distance_HA
    _geom_hbond_distance_DA
    _geom_hbond_angle_DHA
    C3 H3 I1 3_465 0.95 3.07 3.767(7) 132
    C3 H3 I2 3_455 0.95 3.15 3.844(7) 131
    C4 H4 I2 . 0.95 3.07 3.763(7) 131
    C5 H5C I1 . 0.98 3.12 3.987(9) 148
    C6 H6A I2 3_465 0.98 3.10 3.977(9) 150
    C6 H6C I1 3_575 0.98 3.23 3.924(8) 130
_shelx_space_group_comment
;
The symmetry employed for this shelxl refinement is uniquely defined
by the following loop, which should always be used as a source of
symmetry information in preference to the above space-group names.
They are only intended as comments.
;
_shelx_estimated_absorpt_T_min     ?
_shelx_estimated_absorpt_T_max     ?
_shelx_hkl_file
;
  -9   6   7  407.22   19.16   0
  -9   6   8  158.62   18.30   0
  -9   6   9   68.49   17.51   0
  -8   5   4 1330.17   17.85   0
  -7   4   4 1301.06   16.32   0
  -7   4  12   36.72   13.20   0
  -7   5  -2  736.97   14.49   0
  -7   6  -5  142.98   13.56   0
  -6   3   5  426.31   11.63   0
  -6   3  11  602.73   14.54   0
  -5   3  -1  499.64   11.91   0
  -4   5  -9   55.41   10.77   0
  -3   1   3 1310.41   19.52   0
   4   2  -7  499.29   13.54   0
   5  -1   4 4557.59   28.90   0
   5  -1  12  120.59   10.99   0
   8   1   4  150.81   19.71   0
  -9   7   0   85.61   21.91   0
  -9   8  -3   38.87   27.27   0
  -8   5   5  453.55   17.70   0
  -8   5   6  658.84   18.62   0
  -8   5  10   93.80   20.24   0
  -8   5  11  179.59   20.54   0
  -8   6  -1   57.76   17.23   0
  -7   4   5  655.20   15.45   0
  -7   4  11  204.71   17.82   0
  -7   7  -7   92.09   19.37   0
  -6   3   6  766.74   16.07   0
  -6   3   7  586.01   14.81   0
  -6   3   8  529.79   14.81   0
  -6   3   9  592.31   14.95   0
  -6   3  10 2102.88   23.60   0
  -6   5  -5 1321.45   21.39   0
  -6   7  -9 1381.11   27.81   0
  -5   3  17   16.08   21.77   0
  -4   3  -4  490.45   15.17   0
  -3   3  -6  811.49   20.53   0
  -1   0   3  299.63   18.70   0
   3   5 -11   -0.59   21.75   0
   6  -1   7 1447.02   19.15   0
   6  -1   8  394.19   14.02   0
   6  -1   9  438.28   17.00   0
   6   0   0  530.28   15.34   0
   6   1  -3   36.52   16.10   0
   6   2  -5   52.93   16.94   0
   6   3  -6   73.63   22.01   0
   7   0   3  492.83   18.26   0
   7   1  -1   45.00   17.10   0
   7   2  -3  275.72   22.67   0
   8   1   3  766.11   29.24   0
  -8   5   7  652.55   15.19   0
  -8   5   8  468.90   15.50   0
  -8   5   9  375.65   15.97   0
  -8   7  -4   58.20   15.63   0
  -8   8  -6  713.12   21.14   0
  -7   4   6  830.13   13.90   0
  -7   4   7  398.55   13.00   0
  -7   4  10   97.02   11.05   0
  -5   6  -9  878.76   20.53   0
   4  -1   2  492.46   11.86   0
   5  -1   3  514.12   11.62   0
   5  -1  13  297.03   12.66   0
   6  -1   6  112.09    9.23   0
   6  -1  10  626.54   14.49   0
   7   0   2   89.22   11.98   0
   8   1   2  295.65   20.39   0
  -9   7   1  296.79   22.49   0
  -7   4   8  172.78   15.75   0
  -7   4   9  262.11   16.12   0
  -7   5  -1 3218.45   26.67   0
  -6   4  -1 1441.81   20.25   0
  -6   6  -7  200.98   19.77   0
  -6   8 -10  165.64   24.99   0
  -5   5  -7  453.09   18.11   0
  -4   2   1 1545.70   20.43   0
  -4   2  15  390.78   16.23   0
  -3   1   4 2363.46   25.92   0
  -3   1  12 1558.74   22.87   0
   2   2  -8  298.23   14.90   0
   3  -1   2  435.75   14.50   0
   3  -1  14  283.58   14.01   0
   4  -1  14  433.47   17.32   0
   5   0  -2 1468.27   20.21   0
   5   3  -8  559.20   23.44   0
   6  -1   5 1193.57   18.19   0
   6  -1  11   -0.42   14.67   0
   8   0   8  153.97   25.88   0
  -9   8  -2  234.12   20.22   0
  -8   6   0  525.97   14.65   0
  -7   6  -4  670.51   16.82   0
  -5   3   0 1050.08   15.62   0
   2  -1   3 3376.02   37.25   0
   3   0  -3  404.74   12.39   0
   3   2  -8 1644.48   22.73   0
   4   0  -3 1285.05   17.93   0
   4   3  -9  503.87   15.94   0
   5  -1   2  497.26   11.40   0
   5   1  -5 1221.23   17.46   0
   5   4  -9   86.64   18.90   0
   6  -1   4  516.73   12.35   0
   6  -1  12  468.99   14.32   0
   6   0  -1   82.23    9.65   0
   7   0   1  643.21   15.11   0
   7   1  -2  792.48   16.46   0
   8   0   6  677.34   18.41   0
   8   0   7  130.11   17.99   0
   8   1   1  147.56   19.16   0
  -2   5 -11   36.36   20.33   0
   1   5 -12  422.74   28.37   0
  -3   5 -10 1172.50   30.65   0
   1  -1   8 2418.63   51.05   0
   1   4 -11 1216.75   30.70   0
   2  -1  13  135.77   14.65   0
   3   0  19  126.04   28.41   0
  -9   7   2  222.06   21.66   0
  -8   7  -3  659.29   21.05   0
  -7   8  -8  104.42   24.08   0
  -5   3  16  423.93   20.30   0
  -5   4  -4 1216.72   19.18   0
  -3   1   5 2524.76   26.76   0
  -3   1  11  312.55   14.14   0
   2   4 -11  167.92   18.11   0
   3   1  -6  596.01   16.41   0
   4   4 -10  634.66   24.84   0
   5  -1  14  402.35   17.04   0
   5   2  -7  276.46   17.64   0
   6  -1   3 1083.61   17.63   0
   6  -1  13   44.26   18.78   0
   6   1  -4  673.56   19.25   0
   6   3  -7 1100.55   28.60   0
   7   2  -4  289.84   22.65   0
   8   0   5  851.40   24.45   0
  -9   7   3   72.24   14.79   0
  -8   6   1  937.94   16.71   0
  -7   5   0  120.70    9.87   0
  -7   7  -6  157.38   14.29   0
  -6   4   0   98.97    9.90   0
  -6   4  16  103.50   17.10   0
  -6   5  -4  118.26   10.95   0
  -4   2   2  321.83   10.76   0
   2   1  -6 4756.12   42.57   0
   4  -1   1 2046.88   21.48   0
   4   1  -6  320.37   12.44   0
   6   2  -6  272.42   13.56   0
   7  -1   6  494.30   13.60   0
   7  -1   7  391.63   13.02   0
   7  -1   8  313.85   12.70   0
   7  -1   9  110.65   11.62   0
   7   0   0 1523.45   19.13   0
   8   0   4  395.25   16.46   0
   8   1   0  400.58   20.39   0
   1  -1   7 1305.45   38.46   0
   1  -1   9 2947.42   57.93   0
  -3   2  18  193.55   23.61   0
   2   5 -12   40.64   26.41   0
   4  -1  15  575.75   21.22   0
  -9   7   4  191.66   21.30   0
  -9   8  -1  488.71   27.72   0
  -8   8  -5   47.41   23.38   0
  -5   3  15  610.80   20.78   0
  -5   7 -10  690.22   23.75   0
  -5   8 -11  226.31   24.73   0
  -4   2  14  155.83   14.41   0
  -4   3  -3 1849.85   23.59   0
  -4   6 -10  170.75   19.90   0
  -3   1   6   78.54   10.10   0
  -3   1  10  307.81   14.17   0
  -3   2  -2 4822.36   39.28   0
  -3   4  -8 1021.48   25.16   0
  -2   1   0 2271.84   32.92   0
  -2   1  16  379.15   17.80   0
   2   0  -3 3197.97   36.45   0
   2   3 -10  156.85   14.95   0
   3  -1   1   94.70   11.06   0
   3   4 -11  595.62   21.99   0
   4   2  -8 1103.30   20.25   0
   5  -1   1 2662.35   23.36   0
   5  -1  15  262.87   19.38   0
   5   0  -3  302.41   14.41   0
   6  -1   2 1972.66   21.33   0
   6  -1  14  101.07   19.49   0
   6   0  -2  247.94   14.14   0
   7  -1   5  186.27   15.64   0
   7  -1  10  298.83   20.16   0
   7  -1  11  119.42   19.69   0
   7   1  -3  628.85   20.02   0
   8   0   3  655.77   23.47   0
  -9   7   5   39.59   14.85   0
  -8   6   2  449.30   13.96   0
  -8   7  -2  828.44   17.12   0
  -7   5   1  240.74   10.80   0
  -7   6  -3   37.76   12.35   0
  -5   3   1  640.26   12.61   0
  -3   1   7  694.48   14.73   0
  -3   1   9 1486.30   20.39   0
   7  -1   4   98.73   11.31   0
   7   2  -5  500.52   18.05   0
   8   0   2  855.47   19.03   0
   8   1  -1  374.45   20.56   0
   0   5 -12   12.70   22.47   0
   1   6 -13  184.93   34.13   0
   3  -1  15   43.78   16.46   0
  -9   7   6   54.30   24.85   0
  -9   7   7  -13.39   25.11   0
  -9   8   0  438.50   27.49   0
  -8   6   3   87.20   16.06   0
  -6   4   1  601.16   16.10   0
  -6   4  15   41.27   18.96   0
  -6   6  -6  910.44   20.33   0
  -6   7  -8  111.64   19.50   0
  -4   2   3 5163.76   33.68   0
  -4   2  13  169.41   12.30   0
  -4   4  -6  974.86   20.31   0
  -3   1   8 2500.11   26.41   0
   1   0  -2 1738.30   37.71   0
   1   2  -8 3568.49   48.27   0
   3   3 -10  255.68   17.93   0
   5   1  -6  713.73   17.42   0
   5   3  -9   44.81   21.08   0
   6   1  -5  133.01   16.26   0
   6   3  -8   12.05   26.17   0
   7  -1  12  661.32   22.93   0
   7   0  -1  238.64   17.14   0
  -8   8  -4  495.25   18.63   0
  -7   5   2 2417.16   21.27   0
  -7   5  14  106.47   17.61   0
  -7   8  -7  328.13   18.56   0
  -6   5  -3  296.22   12.52   0
  -5   3   2  169.13    8.79   0
  -5   3  14   38.06   10.24   0
  -5   4  -3  214.05   10.15   0
  -5   5  -6 1303.28   20.62   0
   2  -1   2 4735.41   44.42   0
   4  -1   0 1107.13   16.49   0
   4   0  -4  970.16   16.11   0
   5  -1   0  202.87    9.06   0
   6  -1   1   17.70    8.88   0
   6  -1  15   61.65   16.50   0
   6   0  -3 1976.78   20.27   0
   6   2  -7  500.11   17.38   0
   7  -1   3 1653.97   18.94   0
   7  -1  13  249.44   18.00   0
   7   1  -4   60.44   12.03   0
   8   0   1  527.17   17.36   0
   8   1  -2  284.15   20.05   0
  -4   8 -12  326.03   36.31   0
  -1   0  12  144.46   15.14   0
   3   5 -12   47.30   32.33   0
  -9   8   1   51.36   27.21   0
  -8   6   4  128.76   16.48   0
  -8   6   5  459.05   18.52   0
  -8   6  11  110.76   24.53   0
  -8   7  -1   44.64   16.96   0
  -7   5  13    8.90   20.13   0
  -7   7  -5  195.08   19.16   0
  -6   4   2  469.47   14.84   0
  -6   4  14  243.78   19.61   0
  -6   8  -9  632.23   26.84   0
  -5   6  -8  287.42   17.47   0
  -4   2  12  145.48   12.20   0
  -4   5  -8 2292.43   31.64   0
  -4   7 -11   30.90   18.48   0
  -1   0   4 3882.05   50.78   0
   3   0  -4 1493.61   22.42   0
   4  -1  16  120.50   18.14   0
   4   3 -10  225.66   18.24   0
   5  -1  16  331.67   20.44   0
   5   0  -4  242.54   14.25   0
   5   2  -8  211.23   17.20   0
   7  -1   2   37.41   11.97   0
   7   0  -2  709.91   18.99   0
   8  -1   6  808.44   22.59   0
   8  -1   7  121.95   20.17   0
   8  -1   8  127.25   20.29   0
   8  -1   9  695.95   24.82   0
   8  -1  10  142.98   25.05   0
  -9   8   2  345.31   19.44   0
  -8   6   6   47.17   11.38   0
  -8   6   7  157.87   14.74   0
  -8   6   9   94.09   14.61   0
  -8   6  10  490.08   17.12   0
  -7   5   3  266.11   11.13   0
  -7   6  -2  572.77   13.75   0
  -7   9  -8  288.79   21.56   0
  -5   3  13  719.17   15.32   0
  -4   2   4 1758.34   19.82   0
   4   4 -11  253.57   18.00   0
   6  -1   0 3470.03   24.91   0
   7   2  -6  102.84   18.94   0
   8  -1   5   35.29   13.64   0
   8   0   0   52.93   15.07   0
  -2   6 -12   19.20   30.97   0
   1  -1  10  397.32   26.17   0
   2   0  19  122.22   30.08   0
  -1   2  -6  703.77   34.64   0
  -3   6 -11  615.12   28.93   0
  -3   7 -12   19.00   27.87   0
  -2   3  -7  776.42   25.80   0
   1   3 -10 2094.69   40.12   0
   2  -1  14 1017.95   27.18   0
  -8   6   8  121.50   19.67   0
  -8   7   0  548.03   19.19   0
  -8   9  -5   32.46   27.32   0
  -7   5   4  726.03   16.42   0
  -7   5  12  191.93   20.13   0
  -6   4   3  268.08   13.88   0
  -6   4  13  819.27   20.62   0
  -5   3   3 1088.85   16.75   0
  -4   2   5  753.79   15.41   0
  -4   2  11  669.39   15.95   0
  -4   3  -2 4215.24   33.10   0
  -4   3  18  110.35   22.74   0
  -3   2  17  304.48   19.33   0
  -3   3  -5 1696.52   26.33   0
  -2   1  15 1041.73   23.38   0
  -2   2  -4 2658.44   37.79   0
   3  -1   0 3542.29   32.15   0
   3   1  -7  198.60   12.77   0
   3   2  -9   41.07   13.14   0
   4   1  -7  826.05   18.77   0
   6   1  -6  454.83   18.44   0
   7  -1   1  260.20   13.49   0
   8  -1   4   28.29   17.57   0
   8   1  -3   34.30   25.96   0
  -9   8   3  639.78   20.85   0
  -8   8  -3  205.73   16.50   0
  -7   5   5  813.09   14.25   0
  -7   5  11  422.90   15.52   0
  -6   4  12   10.43   10.72   0
  -6   5  -2 2420.80   23.01   0
  -6   6  -5  583.66   15.21   0
  -5   3  12 1304.06   18.33   0
  -4   2  10  489.65   12.64   0
  -3   2  -1  910.66   17.88   0
   4  -1  -1 2463.31   23.43   0
   5  -1  -1 1241.15   16.25   0
   6   0  -4  139.55   10.18   0
   7   0  -3  569.50   15.31   0
   7   1  -5 1058.08   19.79   0
   8  -1   3   99.29   11.60   0
   8   0  -1  231.26   15.66   0
   0   6 -13  222.23   37.24   0
  -1   0  11 1514.09   31.02   0
   3  -1  16  234.52   19.22   0
  -9   8   4   33.41   26.28   0
  -8   7   1   45.99   17.00   0
  -7   5   6  310.66   16.69   0
  -7   5   7  881.54   19.30   0
  -7   5   8  783.79   18.76   0
  -7   5   9  109.87   15.86   0
  -7   5  10  362.54   17.15   0
  -7   6  -1  286.54   14.87   0
  -7   7  -4   80.20   17.74   0
  -7   8  -6 1329.99   28.65   0
  -6   4   4  146.40   13.16   0
  -6   4  11  208.46   15.70   0
  -6   7  -7   84.69   18.83   0
  -5   3   4 1446.47   18.64   0
  -5   3  11   34.15   11.36   0
  -5   4  -2  115.13   11.58   0
  -5   7  -9   64.58   18.73   0
  -4   2   6 2889.43   25.51   0
  -4   2   7 1097.99   17.48   0
  -4   2   8  626.72   14.32   0
  -4   2   9  861.01   17.47   0
  -2   1   1  359.98   17.23   0
   4   2  -9   31.20   12.94   0
   5  -2   7  516.90   14.63   0
   5  -2   8  812.67   16.72   0
   5  -2   9 1731.22   21.26   0
   5  -1  17    6.84   22.27   0
   5   1  -7  574.88   16.60   0
   5   3 -10  173.55   22.20   0
   6  -2   7  124.05   12.18   0
   6  -2   8 1430.69   19.41   0
   6  -2   9  109.35   11.82   0
   6  -1  -1  247.37   13.59   0
   6   2  -8  385.42   23.03   0
   6   3  -9   99.33   26.43   0
   7  -1   0  166.29   12.86   0
  -9   8   5   63.36   18.36   0
  -6   4   5  837.94   14.18   0
  -5   3   5  192.63    8.89   0
  -5   5  -5  191.81   12.05   0
   4   0  -5 2426.29   23.90   0
   5  -2   6  565.57   12.81   0
   5  -2  10  178.87    9.78   0
   5   0  -5  163.71   10.56   0
   6  -2   6  158.90    9.67   0
   6  -2  10  184.31   11.44   0
   7   2  -7  199.68   19.44   0
   8  -1   2    4.21   11.12   0
   8   0  -2  150.60   15.41   0
   8   1  -4   65.58   18.50   0
  -2   4  -9  862.39   30.10   0
  -1   1  18  439.48   26.29   0
   1  -1   5  782.71   30.45   0
   4  -1  17   20.57   21.80   0
  -8   7   2  205.18   17.25   0
  -8   8  -2  138.23   22.02   0
  -8   9  -4  124.93   27.51   0
  -7   6   0  532.42   16.15   0
  -7   9  -7   28.04   27.62   0
  -6   4   6  448.80   14.77   0
  -6   4   7 1890.07   21.06   0
  -6   4   8  524.58   14.91   0
  -6   4   9  112.76   12.52   0
  -6   4  10 1950.78   23.19   0
  -6   8  -8  457.71   25.59   0
  -5   3   6 2271.63   22.83   0
  -5   3   7 1560.51   20.15   0
  -5   3   8  162.95   12.96   0
  -5   3   9 1779.58   21.08   0
  -5   3  10  800.46   16.75   0
  -5   4  17  451.40   25.12   0
  -5   8 -10   21.26   22.98   0
  -4   3  17   16.76   17.88   0
  -4   4  -5 2701.96   29.34   0
  -3   2  16  507.12   17.89   0
  -1   0   5  788.91   24.33   0
   2  -1   1 1556.50   27.74   0
   2   2  -9 1587.32   28.36   0
   4  -2   7  846.86   16.42   0
   4  -2   8  325.63   12.29   0
   4  -2   9 1532.42   21.97   0
   5  -2   5 1118.35   17.04   0
   5  -2  11  989.50   18.03   0
   5  -1  -2  447.64   12.98   0
   5   2  -9   95.78   16.75   0
   6  -2   5 1668.26   19.90   0
   6  -2  11  177.23   15.26   0
   7  -2   7  175.81   15.25   0
   7  -2   8  269.28   15.81   0
   7  -2   9  430.32   17.01   0
   7   1  -6  139.81   20.97   0
   8  -1   1  170.94   16.57   0
   9  -1   5  242.54   26.23   0
  -6   5  -1  630.55   14.20   0
  -5   6  -7 1173.67   20.38   0
   5  -2   4   34.46    6.72   0
   6  -2   4  382.07   11.47   0
   6  -1  -2  943.87   14.98   0
   6   0  -5  535.99   12.87   0
   6   1  -7  280.33   13.57   0
   7  -2   6  772.11   14.77   0
   7  -2  10  588.38   14.59   0
   7  -1  -1  111.76    9.28   0
   7   0  -4   84.93   11.71   0
   9  -1   4  324.85   19.11   0
   0   4 -11  131.34   26.50   0
  -1   0  10  368.79   17.80   0
  -8   7   3   86.00   16.78   0
  -8   8  -1  177.80   22.45   0
  -7   7  -3  585.97   19.97   0
  -7   8  -5   49.04   22.56   0
  -6   6  -4  165.93   14.84   0
  -6   9  -9  463.56   30.04   0
  -5   4  -1  756.69   15.89   0
  -4   3  -1 1493.72   21.34   0
  -4   6  -9  203.55   16.60   0
  -2   1  14  746.44   18.76   0
   1   1  -6 2290.18   40.65   0
   2   0  -4 2656.41   33.42   0
   2   1  -7  698.04   19.81   0
   2   4 -12  245.08   19.83   0
   3  -1  -1 1109.05   20.08   0
   3   0  -5 1570.23   23.03   0
   3   3 -11 1192.48   25.53   0
   3   4 -12  174.99   22.68   0
   4  -2   5 1280.59   19.21   0
   4  -2   6 3170.27   27.92   0
   4  -2  10  427.82   14.94   0
   4  -1  -2 1609.26   20.68   0
   5  -2  12  563.72   17.29   0
   6  -2  12  267.91   16.13   0
   7  -2   5  327.23   13.25   0
   7  -2  11  548.01   20.71   0
   8  -1   0  315.81   17.26   0
   8   0  -3  192.72   21.99   0
   8   1  -5  138.42   26.55   0
   9  -1   3  307.55   26.43   0
  -8   7   4  378.44   15.71   0
  -8   9  -3  595.53   21.66   0
  -7   6   1 1726.22   18.70   0
  -6   7  -6 2407.76   26.51   0
  -3   2   0 1445.30   21.31   0
   5  -2   3  341.09    9.94   0
   6  -2   3 1613.42   17.86   0
   7  -2   4  326.06   10.60   0
   7   2  -8  859.11   23.58   0
   9  -1   2  482.66   20.14   0
   0   1  20   38.57   38.36   0
  -3   5  -9  282.93   21.31   0
  -2   2  19  123.45   23.41   0
  -1   0   6 4830.08   54.19   0
  -8   7   5  433.94   21.90   0
  -8   7   6  281.08   20.81   0
  -8   7   7  545.56   22.37   0
  -8   7   8  607.26   22.46   0
  -8   7   9   79.16   22.84   0
  -8   7  10   75.81   24.77   0
  -8   8   0   57.53   21.01   0
  -7   6   2   49.98   12.89   0
  -6   5   0  581.95   16.48   0
  -6   5  15   32.72   24.24   0
  -5   4  16  486.34   21.07   0
  -4   3  16  444.41   20.02   0
  -4   5  -7 1046.73   23.49   0
  -3   2  15   37.07   13.52   0
  -3   4  -7  893.63   22.05   0
  -1   0   9 2891.77   40.52   0
   2   5 -13  462.13   27.06   0
   4  -2   4    0.96    9.16   0
   4  -2  11  849.50   18.19   0
   4   1  -8 3052.24   30.22   0
   4   3 -11  306.77   21.17   0
   4   4 -12  408.69   28.76   0
   5  -2  13   34.89   13.53   0
   5   1  -8  157.05   14.13   0
   6  -2  13  243.41   17.29   0
   6   2  -9  118.63   21.40   0
   7  -2   3  348.58   13.62   0
   7  -2  12   45.94   18.75   0
   7  -1  -2  826.06   16.71   0
   7   0  -5  172.21   16.99   0
   8  -2   5   68.28   15.48   0
   8  -2   6  296.50   16.88   0
   8  -2   7  327.92   20.00   0
   8  -2   8   53.02   19.16   0
   8  -2   9  563.34   21.72   0
   8  -2  10   -3.38   19.40   0
   8  -1  -1  166.20   16.61   0
  -7   6  13  520.80   19.52   0
  -7   7  -2  704.24   16.59   0
  -7   9  -6   36.99   19.41   0
  -5   5  -4  244.61   12.14   0
  -2   1   2 2303.64   30.63   0
   5  -2   2  795.22   13.34   0
   5  -1  -3  572.47   12.47   0
   5   0  -6 1145.19   17.63   0
   6  -2   2  130.99    9.28   0
   6  -1  -3 1593.76   18.55   0
   7  -2  13  585.27   17.12   0
   7   1  -7  132.05   15.61   0
   8  -2   4  227.13   12.05   0
   8  -2  11   27.30   16.55   0
   8   0  -4  467.70   17.58   0
   9  -1   1  270.78   19.40   0
  -1   0   7 1272.60   29.17   0
  -1   0   8 2353.76   37.84   0
  -8   8   1  588.80   22.91   0
  -8   9  -2  154.69   26.87   0
  -7   6   3 1177.09   20.64   0
  -7   6  12  317.95   21.69   0
  -7   8  -4  342.64   21.49   0
  -6   5   1  856.16   17.86   0
  -6   6  -3 2241.77   24.64   0
  -6   8  -7  600.81   25.73   0
  -5   4   0  371.99   13.16   0
  -5   4  15   67.43   18.93   0
  -5   7  -8  323.01   20.54   0
  -4   3   0 3351.21   29.05   0
  -4   7 -10   99.15   18.98   0
  -4   8 -11  214.93   23.95   0
  -3   3  -4 1520.29   24.98   0
  -2   1  13   54.13   11.05   0
   2   3 -11  848.66   23.45   0
   3   1  -8  415.03   16.98   0
   4  -2  12  292.00   13.45   0
   4  -1  18   99.13   22.89   0
   4   0  -6  942.08   17.84   0
   4   2 -10  709.08   21.07   0
   5   3 -11  319.42   23.38   0
   6  -2  14  112.16   18.25   0
   6   0  -6  827.40   17.58   0
   6   1  -8  242.33   17.96   0
   7  -2   2 1289.90   18.18   0
  -7   6   4 1542.91   18.73   0
  -6   5  14  529.60   17.33   0
  -4   4  -4 1027.29   18.33   0
   4  -2   3 2556.05   24.18   0
   5   2 -10  570.58   16.20   0
   6  -2   1 1449.76   17.19   0
   7  -2  14   79.67   16.27   0
   7  -1  -3  706.55   15.20   0
   8  -2   3  474.08   13.14   0
   8  -1  -2   97.74   12.01   0
   9  -2   7   90.44   17.68   0
   9  -2   8  234.72   18.58   0
   9  -1   0  749.24   21.19   0
   2  -1  15   11.06   18.14   0
   3  -1  17  813.17   29.49   0
  -8   8   2  892.13   24.13   0
  -8   9  -1  416.68   27.81   0
  -7   6   5  368.34   17.67   0
  -7   6  10  188.62   20.08   0
  -7   6  11    7.55   19.55   0
  -7   7  -1  246.21   17.71   0
  -6   5   2 1270.22   19.47   0
  -6   7  -5  578.17   20.93   0
  -6   9  -8  593.93   30.00   0
  -5   6  -6   53.15   15.19   0
  -5   8  -9  413.02   25.13   0
  -4   3  15   66.49   14.51   0
  -3   2   1 5223.70   38.85   0
  -3   2  14  285.25   13.55   0
  -3   3  19  129.64   23.60   0
  -1   1  -2 1861.05   43.12   0
   1  -1   4 3923.45   62.41   0
   2  -1   0 2224.37   32.07   0
   3  -1  -2 1323.76   21.42   0
   3   2 -10   96.19   14.03   0
   4  -1  -3  232.81   11.92   0
   5  -2   1  767.64   14.58   0
   5  -2  14  893.22   20.16   0
   7  -2   1  487.01   14.74   0
   7   0  -6  110.87   17.21   0
   8  -2   2   93.30   15.52   0
   8   0  -5   59.54   21.51   0
   9  -2   5  274.65   21.48   0
   9  -2   6  137.77   24.21   0
  -8   8   3  631.71   17.63   0
  -7   6   6  242.37   12.43   0
  -7   6   7  321.67   12.95   0
  -7   6   8  263.75   12.58   0
  -7   6   9   16.41   11.18   0
  -7   9  -5  284.48   17.60   0
  -6   5  13   94.11   14.10   0
  -5   4   1 1192.54   16.82   0
  -5   4  14  302.74   13.11   0
   6  -2   0 2236.61   20.21   0
   6  -1  -4  485.40   12.57   0
   9  -2   4   47.11   14.25   0
   9  -1  -1  408.69   19.94   0
  -3   8 -12  188.17   34.68   0
  -1   1  17  264.05   19.88   0
  -8   8   4  343.15   22.18   0
  -7   7   0 1636.73   22.94   0
  -7   8  -3 1967.00   26.20   0
  -6   5   3  569.55   15.70   0
  -6   5  12   82.20   15.93   0
  -6   6  -2  270.37   15.18   0
  -5   5  -3  356.95   16.21   0
  -4   3   1 8373.28   43.40   0
  -4   3  14  360.01   16.45   0
  -2   1   3 1143.97   23.19   0
  -2   1  12 2883.14   32.10   0
  -2   2  -3 3598.44   42.36   0
  -2   2  18   36.59   17.87   0
   3  -2   6 4899.17   39.06   0
   3  -2   7  729.56   17.43   0
   3  -2   8  197.09   11.69   0
   3  -2   9  478.87   15.47   0
   4  -2   2 2635.58   25.45   0
   4  -2  13  439.35   15.08   0
   5  -1  -4  425.86   13.39   0
   5   1  -9  889.84   21.55   0
   6  -2  15  236.52   19.82   0
   6   2 -10  105.29   21.88   0
   7  -2   0  547.94   14.97   0
   7  -1  -4   56.70   15.82   0
   7   1  -8  428.02   23.84   0
   8  -2   1  103.53   15.85   0
   8  -1  -3 1814.69   24.30   0
   9  -2   3 1039.29   23.65   0
  -8   8   5  845.93   18.47   0
  -8   9   0  763.99   22.56   0
  -5   4   2   65.30    7.88   0
   3   0  -6  810.53   16.82   0
   5  -2   0  664.93   12.54   0
   5   0  -7  381.34   12.55   0
   6   0  -7  151.14   12.36   0
   9  -2   2  129.95   14.66   0
   9  -1  -2  112.54   18.60   0
   1   5 -13   34.11   30.10   0
  -3   6 -10 1985.75   37.53   0
  -8   8   6  618.87   23.03   0
  -8   8   7   74.90   25.18   0
  -8   8   8  110.16   26.05   0
  -8   9   1  283.79   26.93   0
  -7   7   1  697.83   19.04   0
  -6   5   4  344.37   14.52   0
  -6   5  10  668.73   18.12   0
  -6   5  11  606.80   18.35   0
  -6   7  -4   59.25   17.86   0
  -6   8  -6  254.21   19.79   0
  -5   4  13 1322.16   22.00   0
  -4   4  18   66.76   23.39   0
  -4   5  -6  252.48   17.04   0
  -4   6  -8  148.51   16.10   0
  -3   2   2 1690.07   23.52   0
  -3   2  13  580.33   16.03   0
   1   0  -3  292.77   19.64   0
   3  -2   5 1849.37   25.20   0
   3  -2  10  174.18   13.49   0
   4   1  -9  738.15   19.08   0
   4   3 -12  331.31   23.44   0
   5  -2  15  147.07   18.09   0
   6  -2  -1 2098.17   21.82   0
   6  -2  16  107.05   23.06   0
   6   1  -9  174.79   17.77   0
   7  -2  -1 2280.52   22.15   0
   8  -2   0  739.79   18.54   0
   8   0  -6  653.83   24.71   0
  -7   8  -2  116.92   12.99   0
  -7   9  -4  104.89   16.41   0
  -6   5   5  795.85   14.15   0
  -6   5   6  343.06   11.24   0
  -6   5   9  481.43   13.31   0
  -6   6  -1   97.75   10.24   0
  -6   9  -7    6.06   15.88   0
  -5   4   3  212.83    9.27   0
  -5   4  12   96.03   10.99   0
  -5   7  -7  182.06   14.16   0
  -4   3   2 1877.68   21.01   0
  -4   3  13  993.32   17.33   0
  -4   4  -3 1461.95   20.50   0
   4  -2   1   46.38    7.34   0
   4  -1  -4 1417.51   18.82   0
   4   0  -7  223.84   11.48   0
   6  -1  -5 1218.94   17.12   0
   7   0  -7   93.91   12.18   0
   8  -1  -4  284.83   15.62   0
   9  -2   1  112.14   14.62   0
   9  -1  -3  552.22   21.09   0
   0   0  15  601.41   28.27   0
   1   4 -12  109.14   24.76   0
  -3   3  18  267.89   24.71   0
  -3   7 -11  210.35   24.28   0
  -8   9   2  442.80   27.95   0
  -7   7   2  110.45   16.27   0
  -6   5   7  767.83   16.18   0
  -6   5   8  259.60   13.43   0
  -5   5  -2 1577.38   22.33   0
  -5   6  -5 1414.64   22.77   0
  -3   3  -3  464.89   16.39   0
  -3   4  -6  464.82   17.32   0
  -2   1   4 1874.44   27.72   0
  -2   1  11 1603.78   24.86   0
  -2   3  -6   82.33   13.44   0
   2   0  -5  630.20   18.84   0
   3  -2   4 2032.29   26.00   0
   3   3 -12   98.96   17.86   0
   3   4 -13   79.33   22.58   0
   4  -2  14  951.37   21.65   0
   4   2 -11  245.74   18.53   0
   5   2 -11  321.29   22.73   0
   5   3 -12  263.23   27.58   0
   7  -3   7  320.70   15.71   0
   7  -3   8  429.47   16.20   0
   7  -1  -5  533.02   18.36   0
   7   1  -9   18.38   23.96   0
   8  -2  -1  192.90   15.86   0
   9  -2   0 1004.63   24.22   0
  -8   9   3  317.03   19.46   0
  -7   7   3  471.44   13.97   0
  -7   7  12 1066.84   21.65   0
  -7   8  -1  134.63   13.27   0
  -6   6  15  161.65   18.31   0
  -5   4   4 2684.50   22.85   0
  -5   4  11  115.78    9.41   0
  -5   9  -9  302.89   21.56   0
  -4   3  12  313.59   10.99   0
  -3   2  12  261.57   10.99   0
   3  -1  -3 1288.42   20.02   0
   5  -2  -1  171.35    8.67   0
   5  -1  -5 2113.50   21.73   0
   7  -3   5 1909.90   18.55   0
   7  -3   6  147.05    9.21   0
   7  -3   9   40.43   10.39   0
   7  -2  -2  287.81   10.83   0
   8  -3   6 1241.14   17.47   0
   8  -3   7  350.26   12.98   0
   8  -3   8  205.31   14.23   0
  -1   4 -10 1259.89   50.12   0
  -2   5 -10  781.51   28.88   0
   3  -2  11 1383.55   26.15   0
  -8   9   4  295.10   26.71   0
  -7   7   4  204.25   16.73   0
  -7   7  11   90.05   22.58   0
  -7   9  -3  295.39   23.30   0
  -6   6   0  548.26   15.82   0
  -6   7  -3  717.17   20.80   0
  -6   8  -5  688.20   21.41   0
  -5   4   5   92.93   12.96   0
  -5   4  10  269.01   13.56   0
  -5   8  -8   90.81   22.19   0
  -4   3   3  971.65   17.19   0
  -4   4  17  186.63   20.26   0
  -4   7  -9  435.68   21.29   0
  -4   8 -10  393.72   24.90   0
  -3   2   3  952.44   18.54   0
  -3   5  -8  118.55   16.55   0
  -2   1  10 1679.50   24.53   0
   2   1  -8  203.11   14.13   0
   2   2 -10  383.31   18.85   0
   3   1  -9 1597.32   26.43   0
   5  -2  16  150.11   18.91   0
   6  -3   6  368.32   13.35   0
   6  -3   7  188.16   12.39   0
   6  -3   8  826.61   16.30   0
   6  -3   9   76.97   11.67   0
   6  -2  -2  728.45   16.19   0
   6   0  -8  272.63   17.75   0
   6   2 -11  697.97   28.85   0
   7  -3   4  572.96   14.56   0
   7  -3  10   91.58   14.86   0
   8  -3   5  293.13   16.12   0
   8  -3   9  840.63   22.41   0
   8  -3  10  678.73   21.90   0
   8  -2  -2  285.95   16.61   0
   8  -1  -5   45.01   20.51   0
   8   0  -7  482.42   27.47   0
   9  -2  -1   15.22   20.36   0
   9  -1  -4   62.82   26.12   0
  -8   9   5  276.36   19.33   0
  -7   7   5   60.66   11.42   0
  -7   7  10  118.32   14.71   0
  -6   6  14  119.84   17.40   0
  -5   4   6   16.43    8.74   0
  -5   4   7  939.55   15.14   0
  -5   4   8  191.21   10.06   0
  -5   4   9  144.69    9.72   0
  -5   5  16    4.43   16.87   0
  -4   3  11  473.18   12.68   0
  -2   1   5  802.16   17.78   0
   2  -1  -1  353.09   14.79   0
   4  -2   0 1711.64   20.23   0
   5   0  -8 1926.68   22.03   0
   6  -3   5  211.90    9.73   0
   7  -3  11  650.16   15.21   0
   7   0  -8    3.66   14.56   0
   8  -3   4  138.83   11.10   0
   8  -3  11   -1.40   13.57   0
   9  -3   6  601.07   16.96   0
   9  -3   7  172.56   17.49   0
   9  -3   8   65.90   16.85   0
   9  -3   9  201.71   17.79   0
  -2   2  17  508.64   21.54   0
  -1   2  20   18.12   28.32   0
   1   2  -9  674.65   26.82   0
  -7   7   6  302.07   16.84   0
  -7   7   7   11.56   15.85   0
  -7   7   8   51.69   19.77   0
  -7   7   9 1412.14   24.52   0
  -7   8   0  295.18   17.94   0
  -6   6   1  754.06   16.58   0
  -6   9  -6  492.70   24.41   0
  -5   5  -1   61.92   13.96   0
  -5   6  -4  515.07   17.61   0
  -4   3   4 1596.35   20.61   0
  -4   3  10 1167.54   19.44   0
  -4   4  -2 3648.48   31.49   0
  -3   2   4 1622.23   22.49   0
  -3   2  11  159.38   12.76   0
  -3   3  17   70.67   18.57   0
  -2   1   6  660.82   17.64   0
  -2   1   9 2572.34   29.57   0
   1  -1   3  295.05   20.56   0
   3  -2   3 2755.11   29.22   0
   5   1 -10  300.18   18.52   0
   6  -3   4  209.99   12.65   0
   6  -3  10  278.67   15.59   0
   6  -3  11 1278.99   21.28   0
   6  -1  -6   33.79   12.86   0
   6   1 -10   25.60   20.77   0
   7  -3   3  338.54   13.51   0
   7  -3  12  209.61   19.35   0
   7  -2  -3  677.53   15.95   0
   7  -1  -6 2251.13   25.83   0
   8  -3   3  678.16   17.77   0
   8  -3  12   46.10   23.20   0
   9  -3   4 1114.73   23.29   0
   9  -3   5  126.34   20.04   0
  -7   9  -2  174.73   16.12   0
  -6   6  13  249.24   15.28   0
  -5   7  -6  330.34   14.97   0
  -4   3   5  340.81   10.75   0
  -4   3   9  881.46   15.42   0
  -4   5  -5 2445.82   27.01   0
  -3   2  10  766.77   15.55   0
  -2   1   7 3329.48   33.07   0
  -2   1   8  535.96   14.56   0
   5  -2  -2 1074.53   15.53   0
   6  -2  -3  657.11   13.29   0
   7  -3   2 2847.93   21.90   0
   8  -3   2   38.74   10.42   0
   8  -2  -3  368.31   12.95   0
   9  -3   3  676.45   16.80   0
   9  -2  -2  146.24   15.33   0
   9  -1  -5   33.76   18.19   0
  -1   3  -8 1370.14   46.47   0
  -2   4  -8  727.20   25.50   0
  -2   7 -12  153.72   29.06   0
  -1   1  16   61.48   17.02   0
   3  -2  12  301.94   16.36   0
   4  -2  15   54.02   16.99   0
  -7   8   1  160.06   17.15   0
  -6   6   2   63.18   13.17   0
  -6   6  12   73.44   19.49   0
  -6   7  -2  906.79   18.71   0
  -6   8  -4  393.75   19.89   0
  -5   5  15   65.36   19.83   0
  -4   3   6  121.97   10.72   0
  -4   3   7   31.46    9.81   0
  -4   3   8  516.09   15.62   0
  -4   4  16  643.32   21.98   0
  -4   6  -7 1248.92   23.73   0
  -3   2   5 3598.79   31.09   0
  -3   2   9 1204.10   19.08   0
   3   0  -7 2615.34   29.91   0
   3   2 -11  249.74   16.35   0
   4  -1  -5  288.94   12.88   0
   4   0  -8  132.66   14.17   0
   4   1 -10  850.35   20.10   0
   5  -3   7  778.61   16.69   0
   5  -1  -6  216.71   14.39   0
   6  -3   3  344.36   13.47   0
   6  -3  12  116.08   14.48   0
   7  -3  13   97.54   18.68   0
   7   1 -10  262.61   27.33   0
   8  -1  -6 1278.43   26.24   0
   8   0  -8  173.43   26.42   0
   9  -3   2   54.01   19.47   0
  -7   8   2   -4.14   11.88   0
  -7   9  -1   23.13   15.32   0
  -6   6   3  309.05   11.04   0
  -5   5   0  220.37   11.30   0
  -3   2   6 2948.96   27.31   0
  -3   2   7  174.81    9.24   0
  -3   2   8 1284.20   18.39   0
  -3   3  -2  450.96   14.08   0
  -2   2  -2  553.96   17.93   0
   3  -2   2 4894.03   37.05   0
   4  -2  -1 1455.65   18.70   0
   5  -3   6  159.87    9.69   0
   5  -3   8 1782.51   20.56   0
   6  -3   2 2051.78   19.69   0
   7  -3   1  245.71   10.61   0
   8  -3   1  489.89   13.12   0
   9  -2  -3  251.61   16.03   0
   0   1  19   30.54   25.68   0
   3  -1  18  160.99   27.54   0
  -2   6 -11  179.82   24.09   0
   2   4 -13  219.70   24.95   0
  -7   8   3   97.14   16.78   0
  -6   6  11  482.76   18.29   0
  -6   7  -1  118.73   13.79   0
  -6   9  -5  662.46   24.89   0
  -5   5  14   97.06   19.49   0
  -5   8  -7  303.91   19.66   0
  -5   9  -8  110.21   25.34   0
  -3   3  16  747.36   19.71   0
  -2   2  16   28.80   13.99   0
   5  -3   5 2823.08   24.86   0
   5  -3   9   28.19   11.59   0
   5  -3  10  131.22   11.98   0
   5  -2  17  226.02   23.24   0
   5   2 -12   27.78   21.65   0
   6   0  -9   -1.38   16.77   0
   7  -2  -4  495.03   15.07   0
   7  -1  -7   81.34   16.93   0
   7   0  -9  773.38   24.65   0
   8  -2  -4  365.21   18.12   0
   9  -3   1 1215.31   23.88   0
  -7   8   4   12.56   14.21   0
  -7   8  10  158.68   18.37   0
  -7   9   0 1070.74   20.59   0
  -6   6   4  808.12   14.23   0
  -6   6   5  358.25   11.25   0
  -6   6   9 1248.85   17.60   0
  -6   6  10   14.89   10.67   0
  -5   6  -3 1767.28   21.37   0
  -4   4  -1 1206.13   18.15   0
  -4   4  15  128.39   12.09   0
   3  -1  -4 2220.16   25.42   0
   5  -3   4  734.02   13.24   0
   5  -2  -3  896.07   14.43   0
   6  -2  -4 3123.25   24.17   0
   6  -1  -7 1059.26   16.52   0
   6   2 -12  107.01   19.91   0
   7  -3   0   62.92    8.52   0
   7  -3  14 1041.26   22.38   0
   8  -3   0  107.07   11.17   0
  -1   7 -13  499.12   49.18   0
  -3   6  -9  628.42   23.80   0
  -3   8 -11  169.45   28.55   0
   1   3 -11 1701.94   44.16   0
   2   3 -12  511.50   27.34   0
  -7   8   5   30.53   20.18   0
  -7   8   6  804.65   22.97   0
  -7   8   7   78.36   20.70   0
  -7   8   8   85.67   20.56   0
  -7   8   9  659.90   24.81   0
  -6   6   6 2413.65   22.91   0
  -6   6   7  561.34   17.93   0
  -6   6   8  607.09   18.06   0
  -6   8  -3  411.23   19.35   0
  -5   5   1 3263.63   27.30   0
  -5   5  13  506.14   17.56   0
  -5   7  -5   75.60   14.58   0
  -4   7  -8  192.42   18.72   0
  -4   8  -9  451.66   25.66   0
  -3   4  -5  359.36   15.85   0
   4   2 -12   48.79   17.53   0
   4   3 -13  101.76   22.64   0
   5  -3  11  284.57   13.19   0
   5   0  -9  479.58   16.87   0
   6  -3   1  411.04   14.02   0
   6  -3  13   99.52   14.60   0
   6   1 -11   59.03   21.58   0
   8  -1  -7  337.56   22.53   0
   9  -3   0  396.08   20.94   0
   9  -2  -4   57.07   21.57   0
  -7   9   1   72.61   15.83   0
  -6   7   0  153.47   10.33   0
  -4   5  -4  478.93   13.35   0
   3  -2   1  892.03   17.34   0
   5  -3   3  420.87   10.81   0
   7  -2  -5   68.71    9.28   0
   8  -3  -1  183.37   11.82   0
   8  -2  -5  631.92   15.28   0
  -3   7 -10  122.33   22.70   0
   0   0  14    1.58   12.42   0
   2   5 -14   59.12   34.69   0
   3  -2  13  300.43   17.32   0
  -7   9   2  133.95   21.80   0
  -6   7  13  220.49   25.26   0
  -6   9  -4   50.07   21.87   0
  -5   5   2  530.54   16.12   0
  -5   5  12    6.98   15.17   0
  -5   8  -6  300.91   19.62   0
  -4   4   0  422.84   14.36   0
  -4   4  14  244.87   16.60   0
  -4   6  -6   69.24   15.06   0
  -3   3  15 1013.96   20.87   0
  -3   5  -7 3734.28   39.33   0
  -2   3  19   16.59   23.32   0
  -1   1  15 1598.05   26.89   0
  -1   2  19  297.95   21.47   0
   1   1  -7  874.98   28.38   0
   2  -1  -2 2445.91   32.98   0
   2   0  -6 1788.31   28.97   0
   4  -2  -2  359.57   13.05   0
   4  -1  -6  431.46   14.13   0
   5  -1  -7  935.29   18.66   0
   5   1 -11  345.51   19.16   0
   6  -3   0   62.08   12.17   0
   6  -3  14  270.84   18.99   0
   7  -3  -1  784.93   15.77   0
   9  -3  -1   31.48   19.75   0
  -6   7   1  246.36   10.97   0
  -6   8  -2  300.70   14.15   0
  -5   5  11   21.00   10.32   0
  -5   6  -2  990.75   16.91   0
  -5   9  -7  253.47   18.07   0
  -3   3  -1 1880.43   24.48   0
   5  -3   2 1615.13   18.32   0
   5  -2  -4 3285.65   25.46   0
   6  -2  -5   66.92    9.50   0
   7  -1  -8   96.67   12.41   0
   8  -3  -2  615.27   14.43   0
   9  -2  -5  270.30   16.67   0
   4  -2  16  146.98   21.28   0
  -7   9   3  942.11   24.84   0
  -7   9   4   49.64   21.53   0
  -6   7  12  644.39   23.09   0
  -5   5   3 1987.67   22.53   0
  -5   5  10 1600.06   20.28   0
  -5   7  -4  541.78   17.68   0
  -4   4  13  179.34   16.19   0
  -4   5  17    1.51   24.42   0
  -2   2  15  238.98   15.68   0
  -2   3  -5 3033.83   40.25   0
  -1   1  -1  590.65   26.81   0
   3   1 -10  175.11   15.78   0
   5  -3  12  639.00   18.33   0
   6  -1  -8  266.48   14.66   0
   6   0 -10  205.50   18.09   0
   7  -3  -2   52.06   12.10   0
   7   0 -10  331.89   23.52   0
   8  -4   6  142.65   15.01   0
   8  -4   7  471.25   16.80   0
   8  -1  -8   91.15   22.03   0
   9  -4   6  760.81   22.31   0
   9  -4   7  600.33   22.12   0
   9  -4   8   21.44   23.47   0
   9  -3  -2  390.52   21.28   0
  -7   9   5  252.49   16.74   0
  -7   9   6   85.26   18.98   0
  -7   9   7  119.04   18.63   0
  -6   7   2   32.00    9.27   0
  -6   9  -3    4.25   15.55   0
  -5   5   4 1302.38   17.09   0
  -5   5   9  144.63    9.70   0
  -5   6  15   72.72   17.70   0
  -3   4  18  117.19   17.30   0
   4   0  -9  370.98   13.79   0
   5  -3   1  516.37   11.46   0
   6  -3  -1 3303.77   24.33   0
   7  -2  -6  343.20   13.22   0
   8  -4   5   -3.01   10.26   0
   8  -4   8  317.28   14.28   0
   8  -4   9  673.24   17.02   0
   8  -2  -6  226.08   13.74   0
   9  -4   4  260.75   14.72   0
   9  -4   5   55.55   14.03   0
   9  -4   9   51.36   16.75   0
   3   3 -13   62.53   22.56   0
  -6   7   3 1822.68   23.03   0
  -6   7  10  267.34   20.51   0
  -6   7  11   97.94   20.87   0
  -6   8  -1  198.10   17.55   0
  -5   5   5 1198.54   18.89   0
  -5   5   6  914.59   17.76   0
  -5   5   7  616.26   15.81   0
  -5   5   8  368.55   14.34   0
  -5   6  -1  269.79   15.47   0
  -4   4   1    6.41   10.49   0
  -4   5  -3  711.18   16.77   0
  -4   7  -7  708.66   22.40   0
  -4   9  -9  277.04   28.50   0
  -3   3  14  518.45   18.14   0
  -2   2  -1 5669.06   50.38   0
  -1   2  -5  927.64   32.72   0
   1  -1   2 1856.35   42.18   0
   3  -2   0 1555.75   22.72   0
   3  -1  -5 2683.01   29.20   0
   3   0  -8 1514.04   24.33   0
   3   4 -14  963.20   36.39   0
   4   1 -11  551.35   18.51   0
   5  -3  13  114.83   14.27   0
   5   0 -10  109.16   14.22   0
   6  -3  15  108.99   18.88   0
   8  -4   4   30.10   15.01   0
   8  -4  10  749.90   21.65   0
   8  -3  -3  370.62   16.81   0
   9  -4   3  965.71   22.33   0
   9  -3  -3   15.86   19.92   0
   9  -2  -6   11.19   26.09   0
  -6   7   4  109.35   11.59   0
  -6   7   9   73.98   11.97   0
  -5   6  14   95.83   15.02   0
  -4   4  12  144.82   10.03   0
   4  -2  -3 5277.24   34.11   0
   7  -4   5  698.07   13.10   0
   7  -4   6  963.64   15.02   0
   7  -4   7  752.17   14.96   0
   7  -4   8 1324.45   17.99   0
   7  -3  -3  361.11   11.17   0
   8  -4   3  464.37   12.90   0
   9  -4   2  508.43   15.85   0
  10  -4   3   -9.89   17.02   0
  -1   5 -11  101.95   22.45   0
  -1   6 -12   45.77   26.33   0
  -6   7   5  178.97   16.65   0
  -6   7   6  543.37   17.69   0
  -6   7   7  345.69   17.43   0
  -6   7   8  333.71   16.97   0
  -6   8   0  759.74   20.18   0
  -6   9  -2  371.08   23.37   0
  -6  10  -3  497.93   28.46   0
  -5   7  -3  784.49   18.78   0
  -5   8  -5  206.07   18.37   0
  -5   9  -6  438.20   24.18   0
  -4   4   2  640.60   15.11   0
  -4   5  16  298.90   21.47   0
  -4   6  -5   86.55   15.12   0
  -4   8  -8  635.94   23.83   0
  -3   3   0 1230.33   21.50   0
  -3   4  -4 1664.49   25.44   0
  -2   2  14  321.98   14.24   0
  -2   3  18  177.23   20.38   0
  -2   5  -9 1943.29   34.34   0
   1   0  -4 3949.37   55.04   0
   2   1  -9  447.86   18.68   0
   3   2 -12  540.14   23.02   0
   4  -3   5  575.86   14.49   0
   4  -3   6  593.24   15.02   0
   4  -3   7  206.98   11.15   0
   4  -3   8  454.97   15.41   0
   5  -3   0 1062.71   16.65   0
   5  -2  -5  838.76   16.06   0
   5  -1  -8 2279.57   25.87   0
   5   2 -13  297.64   25.09   0
   6  -3  -2  920.97   17.02   0
   6  -2  -6   31.25   13.16   0
   6   1 -12    9.56   22.10   0
   7  -4   4  519.18   14.33   0
   7  -4   9  605.58   17.51   0
   7  -1  -9 1401.85   23.80   0
   8  -4   2  432.38   16.56   0
   8  -4  11  273.09   20.79   0
   8  -1  -9  209.27   25.14   0
  10  -4   2  491.64   26.02   0
  -5   6   0 3611.72   26.71   0
  -5   6  13   40.55   14.26   0
  -4   4  11  138.06    9.94   0
  -3   3  13 1312.06   19.13   0
   4  -1  -7  851.15   15.99   0
   7  -4   3  799.93   13.61   0
   7  -4  10  231.02   12.26   0
   8  -4  12  436.16   19.07   0
   8  -3  -4  635.54   14.82   0
   8  -2  -7  626.90   18.14   0
   9  -4   1   18.22   13.28   0
   9  -3  -4   30.92   14.77   0
  10  -4   1  197.91   18.02   0
  -1   1  14  240.82   16.15   0
   0   1  18  832.88   30.02   0
   2   2 -11  830.42   28.09   0
  -6   8   1  105.47   17.20   0
  -6   9  -1   24.45   21.33   0
  -4   4   3   34.67   10.44   0
  -4   4  10 1673.61   21.43   0
  -4   5  -2  469.78   15.02   0
  -3   4  17   16.36   19.09   0
  -3   6  -8  557.53   19.97   0
  -3   7  -9  310.51   20.39   0
  -3   8 -10  106.53   23.27   0
  -2   4  -7 1204.29   27.60   0
  -1   2  18  675.83   24.04   0
   4  -3   4  443.25   13.83   0
   4  -3   9 1758.48   24.52   0
   5   1 -12  600.38   21.76   0
   6  -1  -9  874.78   21.46   0
   6   0 -11    7.63   17.54   0
   7  -4   2   93.91   11.93   0
   7  -4  11  360.35   18.18   0
   7  -2  -7  190.48   17.06   0
   7   0 -11  129.66   22.65   0
   8  -4   1   95.52   14.89   0
   9  -4   0  192.40   19.34   0
   9  -2  -7  -19.38   26.89   0
  -6   8   2   58.64   12.18   0
  -6   8  11   40.25   17.81   0
  -6  10  -2  282.37   20.02   0
  -5   6   1    4.76    9.73   0
  -5   6  12  446.43   14.13   0
  -5   8  -4  711.63   16.94   0
  -4   4   4 2574.67   23.31   0
  -4   5  15  266.49   15.13   0
   2  -1  -3 1164.38   22.71   0
   3  -2  -1 5151.88   37.77   0
   4  -3   3 1973.79   21.64   0
   5  -3  -1  635.41   12.47   0
   6  -3  -3  121.56    9.66   0
   7  -3  -4  169.98   10.08   0
   8  -4   0 1202.59   16.71   0
  10  -4   0  236.50   18.18   0
   3  -2  14  844.25   27.18   0
  -2   7 -11  473.66   30.97   0
   4  -3  10  172.72   15.39   0
   5  -3  14  231.52   18.82   0
   6  -3  16  239.74   28.64   0
  -6   8   3  530.04   18.62   0
  -6   8  10   23.21   20.85   0
  -6   9   0  442.52   22.90   0
  -5   7  -2  353.08   15.70   0
  -5   9  -5  650.80   24.73   0
  -4   4   5   86.56   10.65   0
  -4   4   8  149.21   13.71   0
  -4   4   9   94.03   12.98   0
  -4   7  -6  877.43   20.30   0
  -4   9  -8  342.04   28.39   0
  -3   3   1 2252.23   26.44   0
  -3   3  12  609.24   16.41   0
  -3   5  -6  235.43   17.08   0
  -2   2  13   84.56   12.55   0
  -2   6 -10 1939.44   35.09   0
   4  -2  -4 1725.59   21.93   0
   4   2 -13  495.45   22.48   0
   4   3 -14   19.89   27.89   0
   6  -4   5 2763.69   24.64   0
   6  -4   6  157.61   12.56   0
   6  -4   7  505.63   14.61   0
   6  -4   8 1144.59   18.55   0
   7  -4   1   74.24   11.85   0
   7  -4  12  382.96   19.83   0
   8  -3  -5  160.38   16.83   0
   9  -4  -1  465.17   20.61   0
   9  -3  -5  620.16   23.62   0
  -6   8   4  224.52   12.98   0
  -6   8   5   72.27   12.31   0
  -6   8   8   35.38   14.68   0
  -6   8   9  562.57   17.38   0
  -6  10  -1  627.95   21.81   0
  -5   6   2 1820.76   19.67   0
  -5   6  11    5.73   11.00   0
  -4   4   6   63.62    7.85   0
  -4   4   7 5160.74   31.36   0
  -2   2   0 1506.26   26.24   0
   6  -4   4 1398.59   17.33   0
   6  -2  -7 1084.03   16.54   0
   7  -1 -10  120.82   15.91   0
   8  -4  -1  669.62   14.45   0
   8  -2  -8  488.14   17.95   0
   8  -1 -10  225.62   20.46   0
   9  -2  -8  278.44   20.70   0
  10  -4  -1  618.40   20.53   0
   0   0  13    2.09   14.75   0
   4  -2  17  423.94   27.20   0
  -6   8   6  298.95   18.12   0
  -6   8   7  356.72   21.05   0
  -6   9   1 1313.19   26.27   0
  -5   6   3 1135.20   19.06   0
  -5   6  10  659.74   18.27   0
  -5   7  -1 2434.96   25.54   0
  -5   7  14   38.13   25.77   0
  -4   5  -1 1427.15   20.45   0
  -4   5  14  402.81   18.15   0
  -4   6  -4 3735.72   32.57   0
  -4   8  -7   39.30   18.02   0
  -3   3  11  403.01   15.32   0
  -3   4  -3  251.82   14.34   0
  -3   4  16  104.20   19.43   0
  -2   3  17  871.83   24.09   0
  -1   1  13   42.94   11.64   0
   2  -2   6 1816.64   32.08   0
   2  -2   7 2636.33   39.62   0
   4  -3   2 4471.61   32.22   0
   4  -3  11 1261.26   22.44   0
   4   0 -10  116.70   15.06   0
   5  -2  -6  213.97   14.24   0
   5   0 -11 2602.61   31.32   0
   6  -4   3  181.73   12.81   0
   6  -4   9   31.46   11.32   0
   6  -4  10  770.10   18.66   0
   6   1 -13  265.94   29.00   0
   7  -4   0  910.88   16.41   0
   7  -4  13   99.52   18.63   0
   7  -3  -5  167.43   13.19   0
   7  -2  -8  393.08   18.47   0
   9  -4  -2  583.04   21.45   0
  10  -4  -2  273.62   26.07   0
  -6   9   2   68.07   15.82   0
  -6  10   0  229.11   20.22   0
  -5   6   4  577.82   13.18   0
  -5   6   8  357.20   11.59   0
  -5   6   9  452.05   13.71   0
  -5   8  -3  369.54   15.20   0
  -3   3   2 4980.67   36.08   0
   3  -1  -6   85.00    9.06   0
   5  -3  -2  130.65    8.50   0
   5  -1  -9   54.35   10.23   0
   6  -3  -4  467.35   12.38   0
   9  -3  -6  461.53   17.85   0
  -6   9   3  732.80   23.74   0
  -6  10   1  196.41   27.49   0
  -5   6   5 1198.38   18.49   0
  -5   6   6  102.62   13.18   0
  -5   6   7 1514.09   19.86   0
  -5   7  13  605.25   23.17   0
  -5   9  -4  218.24   22.77   0
  -4   5  13  301.07   17.20   0
  -4   6  16  159.22   25.52   0
  -3   3  10  414.35   15.35   0
  -2   2  12  882.17   19.46   0
  -2   3  -4 2531.98   35.46   0
   2  -2   5  663.14   20.30   0
   2  -2   8  765.94   23.60   0
   2   0  -7 2709.92   36.02   0
   3   0  -9   68.48   12.24   0
   3   1 -11 1360.12   27.04   0
   4  -3   1 1399.86   19.88   0
   4  -1  -8 1001.40   20.94   0
   4   1 -12  478.18   22.07   0
   5  -3  15  698.93   23.35   0
   6  -4   2 2784.77   24.32   0
   6  -4  11  290.21   15.63   0
   6  -1 -10  514.32   19.95   0
   7  -4  -1  643.18   15.37   0
   7   0 -12  221.43   28.16   0
   8  -4  -2  254.38   16.42   0
   8  -3  -6  302.72   17.64   0
  -6   9   4 1110.36   20.19   0
  -6   9   5   81.77   16.03   0
  -6   9   7  197.28   19.19   0
  -6   9   8  104.46   18.58   0
  -5   7   0  517.37   13.53   0
  -4   5   0  227.65   10.08   0
  -4   9  -7  158.17   17.38   0
  -3   3   3 1343.43   19.57   0
  -3   4  15  562.51   15.66   0
   3  -2  -2 1824.22   23.22   0
   8  -2  -9  561.35   18.56   0
   9  -5   5  134.84   14.05   0
   9  -5   6  137.56   14.09   0
   9  -5   7  310.04   15.10   0
   9  -5   8   56.35   16.43   0
   9  -4  -3   53.24   14.57   0
  10  -5   4  237.57   18.00   0
  10  -4  -3  447.75   20.06   0
   1   0  17  280.97   24.86   0
  -2   8 -11  100.63   33.90   0
   1   1  20   46.68   29.38   0
  -6   9   6  605.70   23.84   0
  -6  10   2  509.01   28.93   0
  -6  10   3   18.07   26.55   0
  -5   7  12   71.99   20.30   0
  -5   8  -2  723.01   20.68   0
  -5   9  -3   62.09   21.96   0
  -5  10  -4  123.32   27.08   0
  -4   5  12  137.62   16.03   0
  -4   6  -3  789.42   19.47   0
  -4   7  -5  164.40   15.35   0
  -4   8  -6   31.03   17.85   0
  -3   3   9   35.45   10.17   0
  -3   5  -5  895.09   20.14   0
  -3   6  -7  578.04   19.46   0
  -3   8  -9  427.57   24.66   0
  -2   2   1 1683.53   28.17   0
  -2   3  16  235.43   16.56   0
  -1   1   0  634.81   27.01   0
  -1   2  17  140.42   16.39   0
   0   2  20   41.09   24.38   0
   1  -1   1  520.73   24.82   0
   2  -2   4 2793.52   37.13   0
   4  -3  12  756.58   19.27   0
   4  -2  -5  777.33   16.59   0
   5  -3  -3 1029.40   16.68   0
   5   1 -13   67.32   22.68   0
   5   2 -14  317.38   30.64   0
   6  -4   1 1381.51   18.84   0
   6  -2  -8  143.73   14.11   0
   6   0 -12  541.03   24.96   0
   7  -4  14   14.34   22.24   0
   7  -3  -6  889.95   17.29   0
   8  -4  -3  523.29   17.54   0
   9  -5   3   -4.06   18.92   0
   9  -5   4  401.84   19.88   0
   9  -5   9   88.79   23.87   0
   9  -3  -7  -19.28   24.36   0
  10  -5   2  239.67   24.97   0
  10  -5   3  313.87   25.29   0
  -5   7   1  552.80   13.28   0
  -5   7  11  510.83   16.72   0
  -4   6  15  216.63   15.81   0
  -3   3   4 3413.33   29.00   0
  -3   3   8  595.08   13.48   0
  -3   7  -8  167.63   14.03   0
   4  -3   0 3301.93   26.96   0
   5  -2  -7 3496.45   27.71   0
   6  -3  -5  400.89   12.00   0
   7  -4  -2 1064.59   15.26   0
   7  -2  -9   66.73   12.55   0
   7  -1 -11   21.86   15.87   0
   8  -3  -7  283.90   13.61   0
   9  -5   2   47.61   13.59   0
   9  -4  -4  205.18   15.28   0
  10  -4  -4   74.06   18.60   0
   0   6 -13  251.83   39.78   0
   0   1  17   68.84   18.42   0
  -5   7   2 1376.09   20.07   0
  -5   7  10  615.69   19.30   0
  -5   8  -1  211.88   17.98   0
  -5  10  -3  331.24   27.40   0
  -4   5   1 2811.49   25.60   0
  -4   5  11 1442.35   19.88   0
  -3   3   5 4175.13   32.95   0
  -3   3   6  713.42   16.20   0
  -3   3   7  725.38   16.12   0
  -3   4  -2 1793.41   24.68   0
  -3   4  14  469.54   18.00   0
  -3   5  17  257.09   25.78   0
  -3   9  -9   39.95   27.25   0
  -2   2  11 1412.43   22.94   0
  -1   1  12 1928.28   28.60   0
   2  -2   3 3398.65   40.08   0
   6  -4   0  119.11   12.42   0
   6  -4  12   51.85   14.25   0
   8  -5   4  625.66   17.59   0
   8  -5   5  438.43   16.88   0
   8  -5   6  226.35   15.96   0
   8  -5   7   53.48   15.16   0
   8  -5   8  562.38   20.55   0
  10  -5   1  305.18   25.29   0
  -5   7   3  329.68   11.56   0
  -5   7   9  423.00   14.11   0
  -5   9  -2  587.38   17.97   0
   2  -1  -4 2019.87   29.06   0
   8  -5   3  552.36   13.73   0
   8  -5   9   63.25   13.55   0
   8  -4  -4  560.63   14.37   0
   9  -5   1  181.53   14.55   0
  10  -5   0  662.57   20.12   0
  -2   5  -8  210.29   20.39   0
  -1   4  -9  938.90   32.76   0
  -1   7 -12  352.15   31.59   0
   0   0  12 3359.38   47.10   0
   2  -2   9 1138.56   30.85   0
  -5   7   4  304.24   14.68   0
  -5   7   8  269.87   17.28   0
  -5   8   0  123.97   17.61   0
  -5   8  12   68.74   25.41   0
  -4   5   2  531.81   14.72   0
  -4   5  10  104.30   12.99   0
  -4   6  -2  883.25   19.57   0
  -4   6  14   90.10   20.47   0
  -4   7  -4  222.23   15.60   0
  -4   9  -6  833.33   26.37   0
  -2   2  10   89.28   10.98   0
  -2   4  -6 3348.96   40.02   0
  -2   4  18  164.47   24.73   0
  -2   7 -10  344.63   21.33   0
  -1   3  19   55.78   24.66   0
   4   0 -11  803.60   21.20   0
   5  -4   5 2915.87   26.39   0
   5  -4   6  351.27   14.39   0
   5  -4   7  948.51   18.04   0
   5  -1 -10  733.41   19.41   0
   5   0 -12   59.77   18.37   0
   6  -4  -1  527.75   15.02   0
   6  -4  13  488.67   18.56   0
   6  -1 -11   38.67   17.44   0
   7  -4  -3 1375.71   19.30   0
   7  -3  -7  757.55   19.76   0
   8  -5   2   17.78   14.77   0
   8  -5  10  187.19   19.65   0
   8  -2 -10  203.77   23.67   0
   9  -5   0  379.62   20.40   0
   9  -4  -5  646.51   23.12   0
   9  -3  -8  686.27   29.10   0
  -5   7   5  280.11   11.39   0
  -5   7   6  797.44   15.98   0
  -5   7   7  172.43   12.25   0
  -5   9  -1  425.99   17.46   0
  -5  10  -2  489.69   21.18   0
  -4   5   3  580.77   12.64   0
  -4   5   9   39.15    9.09   0
  -4   8  -5  471.15   15.55   0
  -2   2   2 2436.94   30.83   0
   3  -2  -3  917.32   17.58   0
   4  -3  -1 7955.02   41.36   0
   5  -4   4 1122.25   15.87   0
   5  -4   8 3147.01   27.63   0
   5  -3  -4 1447.87   17.83   0
   6  -3  -6  728.55   14.40   0
   6  -2  -9  197.94   11.25   0
   8  -5   1  632.07   14.46   0
   8  -3  -8   76.56   15.27   0
  10  -5  -1   -1.89   17.62   0
  -1   3  -7  212.01   20.13   0
   3   3 -14  257.54   31.40   0
  -5   8   1  567.64   19.29   0
  -5   8  11    9.35   21.35   0
  -4   5   4 4984.55   31.75   0
  -4   5   7 1927.51   22.37   0
  -4   5   8 1262.45   19.51   0
  -4   6  13  266.16   19.40   0
  -3   4  -1 2897.51   29.36   0
  -3   4  13 1199.63   20.91   0
  -3   5  16  133.16   20.94   0
  -3   6  -6  773.01   20.79   0
  -3   8  -8  467.37   24.60   0
  -2   2   9 1713.33   23.92   0
  -2   3  -3 1509.81   27.30   0
  -2   3  15   52.02   15.09   0
  -2   6  -9  103.65   15.94   0
  -1   2  16  168.88   16.70   0
   2  -2   2  562.89   19.00   0
   2   1 -10  183.92   18.43   0
   3  -1  -7  803.04   19.37   0
   3   2 -13  121.22   20.31   0
   4  -3  13    0.41   13.44   0
   4  -2  -6 3272.59   29.21   0
   4  -1  -9  568.66   18.75   0
   4   2 -14   80.92   24.04   0
   5  -4   3  222.88   11.46   0
   5  -4   9  819.06   17.69   0
   5  -3  16  158.21   19.94   0
   7  -5   5  776.51   16.08   0
   7  -5   6  148.86   15.12   0
   7  -2 -10  765.13   21.87   0
   8  -5  11  362.20   22.51   0
   8  -4  -5  446.92   18.27   0
   9  -5  -1   -3.34   19.51   0
  10  -5  -2  462.11   26.39   0
  -5   8   2   40.04   12.13   0
  -5   8  10  638.62   17.83   0
  -5   9   0  164.21   16.12   0
  -5  10  -1   15.49   18.63   0
  -4   5   5   25.67    9.39   0
  -4   5   6  436.69   12.54   0
  -4   6  -1 2308.65   23.33   0
  -3   5  -4 3715.10   33.07   0
   5  -4   2   99.21    7.72   0
   5  -2  -8  102.55   10.72   0
   6  -4  -2  425.12   11.76   0
   6   0 -13  102.62   17.09   0
   7  -5   4 1430.56   17.12   0
   7  -5   7  247.74   12.26   0
   7  -4  -4 1348.85   16.80   0
   7  -1 -12  102.46   16.93   0
   8  -5   0  446.78   13.28   0
   9  -4  -6  398.22   17.00   0
   2   3 -13   29.45   25.67   0
  -1   1  11   35.00   12.01   0
  -5   8   3  712.08   20.05   0
  -5   8   8  179.26   21.38   0
  -5   8   9  831.26   24.08   0
  -5  10   0  638.46   29.22   0
  -4   6  12  298.69   17.56   0
  -4   7  -3  437.28   17.03   0
  -4   9  -5  577.42   24.42   0
  -3   4  12 1070.90   18.92   0
  -3   7  -7  466.44   20.72   0
  -3   9  -8  151.33   27.77   0
  -2   2   3 1113.08   22.68   0
  -2   2   8 1642.10   23.62   0
  -2   4  17  437.54   22.15   0
   5  -4  10  859.74   18.25   0
   7  -5   3   83.81   12.19   0
   7  -5   8  201.56   15.80   0
   7  -5   9  112.49   15.16   0
   7  -3  -8  172.23   17.33   0
   8  -5  12  320.49   23.95   0
   9  -5  -2  197.16   20.44   0
   9  -3  -9  450.08   29.65   0
  10  -5  -3  327.78   26.32   0
  -5   8   4  138.63   12.55   0
  -5   8   5  259.32   13.79   0
  -5   8   6 1242.35   18.72   0
  -5   8   7  360.77   14.16   0
  -5   9   1   -2.49   15.61   0
  -4   6   0 2399.60   23.41   0
  -4   7  14 1068.32   23.11   0
  -4   8  -4  595.74   16.55   0
  -3   5  15  126.52   14.99   0
  -2   2   4 2386.22   28.41   0
   4  -3  -2 1859.65   21.22   0
   5  -4   1  744.17   13.43   0
   5  -3  -5  184.34    9.35   0
   7  -5   2  665.79   13.15   0
   8  -5  -1  790.42   15.21   0
   8  -4  -6   22.41   11.72   0
   8  -3  -9  456.81   18.20   0
   8  -2 -11  299.62   21.36   0
   1   2 -10  653.66   36.68   0
  -2   8 -10  444.43   30.94   0
  -1   6 -11  604.85   28.93   0
   0   2  19  166.45   26.11   0
   4   1 -13  825.72   29.21   0
   6  -4  14   88.67   22.73   0
  -5   9   2  517.43   24.14   0
  -5   9   9   32.75   26.73   0
  -5  10   1  259.53   28.52   0
  -4   6  11  174.57   16.81   0
  -3   4   0 1348.15   21.47   0
  -3   4  11 1846.95   22.62   0
  -2   2   5   51.56   11.44   0
  -2   2   6 1309.44   22.44   0
  -2   2   7  810.29   18.46   0
  -2   3  14  296.08   14.79   0
  -1   1   1 3185.77   50.01   0
  -1   3  18   77.52   20.61   0
   0   1  16  365.46   18.85   0
   1   0  -5  881.65   29.14   0
   2   0  -8  829.52   22.98   0
   3   0 -10  760.73   22.68   0
   5   1 -14  363.74   26.47   0
   6  -4  -3  278.88   14.13   0
   6  -3  -7  559.79   16.49   0
   7  -5   1 3063.22   24.84   0
   7  -5  10  574.41   18.06   0
   7  -4  -5  657.46   16.47   0
   9  -5  -3 1006.48   23.93   0
   9  -4  -7  228.38   22.91   0
  -5   9   3  871.99   19.60   0
  -5   9   4  240.87   16.83   0
  -5   9   7  616.22   18.56   0
  -5   9   8   31.33   19.18   0
  -5  10   2  256.94   20.51   0
  -4   6   1 1571.74   19.38   0
  -4   6  10  231.87   12.55   0
  -4   7  -2   52.98   10.51   0
  -4   7  13   76.80   15.63   0
  -4   9  -4   54.28   15.83   0
   1  -1   0  694.44   25.17   0
   2  -2   1 5584.60   47.43   0
   3  -2  -4 1678.84   22.55   0
   5  -1 -11  808.62   17.67   0
   6  -2 -10  180.71   13.92   0
   6  -1 -12  664.07   18.03   0
   8  -5  -2   81.27   11.35   0
  10  -6   3  251.29   18.67   0
  10  -5  -4  146.17   18.77   0
   3  -2  15  353.18   30.52   0
   2   4 -14   87.47   36.62   0
   0   5 -12   20.60   26.01   0
   2  -2  10 4468.67   66.08   0
  -1   2  -4 2232.45   46.10   0
  -1   5 -10  253.23   21.83   0
   1   1  -8  287.24   22.91   0
  -5   9   5   41.94   22.15   0
  -5   9   6  789.90   24.50   0
  -5  10   3  294.48   28.61   0
  -5  10   4  250.01   28.42   0
  -4   8  -3  510.67   20.26   0
  -3   4   1 2348.50   26.32   0
  -3   4  10 2452.04   25.22   0
  -3   5  -3 1060.11   20.11   0
  -3   5  14 1000.60   20.93   0
  -3   6  -5  470.74   18.29   0
  -3   6  16  234.98   27.16   0
  -3   8  -7  729.14   22.44   0
  -1   1  10  187.29   12.88   0
  -1   2  15   -0.48   14.68   0
   0   0  11    2.14    9.61   0
   2  -1  -5  871.72   22.07   0
   3  -3   4 1534.31   23.68   0
   3  -3   5 1770.35   25.72   0
   3  -3   6  927.63   20.06   0
   3  -3   7 2865.83   32.89   0
   3   1 -12  784.13   24.16   0
   4  -2  -7 1235.58   20.18   0
   5  -4   0  362.10   12.53   0
   5  -4  11  644.12   17.06   0
   7  -5   0  104.43   12.70   0
   7  -5  11  344.29   19.83   0
   7  -2 -11  143.80   22.85   0
   9  -6   5  170.61   20.18   0
   9  -6   6   98.18   19.91   0
   9  -5  -4   40.25   20.57   0
  10  -6   2  100.44   25.42   0
  -4   6   2  141.58   10.89   0
  -4   6   9   95.31    9.82   0
  -4   7  12  223.17   15.88   0
  -2   3  13  506.18   13.90   0
  -2   4  16  162.12   15.15   0
   4  -3  -3  975.78   16.13   0
   5  -2  -9  276.00   12.59   0
   6  -4  -4  163.17   10.74   0
   7  -3  -9  473.35   15.33   0
   8  -5  -3   71.93   11.58   0
   8  -4  -7   47.72   12.11   0
   9  -6   4  593.18   16.84   0
   9  -6   7 1113.49   21.82   0
  10  -6   1  826.27   21.17   0
   0   4 -11  151.81   31.82   0
   1   1  19  151.16   25.97   0
   2   2 -12  337.49   24.56   0
  -4   6   3 1788.91   22.62   0
  -4   6   7  134.88   13.86   0
  -4   6   8 1518.42   20.36   0
  -4   7  -1  849.11   18.83   0
  -4   9  -3  986.08   26.09   0
  -4  10  -3   -2.03   26.66   0
  -3   4   9  691.65   17.20   0
  -3   7  -6  945.84   20.88   0
  -3   9  -7  370.40   24.70   0
  -2   3  -2 1594.51   27.28   0
  -2   4  -5  891.09   21.97   0
  -2   5  -7 1842.86   30.34   0
  -2   7  -9  113.50   18.81   0
  -1   1   9  183.54   13.33   0
   3  -3   3  546.45   15.97   0
   3  -3   8 1609.76   26.71   0
   3  -1  -8 2893.42   32.45   0
   4  -1 -10 1059.35   22.78   0
   4   0 -12  186.59   17.05   0
   5  -4  -1 1297.94   18.05   0
   5  -3  -6 2175.55   24.24   0
   5   0 -13   68.85   19.48   0
   6  -4  15   27.81   18.92   0
   6  -3  -8  560.76   16.77   0
   6   0 -14  180.72   27.85   0
   7  -5  -1  294.13   13.73   0
   7  -5  12   13.21   18.36   0
   7  -4  -6  906.09   18.12   0
   7  -1 -13  153.46   29.22   0
   8  -3 -10   16.48   22.89   0
   9  -6   2  182.46   19.67   0
   9  -6   3   91.43   19.74   0
   9  -6   8   38.16   23.73   0
   9  -6   9   70.43   24.19   0
   9  -4  -8   90.94   27.46   0
  10  -6   0  130.80   24.95   0
  -4   6   4  430.76   12.81   0
  -4   6   5 1672.00   19.48   0
  -4   6   6  182.30   10.74   0
  -4   7  11  670.35   16.12   0
  -4   8  -2  271.82   14.17   0
  -3   4   2  532.95   13.45   0
  -3   5  13   20.85   11.61   0
  -3   6  15   92.62   15.59   0
   6  -5   4  115.45    9.25   0
   6  -5   5 1248.57   16.89   0
   6  -5   6  672.03   13.77   0
   9  -6   1  142.42   14.42   0
   9  -5  -5  543.97   17.71   0
  10  -6  -1  245.70   18.78   0
   1   0  16   64.32   21.20   0
   2   0  19  135.50   30.03   0
   4  -3  14  598.40   26.56   0
  -4   7   0   36.94   14.29   0
  -4   7  10  110.93   17.02   0
  -4   8  12  502.03   28.49   0
  -4   9  -2  189.80   22.64   0
  -4  10  -2  540.25   28.74   0
  -3   4   3 1977.95   23.20   0
  -3   4   7 1182.81   18.59   0
  -3   4   8 2174.56   24.36   0
  -3   5  -2 1324.93   21.18   0
  -2   3  12  460.78   16.24   0
  -2   6  -8  593.96   20.33   0
  -2   8  -9  126.18   22.96   0
  -1   3  17  365.66   21.59   0
  -1   7 -11    7.80   22.62   0
   0   2  18   76.57   20.49   0
   2  -2   0 1559.32   27.70   0
   3  -3   2  456.88   15.04   0
   5  -4  12  558.36   19.22   0
   6  -5   3  317.38   14.09   0
   6  -5   7  609.13   15.81   0
   6  -5   8  182.31   12.92   0
   7  -5  -2 2551.40   23.09   0
   8  -5  -4 1282.59   21.59   0
   8  -4  -8  687.59   22.57   0
   9  -6   0  360.44   20.84   0
  -4   7   1  250.00   12.03   0
  -4   8  -1  752.73   17.52   0
  -3   4   4  119.40    9.06   0
  -3   4   5  480.21   12.52   0
  -3   4   6  661.22   13.51   0
  -3   5  12  606.99   15.13   0
  -3   6  -4  521.16   15.24   0
  -3   8  -6  661.02   17.67   0
  -2   4  15   77.91   11.77   0
  -2   5  17  261.69   19.58   0
  -1   1   2  667.96   23.00   0
   3  -2  -5 3595.32   32.53   0
   4  -3  -4 1688.20   20.27   0
   5  -4  -2   99.35    8.36   0
   6  -5   2 2318.57   21.38   0
   6  -4  -5  793.46   14.65   0
   6  -2 -11  231.52   14.74   0
   7  -4  -7  389.83   14.57   0
   7  -2 -12  324.17   18.74   0
   8  -6   4  556.32   14.13   0
   8  -6   5   81.21   11.38   0
   8  -6   6  266.95   12.71   0
   9  -4  -9  332.68   21.23   0
  10  -6  -2  575.98   20.57   0
   4  -2  18  166.87   42.06   0
   5  -3  17  257.09   31.14   0
  -4   7   2 3087.48   27.35   0
  -4   7   9   45.01   16.79   0
  -4   8  11  326.67   23.62   0
  -4   9  -1   15.20   21.67   0
  -4  10  -1  289.41   27.62   0
  -3   6  14  260.94   22.46   0
  -3   7  -5  650.45   18.90   0
  -3   9  -6  145.66   23.09   0
  -1   1   8  911.02   21.99   0
  -1   2  14 1055.22   21.01   0
   0   1  15  763.74   21.01   0
   3  -3   1 1934.72   25.09   0
   3  -3   9   63.56   10.77   0
   4  -2  -8  664.92   17.22   0
   5  -3  -7 1794.95   23.31   0
   5  -1 -12  308.79   20.66   0
   6  -5   1  609.91   15.93   0
   6  -5   9 1053.29   20.65   0
   6  -1 -13   65.70   23.62   0
   7  -5  -3  288.79   14.19   0
   7  -5  13  349.37   21.21   0
   7  -3 -10  106.65   18.74   0
   8  -6   3  450.78   17.64   0
   8  -6   7  536.38   21.37   0
   8  -6   8  469.11   21.12   0
   8  -5  -5  417.89   18.50   0
   8  -3 -11  275.42   24.64   0
   9  -6  -1   15.04   19.53   0
   9  -5  -6  846.71   25.08   0
  -4   7   3  368.90   12.27   0
  -4   7   7  335.49   13.68   0
  -4   7   8  399.78   14.34   0
  -4   8   0 1209.54   19.66   0
  -4   8  10  679.74   18.68   0
  -3   5  -1  210.42   10.54   0
   5  -2 -10 1417.10   20.90   0
   6  -3  -9  627.26   15.21   0
   8  -6   2  945.21   16.37   0
  10  -6  -3   25.31   18.10   0
   1  -1  11 1607.69   64.02   0
  -4   7   4  653.74   16.93   0
  -4   7   5 2222.39   23.39   0
  -4   7   6  177.65   14.40   0
  -4   8   1  112.09   18.16   0
  -4   8   9  706.87   24.36   0
  -4   9   0  441.44   23.21   0
  -4  10   0  116.69   27.55   0
  -3   5  11 1000.57   18.86   0
  -3   6  13   81.39   17.43   0
  -2   3  -1 1322.68   24.90   0
  -2   3  11  687.95   17.83   0
  -2   5  16  150.74   22.27   0
  -1   1   7  805.96   21.56   0
  -1   4  18   22.68   25.84   0
   0   0  10   -0.30   10.22   0
   4  -4   5 2683.45   27.36   0
   5  -4  -3  246.67   11.99   0
   5  -4  13  960.47   23.11   0
   6  -5   0  657.43   16.05   0
   6  -5  10  362.00   16.61   0
   6  -4  -6  421.54   15.81   0
   8  -6   1   48.46   15.82   0
   8  -6   9   90.84   19.66   0
   8  -4  -9  528.38   24.30   0
   9  -6  -2  321.17   21.43   0
  -4   8   2  474.18   15.27   0
  -4   8   8  311.78   16.50   0
  -4   9   1  209.43   16.65   0
  -4   9   9   92.63   19.90   0
  -4  10   1  749.58   22.83   0
  -3   6  -3  116.86   11.79   0
  -3   8  -5  460.18   15.72   0
  -3   9  -5  101.37   16.32   0
  -2   4  14  908.33   18.18   0
   1  -1  -1 3150.67   48.51   0
   2  -2  -1 1578.12   25.96   0
   3  -3   0 1333.90   20.03   0
   4  -4   4 1070.44   17.15   0
   4  -4   6 1036.35   17.55   0
   7  -5  -4  704.38   13.86   0
   7  -4  -8  161.32   12.87   0
   8  -6   0  545.43   14.17   0
   8  -5  -6  650.69   16.04   0
   9  -5  -7  137.43   16.90   0
   3   0 -11  184.88   21.60   0
   4   1 -14   64.53   25.04   0
   4   2 -15   21.71   30.62   0
   5   1 -15  111.34   37.51   0
   6  -4  16  210.40   30.16   0
  -4   8   3  504.17   19.40   0
  -4   8   4   75.98   17.22   0
  -4   8   5   11.15   17.08   0
  -4   8   6  132.43   17.79   0
  -4   8   7  476.40   19.48   0
  -4   9   2   66.99   22.51   0
  -4   9   8   56.16   27.41   0
  -4  10   2  112.08   28.90   0
  -4  10   3  278.72   28.48   0
  -3   5   0  758.22   17.19   0
  -3   5  10  195.53   14.29   0
  -3   7  -4 1474.23   23.34   0
  -3   7  14   53.71   26.64   0
  -2   3  10  602.17   17.40   0
  -2   4  -4 2030.11   29.49   0
  -2   5  -6 2331.18   31.86   0
  -2   7  -8  805.33   23.96   0
  -2   8  -8  100.95   22.71   0
  -1   1   4 1119.05   28.07   0
  -1   1   6 5065.39   48.99   0
  -1   2  13  153.58   14.21   0
  -1   3  16  179.91   16.96   0
  -1   4  -8  532.43   23.18   0
  -1   6 -10  688.26   24.81   0
   0   3  19   97.39   26.31   0
   2  -1  -6  822.16   21.72   0
   4  -4   3 1430.42   20.35   0
   4  -4   7  260.35   14.21   0
   4  -3  -5  405.75   13.96   0
   4  -1 -11 1199.54   24.57   0
   5   0 -14  991.77   30.04   0
   6  -5  -1  820.41   16.94   0
   7  -5  14  420.60   25.74   0
   8  -6  -1  942.89   19.29   0
   8  -6  10  119.68   20.16   0
   9  -6  -3  268.33   21.60   0
  -4   9   3   21.61   15.28   0
  -4   9   4  352.91   17.55   0
  -4   9   5  141.12   16.53   0
  -4   9   6  145.41   16.22   0
  -4   9   7  298.36   17.76   0
  -4  10   4  233.76   21.09   0
  -3   5   9 1666.05   19.69   0
  -3   6  12  135.82   12.50   0
  -1   1   5 2016.20   32.28   0
   3  -1  -9 1772.87   26.10   0
   4  -4   2 3402.24   28.11   0
   5  -4  -4 2720.80   23.28   0
   6  -5  11  400.82   13.98   0
   6  -2 -12  309.35   16.00   0
   7  -3 -11   10.60   13.17   0
   7  -2 -13  204.07   18.97   0
   8  -3 -12  484.67   23.08   0
   0   6 -12   70.50   29.16   0
   1   1  18   15.99   24.48   0
   3  -3  10  756.80   23.79   0
   3   2 -14  248.70   26.83   0
  -3   5   1  859.21   17.47   0
  -3   6  -2  976.59   20.51   0
  -3   7  13   81.66   22.38   0
  -3   8  -4 1238.88   24.25   0
  -3   9  -4  265.78   22.96   0
  -2   3   0 4103.85   38.66   0
  -2   4  13  433.44   15.71   0
  -2   5  15  716.83   24.13   0
  -2   6  -7 2021.37   28.91   0
  -1   3  -6 3563.65   50.40   0
   0   2  17  100.94   16.70   0
   2   0  -9 1275.49   29.08   0
   2   1 -11 1609.42   36.41   0
   3  -2  -6 3352.69   32.56   0
   4  -4   1 1247.61   18.97   0
   4  -4   8  162.75   13.38   0
   4   0 -13  319.22   22.28   0
   5  -3  -8  176.43   15.62   0
   6  -5  -2 1284.09   19.20   0
   6  -4  -7 1946.59   22.94   0
   6  -3 -10 2226.76   28.27   0
   6   0 -15  229.48   31.37   0
   7  -6   4  705.59   18.61   0
   7  -6   5  123.61   15.58   0
   7  -6   6  491.82   17.44   0
   7  -5  -5  853.48   17.33   0
   8  -6  -2  428.64   17.98   0
   8  -6  11  698.49   26.34   0
   8  -5  -7  664.73   20.47   0
   8  -4 -10  442.71   25.03   0
   9  -6  -4  227.72   21.92   0
   9  -5  -8  354.33   28.02   0
  -3   5   2  886.48   15.65   0
  -3   5   8  853.40   15.20   0
  -3   6  11 1292.23   18.94   0
  -2   3   9  761.38   14.98   0
  -2   6  16  210.30   19.59   0
   3  -3  -1 2198.65   24.86   0
   7  -6   3   43.04   10.87   0
   7  -6   7  311.63   12.77   0
   7  -4  -9  316.45   14.20   0
  10  -7   0   74.44   17.99   0
  -1   5  -9  142.23   19.67   0
  -3   5   3  354.17   14.03   0
  -3   5   6  651.82   17.32   0
  -3   5   7  522.11   16.46   0
  -3   7  -3 1472.98   22.71   0
  -3   7  12  403.38   22.79   0
  -2   9  -7   15.87   26.55   0
  -1   2  -3 1369.36   34.09   0
  -1   2  12  605.16   18.33   0
  -1   3  15  376.42   18.21   0
  -1   4  17  373.32   22.83   0
  -1   7 -10  235.01   23.93   0
  -1   8 -10  120.75   27.62   0
   0   1  14  491.48   17.57   0
   0   7 -12 1061.03   35.80   0
   3   1 -13    8.80   17.30   0
   4  -4   9  449.51   16.64   0
   4  -2  -9  940.14   21.39   0
   5  -2 -11  280.75   16.95   0
   5  -1 -13   37.98   19.45   0
   6  -5  12  634.67   19.94   0
   6  -1 -14  156.31   25.24   0
   7  -6   1  267.70   13.87   0
   7  -6   2  523.73   15.27   0
   7  -6   8  299.14   16.61   0
   8  -6  -3  119.48   16.08   0
   9  -7   5  503.03   22.24   0
   9  -6  -5   96.02   21.39   0
  -3   5   4   34.18    8.14   0
  -3   5   5 1167.89   16.47   0
  -3   6  -1 3563.49   28.87   0
  -3   6  10  291.73   13.13   0
  -3   8  -3   65.06   12.81   0
  -3   8  12  249.34   20.66   0
  -3   9  -3  286.67   16.90   0
  -2   3   1   85.86    9.88   0
  -2   3   8 4017.76   31.21   0
  -2   7  -7  847.61   19.62   0
   2  -2  -2 2578.92   31.79   0
   4  -4   0  427.61   11.72   0
   4  -3  -6  129.72    9.30   0
   5  -4  -5   68.36   10.21   0
   6  -5  -3  588.65   13.37   0
   7  -5  -6  271.92   13.24   0
   9  -7   2  127.12   14.70   0
   9  -7   3  299.66   15.69   0
   9  -7   4  262.59   15.43   0
   9  -7   6   99.22   17.29   0
   9  -5  -9  258.96   20.81   0
   4  -3  15  444.73   27.52   0
   0   0   9 3578.96   50.32   0
   1   0  15 1674.96   34.18   0
   5  -4  14   68.82   18.60   0
  -3   6   9   93.34   13.22   0
  -3   7  -2 1180.15   20.71   0
  -3   7  11  422.12   20.70   0
  -2   4  -3 6110.95   45.52   0
  -2   4  12  307.51   14.94   0
  -2   5  -5  204.24   14.27   0
  -2   5  14  266.65   18.29   0
  -2   6  15   28.75   22.27   0
  -2   8  -7  200.56   22.49   0
   1   0  -6 5383.67   65.78   0
   3  -3  -2 5216.42   37.65   0
   5  -5   3  311.82   14.40   0
   5  -5   4  231.64   13.55   0
   5  -5   5  193.40   13.20   0
   5  -5   6 1320.31   20.36   0
   7  -6   0  516.22   14.94   0
   7  -6   9  170.39   16.22   0
   7  -3 -12   34.69   23.35   0
   8  -6  -4  146.45   17.04   0
   8  -5  -8  501.51   23.20   0
   8  -4 -11  217.83   24.62   0
   9  -7   1  372.59   21.26   0
   9  -7   7  145.75   24.80   0
  -3   6   0   68.18   10.73   0
  -3   8  11  336.61   17.93   0
  -3   9  -2  286.97   17.05   0
  -2   3   2  480.85   14.42   0
  -2   3   7  629.84   14.43   0
   0   3  18  479.50   18.90   0
   4  -4  -1    1.65    7.04   0
   5  -5   2 1576.74   18.82   0
   5  -3  -9 1949.17   22.95   0
   6  -5  -4  352.78   11.42   0
   6  -4  -8  546.34   14.04   0
   7  -6  -1 1702.01   18.29   0
   9  -7   0  111.46   14.68   0
   9  -6  -6  164.36   15.50   0
   3   3 -15   82.58   34.04   0
  -3   6   1  447.57   16.82   0
  -3   6   8  870.23   17.91   0
  -3   7  -1  757.86   18.64   0
  -3   7  10  236.86   17.84   0
  -3   8  -2  100.99   17.49   0
  -2   3   3 2054.74   26.42   0
  -2   3   5 5010.16   36.87   0
  -2   3   6  462.31   14.95   0
  -2   4  11  808.20   18.19   0
  -2   6  -6  458.87   18.33   0
  -2   9  -6   52.22   26.72   0
  -1   4  16   64.50   20.77   0
  -1   5  17  362.20   28.63   0
   0   2  16  684.61   20.95   0
   1   2  19  114.76   26.15   0
   3  -2  -7  200.24   13.88   0
   4  -4  10  114.62   12.39   0
   5  -5   1   85.30   12.99   0
   5  -5   7  393.81   15.15   0
   6  -3 -11  685.10   22.12   0
   6  -2 -13 1006.91   25.55   0
   7  -6  10   20.17   18.06   0
   7  -5  -7  885.43   20.53   0
   7  -4 -10  116.41   18.41   0
   7  -2 -14  108.63   29.59   0
   9  -7  -1  345.00   21.03   0
  -3   6   2 2267.37   22.47   0
  -3   6   7  208.14   10.88   0
  -3   7   9  553.39   15.61   0
  -3   8  10  173.53   16.58   0
  -3   9  -1  -12.04   15.24   0
  -3   9   9   55.99   20.05   0
  -2   3   4 1002.40   18.10   0
  -2   5  13  123.83   12.25   0
  -2   6  14   81.51   15.55   0
  -1   3  14  806.55   16.60   0
   1  -1  -2  665.49   23.33   0
   5  -4  -6   14.52    9.33   0
   7  -6  -2   40.85    8.88   0
   8  -6  -5  446.77   14.34   0
   8  -5  -9  414.51   17.76   0
   9  -6  -7  314.70   17.97   0
   2  -2  11  562.57   37.19   0
   2   0  18   14.98   24.35   0
   3  -3  11  168.10   16.54   0
   6  -5  13   96.19   22.87   0
  -3   6   3  389.80   16.30   0
  -3   6   4  230.62   15.08   0
  -3   6   5  224.64   14.91   0
  -3   6   6  388.77   15.71   0
  -3   7   0  946.34   19.42   0
  -3   7   8 1345.32   22.52   0
  -3   8  -1  850.44   21.22   0
  -3   8   9   96.26   21.83   0
  -3   9   0  374.21   22.96   0
  -3   9   8   41.73   27.80   0
  -2   4  -2  385.04   16.13   0
  -2   7  -6  307.15   19.52   0
  -2   8  -6   23.86   17.51   0
  -1   2  11  360.84   15.99   0
  -1   6  -9  455.78   21.70   0
  -1   8  -9   91.74   25.10   0
   2  -1  -7 3989.69   42.55   0
   3  -1 -10  345.69   19.40   0
   4  -4  -2  633.40   15.18   0
   4  -3  -7   60.70   11.43   0
   4  -2 -10  588.30   19.78   0
   4  -1 -12  138.83   17.03   0
   5  -5   0  254.59   14.17   0
   5  -5   8 2091.37   25.26   0
   5  -2 -12  940.43   24.62   0
   5   0 -15  120.50   25.45   0
   6  -5  -5  844.95   17.46   0
   7  -6  11   75.54   18.76   0
   9  -7  -2  147.00   21.02   0
  -3   7   1   58.68   10.05   0
  -3   7   7  757.32   16.32   0
  -3   8   0  484.15   15.37   0
  -3   8   8  515.70   18.03   0
  -3   9   1  131.56   16.03   0
  -3   9   7 1159.37   24.27   0
  -2   4  10  410.74   12.97   0
  -2   5  -4 1595.33   23.01   0
  -2   7  14  363.10   21.23   0
   2  -2  -3 1118.59   21.57   0
   3  -3  -3 1381.12   20.04   0
   6  -4  -9   94.38   10.62   0
   7  -6  -3 1032.18   17.04   0
   8  -7   2  803.72   15.85   0
   8  -7   3  653.54   15.05   0
   8  -7   4   50.29   13.50   0
   8  -7   5 1072.51   19.37   0
   8  -7   6  153.98   14.30   0
   8  -4 -12  405.20   22.51   0
   0   5 -11   17.63   22.27   0
   1   1  17   77.50   19.99   0
   3   0 -12    9.65   19.31   0
  -3   7   2   92.15   14.11   0
  -3   7   6 1100.26   18.93   0
  -3   8   1  747.51   20.76   0
  -3   8   7   55.57   17.77   0
  -3   9   2  146.04   22.43   0
  -3   9   3  110.21   22.76   0
  -3   9   4  684.04   24.95   0
  -3   9   5  232.34   23.47   0
  -3   9   6  140.96   23.14   0
  -2   5  12  673.42   19.67   0
  -2   6  -5  845.22   20.77   0
  -2   6  13  541.89   21.44   0
  -2   9  -5   31.92   22.21   0
  -1   4  -7   41.45   12.56   0
  -1   4  15  424.11   19.24   0
  -1   7  -9   17.56   17.79   0
   0   0   8    2.15   10.50   0
   0   1  13  372.51   17.02   0
   5  -5  -1 3497.32   27.43   0
   5  -5   9  526.24   16.11   0
   5  -3 -10  919.94   20.50   0
   5  -1 -14   -3.90   19.91   0
   6  -1 -15  201.36   30.86   0
   7  -5  -8  897.27   21.00   0
   7  -4 -11  238.94   19.80   0
   7  -3 -13   64.90   24.28   0
   8  -7   1   68.31   15.75   0
   8  -7   7  136.05   19.52   0
   8  -6  -6    2.38   17.21   0
   9  -7  -3   41.15   20.68   0
   9  -6  -8  130.41   27.02   0
  -3   7   3  811.77   15.27   0
  -3   7   4  515.86   13.19   0
  -3   7   5  750.98   14.63   0
  -3   8   2   29.25   12.15   0
  -3   8   3  619.69   15.83   0
  -3   8   4  692.84   16.24   0
  -3   8   5  444.69   15.09   0
  -3   8   6  245.52   13.59   0
  -2   4   9 1605.15   19.81   0
  -1   5  16  332.03   18.01   0
   0   3  17  792.47   20.60   0
   4  -4  -3   34.96    7.36   0
   5  -4  -7  923.22   16.40   0
   6  -6   3 2022.89   20.29   0
   6  -6   4  123.61    9.55   0
   6  -6   5  586.30   12.95   0
   7  -6  -4 1510.03   19.20   0
   8  -7   0  518.78   14.28   0
   8  -7   8  513.59   16.91   0
   8  -5 -10  131.45   16.75   0
   1   5 -13   47.57   32.48   0
   4   1 -15   56.63   29.95   0
  -2   4  -1 1742.38   25.00   0
  -2   5  11  313.91   14.68   0
  -2   7  -5  832.47   19.43   0
  -2   7  13  348.05   23.46   0
  -2   8  -5  482.07   19.97   0
  -2   9  -4  192.12   22.69   0
  -1   2  -2 2610.92   43.31   0
  -1   2  10  968.54   19.37   0
  -1   3  13  304.23   15.23   0
  -1   5  -8  178.50   16.76   0
   0   2  15  173.19   16.51   0
   0   4  18  278.46   27.35   0
   0   7 -11   87.16   23.24   0
   4  -4  11  945.79   21.98   0
   4   0 -14 1670.22   32.86   0
   5  -5  -2  472.66   15.69   0
   6  -6   1  100.74   12.70   0
   6  -6   2  278.65   13.69   0
   6  -6   6  808.13   17.07   0
   6  -5  -6  360.67   15.02   0
   6  -3 -12  123.51   20.25   0
   6  -2 -14   75.05   24.88   0
   7  -6  12    5.19   18.83   0
   8  -7  -1   75.36   15.85   0
   8  -6  -7  161.47   21.13   0
   9  -7  -4  207.21   21.62   0
  -2   4   8  317.82   10.98   0
  -2   6  12   45.09   12.05   0
  -1   6  16  197.08   20.78   0
   3  -3  -4 3500.86   30.63   0
   3  -2  -8 1451.65   22.20   0
   4  -3  -8  498.14   14.65   0
   6  -6   7  163.05   11.65   0
   8  -7   9   23.94   16.49   0
   9  -6  -9   48.98   19.53   0
   1   6 -13  232.63   40.53   0
  -1   3  -5 3971.15   49.51   0
   0   6 -11  439.24   26.38   0
   5  -5  10  113.53   14.59   0
   5  -4  15   76.11   23.49   0
   6  -5  14  377.97   26.36   0
  -2   4   0 1939.42   25.44   0
  -2   5  -3 1168.91   20.89   0
  -2   6  -4  191.47   15.42   0
  -2   7  12  -12.48   21.77   0
  -2   8  -4  160.48   17.95   0
  -2   9  -3   38.51   21.46   0
  -1   4  14  574.42   19.37   0
  -1   5  15   72.23   21.60   0
  -1   8  -8  580.17   25.18   0
   1   2  18   13.75   20.62   0
   2   0 -10 4914.49   53.18   0
   4  -4  -4 2659.67   25.16   0
   5  -5  -3 1927.99   22.32   0
   6  -6   0  510.47   15.05   0
   6  -6   8  314.98   16.50   0
   6  -4 -10 2069.50   27.12   0
   7  -6  -5  371.77   17.74   0
   7  -5  -9   90.89   17.81   0
   8  -7  -2  244.78   16.79   0
   9  -7  -5   50.94   23.42   0
  -2   4   7  848.75   15.17   0
  -2   5  10  114.48   10.09   0
  -2   6  11  285.21   13.60   0
  -2   8  11  651.21   22.58   0
  -1   2   9 2739.10   28.91   0
   2  -2  -4 2461.96   30.31   0
   5  -4  -8  175.12   11.45   0
   6  -6  -1  660.67   13.39   0
   6  -5  -7  713.42   14.54   0
   7  -4 -12   26.72   16.76   0
   7  -3 -14   25.08   20.86   0
   8  -7  -3   61.65   11.98   0
   8  -7  10  331.61   18.36   0
   8  -6  -8  115.52   15.63   0
   8  -5 -11  178.89   17.40   0
   0   3  -9   30.46   17.86   0
   1   1  -9 2974.61   62.01   0
   3  -1  18  179.62   30.92   0
   0   4 -10 1684.70   39.13   0
   1   0  14  259.89   18.08   0
   4   2 -16  192.29   37.28   0
  -2   4   1  227.30   14.00   0
  -2   4   6 3475.10   28.66   0
  -2   7  -4  732.08   18.61   0
  -2   7  11  336.47   22.67   0
  -2   9  -2  187.19   21.75   0
  -1   3  12  304.71   15.18   0
  -1   6  -8  263.25   16.72   0
  -1   6  15  144.75   27.39   0
  -1   7  -8  286.60   19.53   0
   0   1  12  163.16   14.62   0
   0   3  16  131.76   17.12   0
   0   4  17  512.40   24.68   0
   2   1  19  273.38   27.65   0
   4  -2 -11  704.11   21.41   0
   4  -1 -13  550.14   22.58   0
   5  -3 -11   44.58   15.29   0
   5  -2 -13   24.62   19.71   0
   6  -6   9   14.68   14.28   0
   7  -6  -6  325.28   17.62   0
   7  -6  13  368.47   25.11   0
   9  -8   3   51.84   24.02   0
   9  -8   4   53.64   23.80   0
   9  -7  -6   50.42   25.69   0
  -2   4   2 2696.06   26.41   0
  -2   4   5 1418.48   19.00   0
  -2   5  -2  149.61   10.08   0
  -2   5   9   40.17    9.31   0
  -2   6  10  796.25   16.21   0
  -2   8  -3   93.64   12.61   0
  -2   8  10  139.56   16.63   0
   1  -1  -3 9999.00   78.10   0
   3  -3  -5 4519.01   33.99   0
   5  -5  -4 1355.90   17.66   0
   6  -6  -2   65.51    9.01   0
   6  -3 -13  975.31   20.94   0
   7  -7   3  552.93   14.18   0
   7  -7   4   86.02   11.27   0
   8  -7  -4  367.42   14.12   0
   9  -8   1  419.54   19.08   0
   9  -8   2  227.41   18.14   0
   9  -8   5   87.97   17.30   0
   2  -1  15    7.24   23.61   0
   0   0   7   -1.01   13.20   0
  -2   4   3 2953.34   27.87   0
  -2   4   4   -5.55   10.77   0
  -2   6  -3  270.88   16.43   0
  -2   7  -3  300.49   15.83   0
  -2   7  10  641.58   20.00   0
  -2   9  -1  297.05   22.12   0
  -1   2   8  248.91   13.30   0
  -1   4  13    8.27   16.05   0
  -1   5  14   70.57   17.42   0
  -1   8  -7  549.03   24.39   0
   1   1  16  377.75   19.05   0
   2  -1  -8  614.65   20.22   0
   3  -1 -11  368.25   19.83   0
   4  -4  -5   76.32   11.40   0
   5  -5  11 2823.88   32.83   0
   6  -5  -8  247.68   15.08   0
   6  -4 -11  223.73   19.46   0
   7  -7   1  233.51   16.04   0
   7  -7   2  696.86   18.35   0
   7  -7   5  199.35   15.97   0
   7  -7   6  121.77   15.79   0
   7  -5 -10  416.23   19.92   0
   8  -6  -9  104.90   22.43   0
   9  -8   0  425.22   25.75   0
   9  -7  -7    7.19   25.79   0
  -2   5  -1  661.52   14.67   0
  -2   5   8 1853.88   20.42   0
  -2   6   9   38.30    9.41   0
  -2   8  -2  392.31   14.50   0
  -2   8   9   89.82   16.09   0
  -2   9   0   97.33   15.64   0
  -2   9   6  111.83   20.02   0
  -2   9   7  138.57   20.52   0
  -1   2  -1  395.88   18.38   0
  -1   3  11 1352.20   19.15   0
   0   2  14  319.19   12.80   0
   4  -3  -9  946.35   18.12   0
   6  -6  -3  314.23   11.22   0
   7  -7   0 1289.53   18.02   0
   7  -6  -7  280.25   13.52   0
   8  -7  -5  455.14   16.75   0
   8  -5 -12  206.01   21.65   0
   9  -8  -1   95.06   17.43   0
   1  -1  10  416.28   29.51   0
   2   2 -13  395.92   31.43   0
   2   0  17  570.23   25.32   0
   2   1 -12  333.78   24.35   0
   3   1 -14  565.06   29.90   0
   4  -4  12  178.98   16.28   0
   5   0 -16   48.94   35.10   0
  -2   5   7  774.47   17.78   0
  -2   6  -2  466.11   17.29   0
  -2   7  -2 2363.33   25.88   0
  -2   7   9  110.79   17.28   0
  -2   8   8  426.08   23.70   0
  -2   9   1  322.28   23.49   0
  -2   9   2   95.02   22.59   0
  -2   9   3  269.15   23.48   0
  -2   9   4  240.52   23.41   0
  -2   9   5  560.37   27.31   0
  -1   4  -6  131.86   13.98   0
  -1   5  -7  999.87   23.30   0
  -1   6  14  336.75   23.85   0
  -1   7  -7  299.99   18.97   0
  -1   9  -5   90.18   26.10   0
   0   7 -10  137.94   22.64   0
   1   0  -7 1447.66   35.01   0
   3  -2  -9 1452.73   24.16   0
   5  -5  -5 1285.54   19.82   0
   5  -4  -9  137.57   14.86   0
   5  -1 -15  421.33   27.48   0
   6  -6  10  190.78   15.95   0
   6  -2 -15  143.55   25.94   0
   7  -7  -1  689.98   18.16   0
   7  -7   7   75.54   15.71   0
   7  -4 -13  461.39   26.49   0
   9  -8  -2  335.96   25.40   0
  -2   5   0 1050.55   17.09   0
  -2   6   8 1227.74   17.07   0
  -2   7   8  207.34   13.02   0
  -2   8  -1  860.58   17.00   0
  -2   8   7  479.21   18.03   0
  -1   2   7  852.84   17.64   0
   0   4  16  298.09   16.91   0
   2  -2  -5   36.85    9.03   0
   6  -6  -4  850.03   14.45   0
   7  -7   8    3.18   13.16   0
   7  -3 -15  118.20   21.77   0
   9  -7  -8  341.62   20.58   0
   3  -3  12   -1.31   17.52   0
   3   0 -13   71.42   19.44   0
   6  -5  15  128.63   29.55   0
  -2   5   1  517.41   15.46   0
  -2   5   5 2812.53   25.76   0
  -2   5   6  161.08   14.45   0
  -2   6  -1  561.43   17.51   0
  -2   6   7  514.69   16.10   0
  -2   7  -1  294.23   15.25   0
  -2   7   7  254.65   18.00   0
  -2   8   0  640.51   19.67   0
  -2   8   1   36.07   17.17   0
  -2   8   6  317.09   18.82   0
  -1   3  -4 1748.96   31.41   0
  -1   4  12  793.31   17.90   0
  -1   5  13  878.43   21.33   0
  -1   6  -7  767.99   19.79   0
  -1   6  13   89.35   22.07   0
  -1   7  13  303.41   28.76   0
  -1   8  -6  278.13   22.20   0
   0   1  11 1608.01   25.89   0
   0   3  15  678.86   20.75   0
   1   2  17  188.11   21.11   0
   1   3  18  358.99   27.97   0
   3  -4   2 1791.17   23.37   0
   3  -4   3  267.49   13.01   0
   3  -4   4 1635.80   23.37   0
   3  -4   5  310.07   13.68   0
   3  -3  -6  687.47   17.30   0
   4  -5   2  438.67   13.95   0
   4  -5   3  651.16   15.20   0
   4  -5   4  444.26   13.96   0
   4  -4  -6   63.62   11.47   0
   4  -2 -12  175.90   17.59   0
   5  -3 -12 1498.27   27.27   0
   6  -5  -9  454.95   19.45   0
   7  -7  -2  123.35   15.94   0
   7  -6  -8  280.51   18.02   0
   7  -5 -11  499.83   24.80   0
   8  -7  -6  266.40   21.51   0
   8  -6 -10  503.49   24.99   0
   9  -8  -3  683.84   27.30   0
  -2   5   2 1800.80   20.63   0
  -2   5   3  425.35   12.00   0
  -2   5   4  768.89   14.35   0
  -2   6   6  150.40   10.65   0
  -2   7   0  101.24   10.54   0
  -2   7   6  133.45   12.72   0
  -2   8   2  957.32   17.24   0
  -2   8   3  453.69   15.13   0
  -2   8   4  472.39   15.55   0
  -2   8   5   69.67   12.52   0
  -1   3  10  183.60   11.18   0
  -1   9  -4  131.61   18.56   0
   0   5  16   48.16   19.58   0
   3  -4   1 2632.76   26.26   0
   4  -5   1 1329.93   17.46   0
   4  -5   5 2290.31   24.08   0
   5  -5  -6  979.54   16.00   0
   5  -2 -14  270.89   16.34   0
   6  -6  -5  393.14   12.12   0
   6  -4 -12   36.93   13.61   0
   6  -3 -14  335.79   19.43   0
   7  -7  -3  444.88   13.62   0
   7  -7   9  803.45   18.58   0
   9  -8  -4  113.62   18.51   0
   0   0   6   46.46   15.31   0
   0   5 -10 1560.46   31.90   0
   0   6 -10    9.83   20.88   0
   5  -5  12   73.34   18.42   0
  -2   6   0   90.89   14.73   0
  -2   6   1 1334.12   21.39   0
  -2   6   5 2733.15   25.74   0
  -2   7   1 3063.48   27.25   0
  -2   7   5  814.80   17.82   0
  -1   2   0 2434.26   37.99   0
  -1   2   6 2455.77   29.56   0
  -1   7  12  -13.44   22.66   0
   0   2  13 2279.88   27.68   0
   3  -4   0 1204.79   19.91   0
   3  -4   6  456.62   15.55   0
   4  -5   0  252.20   12.12   0
   4  -5   6  227.74   14.18   0
   4  -3 -10 1360.11   23.88   0
   4   0 -15  203.36   22.22   0
   5  -4 -10  283.77   15.95   0
   6  -6  11   23.19   14.80   0
   8  -8   1  245.84   19.75   0
   8  -8   2  161.33   20.12   0
   8  -8   3  225.31   20.27   0
   8  -8   4  440.72   21.18   0
   8  -8   5   46.40   19.49   0
   8  -7  -7  622.85   23.05   0
  -2   6   2 2776.32   24.30   0
  -2   6   3  190.14   11.15   0
  -2   6   4 1386.35   18.43   0
  -2   7   2  653.21   14.34   0
  -2   7   3   75.64   10.10   0
  -2   7   4 1422.25   18.37   0
  -1   4  11 1178.88   17.94   0
  -1   5  12  509.88   15.00   0
  -1   6  12  662.20   16.28   0
  -1   7  -6  266.16   14.32   0
  -1   8  -5  479.37   17.72   0
  -1   9  -3  646.48   21.19   0
   2  -3   3 1449.76   24.60   0
   5  -6   2  953.83   15.66   0
   5  -6   3 1741.70   19.61   0
   5  -6   4  473.94   12.80   0
   7  -7  -4  197.83   12.38   0
   7  -4 -14  330.23   22.87   0
   8  -8   0   84.95   14.03   0
   8  -8   6  659.61   17.85   0
   9  -8  -5   64.53   18.44   0
   3   2 -15  620.57   43.32   0
   1   0  13   42.70   14.62   0
   1   6 -12  594.32   32.30   0
   2   1  18  217.23   27.26   0
   3   0  19  125.90   33.07   0
   4   1 -16  345.10   32.89   0
  -1   2   1 1710.75   30.97   0
  -1   2   5 1897.30   27.28   0
  -1   3   9  428.69   14.54   0
  -1   5  -6    7.17   14.24   0
  -1   6  -6  380.83   16.38   0
  -1   8  10  376.85   29.10   0
  -1   9  -2  291.32   26.90   0
   0   3  14  358.43   18.34   0
   0   4  15  221.13   18.45   0
   0   7  -9 1343.25   29.47   0
   0   8  -8  202.08   26.91   0
   1  -1  -4 1302.05   30.19   0
   1   1  15 1082.81   24.01   0
   2  -3   1 1270.57   23.35   0
   2  -3   2 1524.19   25.61   0
   2  -3   4 2541.50   33.63   0
   3  -4  -1 2368.39   25.51   0
   4  -5  -1 2843.60   25.23   0
   4  -5   7 1013.75   20.19   0
   4  -4  -7 5388.84   35.79   0
   4  -1 -14  302.99   21.97   0
   5  -6   0 3447.87   27.13   0
   5  -6   1  284.33   14.14   0
   5  -6   5 1318.88   19.84   0
   5  -5  -7  591.54   16.67   0
   6  -6  -6 2426.41   23.77   0
   6  -5 -10  696.37   21.10   0
   7  -7  10  365.13   20.81   0
   7  -6  -9    3.44   17.50   0
   7  -5 -12  211.26   24.29   0
   8  -8  -1  501.01   21.84   0
   8  -8   7  500.20   25.55   0
   8  -6 -11  128.20   27.96   0
  -1   2   4  360.18   14.30   0
  -1   4  -5  361.31   14.35   0
  -1   7  11   74.49   15.92   0
  -1   8  -4  328.15   16.97   0
   0   5  15  114.20   16.31   0
   1   3  17   65.70   15.34   0
   2  -2  -6 1367.72   22.68   0
   3  -3  -7  684.62   15.65   0
   5  -6   6   57.34    8.82   0
   7  -7  -5   55.76   11.57   0
   8  -8  -2  786.36   18.18   0
   8  -7  -8  592.46   18.30   0
   2   5 -14   76.39   38.83   0
  -1   2   2 5239.97   47.82   0
  -1   2   3 3543.62   38.84   0
  -1   3  -3 1010.72   23.84   0
  -1   4  10  134.37   14.36   0
  -1   5  11  606.42   16.74   0
  -1   6  11  379.17   18.83   0
  -1   7  -5  354.92   18.56   0
  -1   8   9    5.42   25.89   0
  -1   9  -1   98.55   26.22   0
  -1   9   0  433.46   26.84   0
  -1   9   5   48.31   27.83   0
   0   1  10  391.30   15.50   0
   1   2  16  765.57   21.50   0
   2  -3   0 3907.67   36.89   0
   2  -3   5 2888.09   37.17   0
   2  -1  -9 2841.05   36.51   0
   2   0 -11  550.14   23.33   0
   3  -4  -2  487.98   15.02   0
   3  -4   7  921.76   20.38   0
   3  -2 -10  874.12   22.57   0
   3  -1 -12 1620.61   29.31   0
   4  -5  -2  487.12   13.93   0
   5  -6  -1    9.83   12.96   0
   5  -3 -13  786.40   24.43   0
   6  -7   2  823.25   16.64   0
   6  -7   3  667.76   17.10   0
   6  -6  -7  507.53   18.90   0
   6  -6  12  616.08   22.66   0
   6  -4 -13  772.17   23.89   0
   6  -2 -16  436.19   33.00   0
   8  -8  -3  642.61   22.67   0
   8  -8   8  150.57   24.25   0
  -1   3   8  173.54    9.80   0
  -1   7  10   30.85   15.22   0
  -1   8  -3   74.85   12.58   0
  -1   8   8  500.27   18.54   0
  -1   9   1  378.60   19.97   0
  -1   9   2  229.42   19.57   0
  -1   9   3   85.10   18.58   0
  -1   9   4   58.20   19.60   0
   5  -6  -2 1850.47   19.57   0
   5  -6   7 1005.09   16.86   0
   6  -7   1  112.62    9.19   0
   6  -7   4   76.49   11.04   0
   7  -7  -6  307.97   13.51   0
   7  -6 -10  233.95   16.65   0
   8  -6 -12   78.43   20.77   0
   4  -2  18  158.03   45.28   0
   1   4 -12  139.98   26.59   0
   1   5 -12  449.98   26.70   0
   5  -1 -16   38.86   30.30   0
  -1   5  10  816.38   18.15   0
  -1   6  -5  761.16   19.09   0
  -1   6  10  303.60   18.45   0
   0   0   5   -1.82   12.48   0
   0   2  12  531.04   17.14   0
   0   4  14 1708.10   25.44   0
   0   6  -9 1215.93   25.70   0
   0   6  14  177.68   28.56   0
   0   8  -7   77.23   26.56   0
   1   4  17  117.20   28.01   0
   2  -3  -1   90.00   12.44   0
   4  -5  -3  585.00   14.93   0
   4  -5   8 2275.56   27.87   0
   4  -4  -8  162.82   15.45   0
   4  -3 -11  571.31   19.83   0
   4  -2 -13  172.26   17.08   0
   5  -5  -8  353.69   16.00   0
   5  -5  13   64.52   15.60   0
   5  -4 -11   95.41   15.63   0
   5  -2 -15  421.97   26.77   0
   6  -7   0  167.44   12.90   0
   6  -7   5  524.87   17.93   0
   6  -5 -11  617.66   21.89   0
   6  -3 -15   13.28   25.66   0
   7  -7  11  137.23   21.82   0
   7  -5 -13   -0.39   25.26   0
   8  -8  -4  376.04   21.71   0
   8  -7  -9   48.35   25.02   0
  -1   4   9 1711.27   20.27   0
  -1   5  -5   81.35   10.91   0
  -1   7  -4 1374.35   20.10   0
  -1   7   9  178.18   13.72   0
  -1   8  -2  197.79   13.22   0
  -1   8   7  111.39   16.32   0
   0   5  14  969.93   20.21   0
   3  -4  -3 1811.97   21.36   0
   5  -6  -3 1212.94   16.77   0
   6  -7  -1  193.18   10.27   0
   6  -7   6 2254.24   23.44   0
   2   4 -14   86.30   36.58   0
   5  -4  16  382.48   36.60   0
   4  -4  13  323.86   24.72   0
   0   4  -9  101.34   18.71   0
   2  -3   6   68.97   13.96   0
   2   0  16   39.73   19.18   0
  -1   3   7  755.53   16.78   0
  -1   4  -4 1632.57   25.96   0
  -1   6   9  937.45   21.20   0
  -1   7   8  276.48   18.49   0
  -1   8  -1   48.99   17.03   0
  -1   8   6  153.30   22.72   0
   0   3  13   54.57   13.03   0
   0   5  -9  142.99   15.38   0
   0   7  -8   64.85   20.91   0
   2   2  18   29.23   26.23   0
   3  -4   8 1148.26   24.29   0
   3  -3  -8  680.56   17.12   0
   4  -5  -4 5080.50   32.55   0
   5  -6   8  250.60   13.77   0
   6  -7  -2   20.60   12.58   0
   6  -7   7   75.24   15.49   0
   6  -6  -8  604.57   19.52   0
   7  -7  -7  -11.90   16.92   0
   8  -8  -5  781.86   24.08   0
  -1   3  -2 1897.84   28.18   0
  -1   5   9  813.54   15.23   0
  -1   7  -3 1015.04   18.13   0
  -1   8   0  521.41   15.24   0
  -1   8   1   49.16   12.40   0
  -1   8   4   44.52   15.40   0
  -1   8   5 1089.39   20.42   0
   0   6  13  129.23   16.74   0
   0   7  12  271.33   20.98   0
   0   8  -6  615.50   19.33   0
   1   3  16   28.44   15.16   0
   2  -3  -2  463.90   14.17   0
   5  -6  -4  540.58   12.93   0
   6  -7  -3 1650.35   19.34   0
   7  -8   1  185.80   12.11   0
   7  -8   2   89.00   11.61   0
   7  -8   3 1576.13   19.64   0
   7  -8   4  336.99   15.07   0
   7  -6 -11   21.53   15.94   0
   8  -8  -6  626.09   18.49   0
   8  -7 -10   96.69   19.66   0
   0   2  -7  822.42   40.79   0
   3  -1  17  847.90   33.30   0
  -1   3   6 5001.83   36.20   0
  -1   4   8  440.40   16.11   0
  -1   5  -4 2606.72   28.69   0
  -1   6  -4  299.24   15.65   0
  -1   6   8  144.24   14.48   0
  -1   7   7  323.22   18.24   0
  -1   8   2  763.14   20.63   0
  -1   8   3  612.75   20.24   0
   0   4  13  313.57   18.27   0
   0   5  13   70.53   17.85   0
   1  -1  -5 1992.37   34.71   0
   1   1  14  763.64   19.31   0
   1   2  15  251.70   17.69   0
   1   4  16   51.57   22.62   0
   1   6 -11   98.47   22.22   0
   1   7 -10  136.70   27.09   0
   2  -2  -7  795.70   19.79   0
   2   1  17  317.22   22.60   0
   3  -4  -4  116.83   11.81   0
   3  -2 -11  191.80   17.23   0
   4  -5   9   62.34   12.23   0
   4  -4  -9  116.56   15.37   0
   5  -6   9  851.23   20.26   0
   5  -5  -9  142.22   15.03   0
   5  -4 -12   95.47   20.03   0
   5  -3 -14   24.96   20.09   0
   6  -7   8  107.25   15.54   0
   6  -6  13  141.42   20.35   0
   6  -4 -14  242.77   26.07   0
   7  -8  -1  133.10   16.39   0
   7  -8   0  285.08   16.84   0
   7  -8   5   40.06   18.90   0
   7  -7  -8   73.82   21.20   0
   7  -7  12  268.85   25.35   0
  -1   5   8 3158.56   25.30   0
  -1   7  -2   36.82    9.73   0
  -1   7   6  455.61   14.79   0
   0   1   9 2897.24   33.25   0
   4  -5  -5   22.55    9.65   0
   5  -6  -5 1200.06   16.49   0
   6  -7  -4   98.61   11.64   0
   6  -6  -9 1279.41   19.20   0
   6  -5 -12   69.79   14.03   0
   7  -8  -2   -3.43   11.06   0
   7  -8   6 1223.75   20.55   0
   7  -5 -14  148.53   22.24   0
   2  -1  14 1043.75   31.53   0
   3   0 -14  349.10   26.59   0
  -1   3  -1 5282.91   45.36   0
  -1   3   5 1883.41   24.22   0
  -1   4  -3 1007.79   21.02   0
  -1   4   7  208.46   12.38   0
  -1   6  -3  603.39   17.64   0
  -1   6   7  608.64   16.67   0
  -1   7  -1 1708.73   21.84   0
  -1   7   5  105.16   17.45   0
   0   0   4    5.18   14.10   0
   0   2  11  496.00   17.22   0
   0   3  -8  611.78   24.13   0
   0   3  12    9.50   12.60   0
   0   6  -8  544.61   20.89   0
   0   6  12  566.02   24.37   0
   0   7  -7    0.49   16.88   0
   0   7  11   38.31   24.12   0
   0   8  -5  804.34   24.89   0
   1   0  -8 2658.23   45.41   0
   1   0  12 1830.01   31.14   0
   2  -3  -3 2092.77   26.54   0
   2  -3   7  755.84   23.19   0
   2  -1 -10 1737.50   30.05   0
   4  -3 -12  362.93   18.28   0
   4  -1 -15  148.11   20.82   0
   6  -3 -16   32.50   31.57   0
   7  -6 -12  385.49   25.36   0
   8  -8  -7   34.06   26.58   0
  -1   5   7  844.27   15.80   0
  -1   7   0  473.54   13.05   0
  -1   7   1  252.34   11.50   0
  -1   7   2  526.15   13.42   0
  -1   7   3   29.14   12.17   0
  -1   7   4  641.32   16.04   0
   0   8   8  119.26   21.25   0
   3  -4  -5  515.98   13.04   0
   6  -7  -5  165.12   12.22   0
   7  -8  -3   89.78   11.61   0
   7  -8   7  345.74   15.62   0
   7  -7  -9 1419.20   21.98   0
   3   0  18  270.66   28.32   0
   4   0 -16  299.61   31.36   0
  -1   3   0 1524.64   25.38   0
  -1   3   4 2046.83   25.53   0
  -1   4   6  562.89   15.17   0
  -1   5  -3  213.70   13.12   0
  -1   6  -2 1320.52   21.11   0
  -1   6   6  679.25   17.15   0
   0   4  12  162.56   14.38   0
   0   5  12   72.52   17.57   0
   0   7  10  351.74   24.23   0
   0   8  -4  372.72   22.78   0
   1   3  15  133.74   18.02   0
   1   4  15  402.35   24.00   0
   1   5  15  179.24   28.88   0
   2   2  17   32.28   21.55   0
   3  -4   9  611.22   20.09   0
   3  -3  -9   19.24   11.90   0
   3  -1 -13 1502.64   28.91   0
   4  -5  -6  461.12   16.69   0
   4  -2 -14  175.97   20.79   0
   5  -6  -6   78.34   14.09   0
   5  -6  10  513.67   18.74   0
   5  -5 -10 1645.54   23.72   0
   5  -2 -16  508.20   28.18   0
   6  -7   9 1457.57   23.74   0
   6  -6 -10   -3.42   17.74   0
   7  -8  -4   18.70   17.96   0
   8  -9   0  792.27   27.07   0
   8  -9   1  302.02   25.55   0
   8  -9   2  115.81   24.19   0
   8  -9   3  644.21   26.24   0
   8  -9   4   56.41   24.50   0
   8  -8  -8  194.75   26.79   0
  -1   3   1  933.23   19.00   0
  -1   3   2 4979.56   38.86   0
  -1   3   3 2818.19   28.71   0
  -1   4  -2 1926.92   24.72   0
  -1   5   6  374.89   12.44   0
  -1   6  -1  777.21   15.31   0
  -1   6   5 1236.42   17.29   0
   0   6  11   27.94   12.55   0
   0   7  -6  317.40   14.13   0
   0   8  -3  575.74   18.31   0
   0   8   7  413.39   21.86   0
   4  -4 -10 1718.04   21.95   0
   6  -7  -6  486.89   14.50   0
   6  -5 -13  117.18   17.93   0
   7  -8   8   76.20   14.18   0
   8  -9  -1  301.01   18.39   0
   8  -9   5   -4.78   16.77   0
   3   1 -15  403.73   31.77   0
  -1   4   5  606.02   15.36   0
  -1   5  -2   93.52   11.65   0
  -1   5   5 2762.83   26.27   0
  -1   6   0  607.60   17.36   0
  -1   6   1  551.84   17.29   0
  -1   6   3  297.22   15.38   0
  -1   6   4   95.91   14.41   0
   0   1   8 2335.28   31.72   0
   0   2  10 4196.26   34.92   0
   0   3  11  184.03   14.51   0
   0   5  -8  320.83   16.75   0
   0   6  -7  500.38   20.07   0
   0   7   9  946.31   25.79   0
   0   8  -2  698.33   24.12   0
   0   8   6  739.23   26.02   0
   1   2  14   16.99   13.07   0
   1   5 -11    2.59   16.91   0
   1   7  -9  594.69   25.07   0
   2  -3  -4 1012.25   20.23   0
   2  -2  -8 1664.45   25.95   0
   2   3  17  195.42   28.42   0
   3  -4  -6  623.77   16.19   0
   4  -5  10  732.22   19.69   0
   5  -6  -7 1502.24   20.85   0
   5  -4 -13 1539.31   28.21   0
   5  -1 -17   80.47   30.36   0
   6  -4 -15   47.18   25.81   0
   7  -8  -5   48.09   19.98   0
   7  -7 -10   92.07   23.41   0
   7  -6 -13  569.39   31.59   0
   8  -9  -2  484.02   26.55   0
  -1   4  -1 7520.58   45.84   0
  -1   4   4  468.94   12.64   0
  -1   5  -1 1218.78   18.33   0
  -1   5   4 1176.50   16.83   0
  -1   6   2 2290.82   22.30   0
   0   5  11 2503.18   24.48   0
   0   6  10  222.26   13.73   0
   0   8   5   58.58   16.19   0
   1  -2   1  409.78   17.42   0
   1  -2   2 2499.38   39.06   0
   1   5  14  168.78   17.32   0
   4  -5  -7 1975.59   21.58   0
   6  -7  -7  364.53   13.69   0
   6  -7  10  155.83   14.29   0
   8  -9  -3  269.74   18.86   0
   1  -1   9 3071.23   64.26   0
   0   4  -8  174.38   19.08   0
   5  -5  14 1043.13   33.56   0
  -1   4   0 3252.72   31.19   0
  -1   4   3 2030.86   23.78   0
  -1   5   0  416.26   14.26   0
  -1   5   3  215.45   12.40   0
   0   4  11  854.74   18.37   0
   0   7  -5   40.30   16.75   0
   0   7   8   12.74   21.95   0
   0   8  -1  460.26   22.93   0
   0   8   0   97.09   21.14   0
   0   8   1  182.52   22.28   0
   0   8   2  145.97   22.45   0
   0   8   3  160.31   22.81   0
   0   8   4  416.74   23.66   0
   1  -2   0 2463.08   36.72   0
   1  -2   3 1228.92   30.61   0
   1  -1  -6 4795.68   49.65   0
   1   1  13   56.98   13.04   0
   1   6 -10  306.86   22.95   0
   1   6  13  105.20   29.27   0
   2   0 -12  484.13   22.31   0
   2   0  15  248.65   17.91   0
   2   1  16  540.91   20.24   0
   2   5 -13  520.14   27.55   0
   3  -2 -12  328.14   18.25   0
   4  -6   1 2184.54   23.89   0
   4  -6   2  739.76   17.33   0
   4  -3 -13 1112.01   24.72   0
   5  -7   1 2244.52   22.93   0
   5  -7   2  273.28   13.92   0
   5  -5 -11    9.52   18.58   0
   5  -3 -15  667.77   27.83   0
   6  -6 -11  488.76   20.79   0
   6  -6  14  205.21   25.37   0
   7  -8  -6  799.84   23.46   0
   7  -8   9  204.28   22.59   0
   8  -9  -4  261.57   25.86   0
  -1   4   1 1426.73   20.18   0
  -1   4   2 4151.20   31.63   0
  -1   5   1  738.45   14.78   0
  -1   5   2  113.82    8.91   0
   0   7   7   67.02   13.36   0
   1   3  14  309.91   14.42   0
   1   4  14   12.80   12.52   0
   2  -3  -5 4791.01   36.31   0
   3  -3 -10  438.05   14.90   0
   4  -6  -1 1582.22   18.75   0
   4  -6   0 2355.46   22.28   0
   4  -6   3  738.70   14.78   0
   5  -7  -1  491.90   12.45   0
   5  -7   0  567.67   12.98   0
   5  -7   3  763.47   14.40   0
   5  -6  -8  338.96   12.28   0
   7  -7 -11   83.12   16.72   0
   8  -9  -5  265.43   19.33   0
   3  -2  15  336.85   30.63   0
   2   1 -13  263.95   23.54   0
   0   3  10  652.30   17.80   0
   0   5  10  113.24   14.00   0
   0   6  -6 2136.62   26.21   0
   0   6   9   -5.74   17.43   0
   0   7  -4  219.68   17.65   0
   1   7  -8   73.33   21.66   0
   1   8  -5  263.07   26.85   0
   2   4  16  446.88   30.31   0
   3  -4  -7 1289.87   19.93   0
   3   1  18  117.17   27.39   0
   4  -6  -2  147.81   13.94   0
   4  -6   4 3501.29   29.56   0
   4  -5  -8 1231.97   20.84   0
   4  -4 -11  155.41   16.08   0
   5  -7  -2 1370.91   19.57   0
   5  -7   4  533.65   15.52   0
   5  -6  11   26.57   14.78   0
   6  -8   0  737.27   18.79   0
   6  -8   1  162.79   16.17   0
   6  -8   2  306.13   16.72   0
   6  -7  -8  289.15   18.33   0
   6  -5 -14  728.56   28.36   0
   7  -8  -7  108.75   21.20   0
   7  -8  10  261.77   24.58   0
   0   2   9  992.70   18.10   0
   0   4  10  105.96   10.20   0
   0   7   6  124.45   13.42   0
   1  -2  -1 1793.53   29.59   0
   1   5  13   57.83   16.14   0
   1   6  12   77.90   17.30   0
   1   7  10  194.51   21.79   0
   3  -5   0  711.43   14.24   0
   3  -5   1  187.91    9.62   0
   3  -5   2 1232.18   18.00   0
   4  -6   5  103.37    9.80   0
   5  -7   5   84.88    9.45   0
   5  -4 -14  335.83   17.06   0
   6  -8  -1  142.80   11.74   0
   6  -8   3  327.44   13.10   0
   1   4 -11 1383.01   32.31   0
   2  -3   8 2703.26   45.02   0
   0   1   7 1285.34   25.10   0
   0   5  -7  517.27   17.93   0
   0   5   9  475.03   16.22   0
   0   6   8  313.38   18.38   0
   0   7  -3  430.93   18.65   0
   0   7   5  198.44   18.23   0
   1  -2   4 1910.42   39.73   0
   1   0  11   24.89   10.73   0
   1   2  13 1449.26   23.12   0
   1   8  -4  261.77   26.74   0
   2  -2  -9 1808.17   26.46   0
   2  -1 -11 1709.96   30.62   0
   2   2  16  273.21   20.48   0
   2   3  16  469.59   24.93   0
   3  -5  -1  814.77   16.64   0
   3  -5   3  931.57   17.85   0
   4  -6  -3 1772.51   21.74   0
   4  -2 -15  414.15   22.66   0
   4  -1 -16   48.71   23.86   0
   5  -7  -3  343.99   14.66   0
   5  -7   6  320.72   16.90   0
   5  -6  -9  481.79   19.53   0
   5  -5 -12   28.44   19.03   0
   6  -8  -2   83.27   16.07   0
   6  -8   4  343.61   17.23   0
   6  -8   5  682.58   19.00   0
   6  -7  11   37.77   19.22   0
   6  -6 -12   83.24   23.58   0
   6  -4 -16   87.15   31.45   0
   7  -8  -8   92.60   21.79   0
   0   7  -2   92.36   12.51   0
   0   7   4   87.56   12.61   0
   1  -2  -2 5159.20   46.79   0
   1   4  13   57.89   12.42   0
   1   6  -9   86.49   12.85   0
   1   6  11   25.60   16.34   0
   1   7  -7  108.64   15.53   0
   1   7   9  170.72   21.17   0
   1   8  -3  255.02   20.03   0
   1   8   5   19.66   18.90   0
   2  -3  -6  423.09   13.19   0
   3  -5  -2  881.84   15.20   0
   3  -5   4 3426.39   30.17   0
   5  -7  -4  253.21   10.89   0
   6  -8  -3  493.49   14.04   0
   6  -7  -9  100.69   13.12   0
   7  -9   0 1028.30   19.20   0
   7  -9   1   29.00   14.16   0
   7  -9   2  169.56   15.07   0
   7  -7 -12 1056.37   25.38   0
   1   1 -10  904.47   39.52   0
   4   1 -17  320.84   43.39   0
   3  -4  10 1056.21   27.60   0
   4  -5  11  821.61   23.74   0
   0   0   2    1.31   15.54   0
   0   3   9   64.62   11.11   0
   0   4  -7 4972.05   45.00   0
   0   4   9  411.64   16.36   0
   0   6  -5  366.97   15.76   0
   0   6   7  146.27   17.67   0
   0   7  -1  689.09   19.77   0
   0   7   0 1411.56   22.93   0
   0   7   1  239.77   17.92   0
   0   7   2  721.00   19.99   0
   0   7   3  583.64   19.58   0
   1   1  12 2883.87   32.17   0
   1   3  13  564.46   19.92   0
   1   5 -10  625.74   22.50   0
   1   5  12  622.54   21.28   0
   1   8  -2  465.46   27.25   0
   1   8   4   75.68   27.21   0
   3  -4  -8 2299.68   26.50   0
   3  -3 -11  434.67   18.95   0
   3  -1 -14   32.81   15.06   0
   3   0  17   81.61   21.56   0
   4  -6  -4  447.18   16.05   0
   4  -6   6   28.61   12.68   0
   4  -5  -9   33.62   14.45   0
   4  -4 -12  152.06   16.38   0
   5  -3 -16  387.96   27.56   0
   5  -2 -17  160.06   30.72   0
   6  -8  -4  286.77   17.41   0
   6  -8   6  261.50   16.97   0
   7  -9  -2  110.90   20.82   0
   7  -9  -1   92.79   20.70   0
   7  -9   3  228.59   21.07   0
   7  -9   4   52.33   20.30   0
   7  -8  -9  751.42   26.83   0
   0   5   8 1969.69   20.64   0
   0   6   6  726.32   15.07   0
   1   7   8   83.03   16.62   0
   1   8  -1  291.85   19.10   0
   1   8   0  721.28   21.43   0
   1   8   1  358.44   19.63   0
   1   8   2  101.74   19.59   0
   1   8   3  593.58   21.03   0
   2   4  15  172.29   17.32   0
   3  -5  -3  335.53   11.21   0
   3  -5   5  833.12   16.38   0
   4  -3 -14  349.49   16.82   0
   5  -7  -5  289.14   11.21   0
   5  -7   7  167.36   12.04   0
   6  -5 -15   31.51   22.20   0
   7  -9  -3  853.47   18.62   0
   1   3 -11 1759.37   45.39   0
   0   3  -7  648.06   23.64   0
   3  -1  16  227.15   22.30   0
   3   0 -15  650.34   29.92   0
   0   2   8  703.33   17.70   0
   0   5  -6  886.89   20.40   0
   0   6  -4  865.20   18.54   0
   1  -1  -7  835.57   23.20   0
   1   6  10  158.71   23.07   0
   1   7  -6  787.61   24.56   0
   2   1  15   37.47   15.94   0
   2   5  14  115.30   29.00   0
   2   6 -11   38.17   25.87   0
   3  -5  -4   31.01   10.94   0
   3  -2 -13  626.86   20.77   0
   4  -6  -5 1826.02   22.35   0
   4  -6   7 1179.39   20.95   0
   4  -1  18   92.51   27.02   0
   5  -6 -10  642.84   21.09   0
   5  -5 -13  411.89   22.30   0
   6  -8  -5   28.85   16.88   0
   6  -8   7  643.72   22.30   0
   6  -7 -10  306.42   23.80   0
   6  -6 -13  278.25   26.81   0
   7  -9  -4   44.29   20.82   0
   7  -9   5  316.47   23.18   0
   0   4   8  146.90   10.78   0
   0   5   7  399.41   12.72   0
   0   6   5  548.06   13.56   0
   1  -2  -3 3551.25   37.51   0
   1   4  12  297.48   13.97   0
   1   7   7  306.12   17.55   0
   2  -3  -7  761.67   16.01   0
   2   3  15  408.42   18.20   0
   4  -5 -10  132.67   11.23   0
   5  -7  -6  759.51   16.25   0
   5  -4 -15   60.36   18.34   0
   6  -8  -6  314.10   13.34   0
   7  -9   6   32.90   16.92   0
   7  -8 -10  162.09   19.73   0
   1   0  -9 3056.61   49.54   0
   2  -1  13  132.61   16.40   0
   2   4 -13  252.14   24.50   0
   4   0 -17  430.25   34.15   0
   5  -6  12  702.31   25.03   0
   6  -7  12  125.02   24.71   0
   0   1   6 4781.57   46.49   0
   0   3   8 1535.89   21.45   0
   0   6  -3  303.87   15.19   0
   0   6   4  148.53   14.60   0
   1   2  12 1436.34   23.00   0
   1   5  11   23.25   17.60   0
   1   6  -8  283.16   18.71   0
   1   6   9 1282.29   24.28   0
   1   7  -5   19.04   20.64   0
   1   7   6 1191.59   27.11   0
   2  -4   0 1934.79   24.40   0
   2  -4   1 1713.82   23.78   0
   2  -4   2  353.72   14.48   0
   2   0  14  317.02   15.97   0
   2   2  15  375.35   19.35   0
   2   5 -12   50.06   21.86   0
   3  -5   6  231.20   14.95   0
   3  -4  -9  745.21   19.41   0
   3   1  17   -2.44   22.12   0
   3   2  17   17.19   27.69   0
   4  -6  -6  153.97   14.56   0
   5  -7   8  355.19   16.93   0
   7  -9  -5  198.32   24.17   0
   0   5  -5 1147.87   19.13   0
   0   5   6 1220.21   17.28   0
   0   6  -2   69.02    9.70   0
   0   6  -1  618.56   14.19   0
   0   6   2  284.58   11.71   0
   0   6   3 1917.25   20.65   0
   1   3  12  108.11   10.59   0
   2  -4  -1   19.47    8.07   0
   2  -2 -10   88.63    9.72   0
   2   4  14   69.26   16.59   0
   2   5  13  213.42   17.33   0
   3  -5  -5 1167.45   16.85   0
   5  -7  -7  135.96   12.75   0
   5  -6 -11    1.04   13.22   0
   6  -8  -7  320.90   16.46   0
   6  -8   8  495.65   16.89   0
   6  -7 -11  125.84   16.85   0
   7  -9  -6  113.82   18.51   0
   7  -9   7   26.79   17.00   0
   4  -2  17  403.90   33.91   0
   6  -6  15  305.75   32.64   0
   0   2   7 2623.20   29.20   0
   0   4  -6   63.31   11.90   0
   0   4   7  271.75   14.96   0
   0   6   0  492.63   16.29   0
   0   6   1   90.52   13.72   0
   1  -2  -4  361.58   16.76   0
   1   5  -9  413.16   20.01   0
   1   5  10  518.78   20.13   0
   1   7  -4   31.30   18.85   0
   1   7   5   32.16   21.85   0
   2  -4  -2 2874.33   27.75   0
   2  -4   3 5561.82   41.54   0
   2   6 -10   -7.16   21.45   0
   2   6  11  309.63   29.09   0
   3  -3 -12  592.06   19.61   0
   4  -6  -7  158.03   14.36   0
   4  -6   8  151.06   13.06   0
   4  -4 -13  205.25   20.39   0
   4  -2 -16  297.07   21.81   0
   6  -6 -14   94.18   29.54   0
   0   3   7 2565.05   24.97   0
   0   5   5  194.00   11.41   0
   1   4  11  760.52   15.38   0
   1   6  -7  362.31   14.73   0
   1   6   8   99.57   13.36   0
   1   7  -3   95.57   12.42   0
   1   7   4  257.25   16.49   0
   2  -4  -3 2788.06   26.19   0
   3  -5  -6  638.27   14.42   0
   4  -5 -11 1495.64   20.50   0
   5  -7  -8  237.70   14.56   0
   5  -5 -14  115.03   18.43   0
   6  -8  -8   47.41   15.36   0
   7  -9  -7  127.69   18.59   0
   4  -4  14 1771.40   56.63   0
   0   2  -6 1310.25   39.03   0
   1  -2   5  831.33   31.10   0
   0   4   6  947.41   17.73   0
   0   5  -4 1261.44   21.85   0
   1   0  10  183.70   13.66   0
   1   1  11 1573.65   25.82   0
   1   4 -10  107.03   15.07   0
   1   7  -2  -18.58   16.79   0
   1   7  -1  173.43   17.79   0
   1   7   2   77.60   17.71   0
   1   7   3 1651.34   24.72   0
   2  -4   4 1832.92   26.19   0
   2  -3  -8 4012.49   34.38   0
   2  -1 -12 2987.57   38.27   0
   2   3  14  247.69   19.21   0
   2   5  12  273.95   24.32   0
   2   7  -7   96.57   26.43   0
   3  -5   7 3629.33   35.69   0
   3  -4 -10 2604.80   28.34   0
   3   3  16   56.01   28.70   0
   4  -3 -15   81.16   20.04   0
   4   0  18   68.37   28.34   0
   5  -7   9   64.01   15.23   0
   5  -6 -12  513.27   21.93   0
   5  -3 -17    2.85   30.37   0
   6  -8   9  624.70   22.73   0
   6  -7 -12  768.04   26.95   0
   0   5  -3 1777.19   21.94   0
   0   5   4  233.05   11.89   0
   1   3  11 1020.41   17.47   0
   1   5   9  817.78   17.42   0
   1   6   7   54.55   13.24   0
   1   7   0  285.57   13.62   0
   1   7   1  157.73   12.99   0
   2  -4  -4   -1.17    7.47   0
   2   1  14  288.21   12.94   0
   2   4  13  910.12   18.85   0
   2   6  10  206.39   17.40   0
   2   7   7   35.96   19.32   0
   4  -6  -8 1478.62   18.81   0
   5  -8   0  102.74   11.71   0
   5  -8   1  214.29   12.46   0
   5  -4 -16  460.43   21.37   0
   0   3  -6  618.64   22.26   0
   2   0 -13 2277.12   41.36   0
   3   0  16  701.10   25.97   0
   4  -5  12  311.11   22.02   0
   4  -1 -17   55.31   29.58   0
   0   1   5  792.42   22.65   0
   0   2   6 1808.01   25.38   0
   0   4  -5   90.72   11.70   0
   0   5  -2  446.02   16.87   0
   0   5   3  293.31   15.74   0
   1  -2  -5 2005.30   28.50   0
   1  -1  -8  895.80   23.63   0
   1   2  11  330.31   16.03   0
   1   4  10  709.23   17.53   0
   1   6  -6  521.95   19.36   0
   1   6   6 2251.62   27.20   0
   2   2  14  145.96   17.99   0
   2   6  -9  524.21   24.03   0
   2   7  -6  117.02   25.76   0
   2   7   6   37.33   26.92   0
   3  -5  -7  539.77   17.00   0
   3  -2 -14  335.93   17.85   0
   3  -1 -15  244.87   21.12   0
   3   1  16  408.69   23.85   0
   3   2  16  445.41   25.26   0
   4  -7  -1  274.34   14.27   0
   4  -7   0   36.18   12.96   0
   4  -7   1  815.51   17.37   0
   5  -8  -2   18.10   15.93   0
   5  -8  -1  477.40   18.06   0
   5  -8   2  603.56   18.39   0
   5  -8   3  348.05   17.22   0
   5  -7  -9  436.94   19.80   0
   6  -9  -1 1177.41   24.19   0
   6  -9   0  443.57   21.48   0
   6  -9   1   29.90   19.66   0
   6  -9   2  357.34   21.17   0
   6  -8  -9  532.38   24.23   0
   6  -7  13  159.56   25.75   0
   6  -6 -15  198.94   33.52   0
   0   3   6  791.24   15.59   0
   0   4   5 2488.50   23.62   0
   0   5  -1 3188.04   26.77   0
   0   5   1   73.93   10.62   0
   0   5   2 1527.15   19.46   0
   2   6   9  520.02   19.14   0
   4  -7  -2 2842.90   23.39   0
   4  -7   2   49.86    9.03   0
   4  -6  -9  116.13   10.87   0
   4  -5 -12  135.70   14.22   0
   4  -4 -14  243.86   15.69   0
   5  -8  -3  685.29   15.23   0
   6  -9  -3  604.28   17.66   0
   6  -9  -2   81.67   14.60   0
   6  -9   3    6.71   14.02   0
   6  -7 -13  225.47   22.20   0
   4  -6   9  172.71   15.91   0
   0   5   0  218.80   15.45   0
   1   5  -8  327.64   15.89   0
   1   5   8  263.39   15.52   0
   1   6  -5  158.99   17.56   0
   1   6   5  558.92   20.06   0
   2  -4  -5 1406.28   20.64   0
   2  -4   5  781.14   19.23   0
   2  -3  -9  747.99   17.80   0
   2  -2 -11 1346.97   25.79   0
   2   5 -11  555.54   25.21   0
   2   5  11  145.94   22.86   0
   2   7  -5  202.66   22.33   0
   2   7   5  308.76   23.10   0
   3  -5  -8  884.74   19.18   0
   3  -4 -11 1993.77   25.91   0
   3  -3 -13 1368.56   24.78   0
   3   3  15    5.23   23.57   0
   4  -7  -3  362.30   15.22   0
   4  -7   3  396.18   15.04   0
   5  -8  -4  110.19   16.77   0
   5  -8   4  653.79   19.02   0
   5  -7 -10  687.97   21.07   0
   5  -7  10  680.04   21.11   0
   5  -6 -13   60.62   24.68   0
   5  -5 -15   96.01   25.80   0
   6  -9  -4 1122.19   24.84   0
   6  -9   4   34.23   19.72   0
   6  -8 -10   14.08   22.81   0
   6  -8  10  209.45   20.98   0
   0   3   5 1575.39   21.04   0
   0   4  -4 2444.33   27.42   0
   0   4   4 1026.23   16.51   0
   1   6   4   60.61   12.55   0
   2   3  13   44.46   12.60   0
   2   4  12  279.66   14.54   0
   2   6   8  496.23   18.46   0
   2   7  -4   53.41   15.45   0
   2   7   4   68.97   15.70   0
   3   4  14   19.16   20.14   0
   4  -7  -4  622.91   13.65   0
   4  -7   4  224.27   11.13   0
   5  -8  -5  258.08   13.25   0
   6  -9  -5   68.61   15.53   0
   3  -5   8  120.34   16.48   0
   5  -6  13   63.19   24.53   0
   0   2   5  628.41   18.04   0
   0   3  -5 4026.63   43.62   0
   0   4   3 1334.12   20.65   0
   1  -2  -6 2370.80   30.52   0
   1   1  10 1616.48   24.68   0
   1   3  10  972.38   19.94   0
   1   4   9   77.74   14.30   0
   1   5   7 1035.81   19.71   0
   1   6  -4  103.73   17.10   0
   2  -4  -6 3445.04   29.69   0
   2   0  13   82.72   13.44   0
   2   6  -8   49.89   21.00   0
   2   7  -3  861.72   24.77   0
   2   7  -2  130.70   20.82   0
   2   7   2  176.11   21.94   0
   2   7   3  217.06   22.82   0
   3  -6  -2 2200.28   23.59   0
   3  -6  -1  451.82   15.99   0
   3  -6   0   77.25   13.33   0
   3  -6   1 3630.73   29.24   0
   3  -6   2  973.31   18.84   0
   3  -1  15   43.09   16.26   0
   3   5  12  464.19   29.90   0
   4  -7  -5 1875.04   22.23   0
   4  -6 -10  218.94   18.84   0
   4  -3 -16  446.76   26.65   0
   4  -1  17   10.11   21.96   0
   5  -8  -6 1258.64   22.31   0
   5  -8   5  153.00   16.28   0
   6  -9   5  627.04   22.37   0
   0   1   4 3756.26   44.34   0
   0   4  -3   29.77    8.02   0
   1   6  -3 1501.80   20.51   0
   1   6   2  809.41   15.00   0
   1   6   3  645.82   16.09   0
   2   2  13  157.90   11.25   0
   2   5  10  631.67   16.31   0
   2   7  -1  117.59   15.09   0
   2   7   0 1007.87   19.75   0
   2   7   1   12.31   15.21   0
   3  -6  -3  331.10   12.03   0
   4  -7   5  173.45   10.43   0
   5  -7 -11  604.03   19.67   0
   5  -4 -17  410.48   24.47   0
   6  -9  -6  533.46   18.63   0
   6  -8 -11   33.06   19.65   0
   2  -3   9 1649.94   43.59   0
   3  -4  11 1126.66   33.59   0
   2   4 -12  261.93   23.27   0
   3   4 -14 1001.30   40.23   0
   0   3   4 1530.02   22.41   0
   0   4  -2  574.26   16.12   0
   0   4   1 1168.84   19.97   0
   0   4   2 3393.79   29.61   0
   1   2  10  292.83   16.33   0
   1   4  -9   37.95   13.54   0
   1   5  -7 1364.02   22.87   0
   1   5   6   45.23   14.26   0
   1   6  -2   34.95   13.13   0
   1   6  -1  195.54   14.49   0
   1   6   0  168.84   13.98   0
   1   6   1  113.15   13.88   0
   2  -4   6 3043.50   35.04   0
   2   1  13  530.06   17.99   0
   2   6   7  658.91   24.22   0
   3  -6  -4  202.43   14.44   0
   3  -6   3  139.74   13.67   0
   3  -5  -9 1712.30   23.34   0
   3   2  15  626.41   25.26   0
   4  -7  -6  172.56   14.31   0
   4  -5 -13  343.60   21.11   0
   4  -4 -15  139.62   20.74   0
   4  -2 -17   56.58   24.65   0
   4   0  17  206.01   24.25   0
   4   1  17  468.42   30.71   0
   5  -8  -7  415.00   19.19   0
   5  -8   6  251.33   16.98   0
   5  -6 -14  142.42   26.15   0
   6  -9  -7  209.16   24.91   0
   6  -9   6  420.74   22.20   0
   0   4  -1    2.39    7.97   0
   0   4   0  408.36   12.65   0
   1   4   8 2070.20   22.09   0
   2  -4  -7  892.99   15.93   0
   2  -3 -10  628.82   16.57   0
   2   3  12  849.88   18.03   0
   2   4  11  206.96   13.88   0
   2   5   9   35.78   13.06   0
   2   6  -7  297.53   16.86   0
   2   6   6  217.32   13.86   0
   3  -4 -12 1084.14   19.13   0
   3   3  14  311.07   18.17   0
   3   4  13   68.58   16.55   0
   5  -5 -16   12.63   21.83   0
   2  -2  11  497.25   36.12   0
   5  -5  15  133.68   37.06   0
   3   3 -15   87.54   35.38   0
   1  -1   8 2427.21   56.63   0
   2   3 -13   33.76   24.23   0
   1   0 -10  408.67   22.13   0
   1   3 -10 2279.11   41.32   0
   3   0 -16  134.56   24.32   0
   0   2  -5   37.54   13.22   0
   0   2   4 2738.87   32.16   0
   0   3  -4 3282.31   37.65   0
   0   3   3  505.32   16.35   0
   1  -1  -9  181.01   14.91   0
   1   0   9  176.66   14.01   0
   1   3   9  560.13   17.76   0
   1   5  -6  107.35   13.95   0
   1   5   5 1248.35   20.91   0
   2  -2 -12  870.12   22.44   0
   2  -1 -13   60.83   15.40   0
   2  -1  12  594.15   21.49   0
   2   5 -10  561.02   21.45   0
   3  -6  -5  243.53   15.02   0
   3  -6   4  539.75   16.66   0
   3  -3 -14  502.02   22.38   0
   3  -2 -15   34.09   18.77   0
   3   0  15 1006.18   24.19   0
   3   1  15   72.69   17.66   0
   3   5 -12   43.95   26.23   0
   3   5  11  227.07   24.12   0
   3   6  -9  166.87   26.50   0
   3   6   8  532.08   29.29   0
   4  -7  -7  324.35   18.53   0
   4  -7   6  885.45   18.69   0
   4  -6 -11  205.73   19.38   0
   4  -6  10  164.76   16.47   0
   4   2  16  103.43   29.05   0
   5  -8  -8  208.63   22.57   0
   5  -8   7  308.11   17.69   0
   5  -7 -12   40.53   24.11   0
   6  -9  -8   73.69   26.78   0
   6  -9   7    8.10   21.82   0
   6  -8  11  301.76   26.45   0
   1  -3  -1  926.37   18.34   0
   1  -3   0 1482.81   23.31   0
   1  -2  -7  907.00   18.92   0
   2   6   5  673.25   15.92   0
   3  -6  -6  369.95   12.36   0
   3  -5 -10  207.19   11.63   0
   3  -2  14  808.99   30.03   0
   5  -7  11  152.65   24.36   0
   0   1   3  334.26   20.28   0
   0   3   2  454.30   16.28   0
   1  -3  -2 4962.32   39.79   0
   1  -3   1 5298.14   43.61   0
   1   2   9 1535.66   22.43   0
   1   4   7  988.45   19.74   0
   1   5   4  470.40   16.89   0
   2  -4  -8  374.36   14.38   0
   2   4  10  156.66   17.97   0
   2   5   8  363.24   19.16   0
   2   6  -6  298.04   18.44   0
   2   6   4  320.15   18.84   0
   3  -6   5  423.00   16.04   0
   3  -5   9  288.82   15.57   0
   3   4  12   24.88   22.29   0
   3   5  10   34.46   22.81   0
   3   6   7   -5.17   24.85   0
   4  -7  -8  410.08   19.16   0
   4  -5 -14  392.03   22.45   0
   5  -8  -9  876.32   25.34   0
   5  -6 -15  100.23   28.98   0
   6  -9  -9  183.80   27.46   0
   0   2   3 3298.24   35.13   0
   0   3  -3 1256.80   23.05   0
   1  -3  -3 2897.31   29.42   0
   1   5  -5 1079.59   18.08   0
   2  -5  -2 1778.82   20.16   0
   2  -5  -1  506.59   12.30   0
   2  -5   0 1009.97   16.11   0
   2   2  12  164.11   11.60   0
   2   6  -5   82.84   12.42   0
   3  -6  -7  158.73   11.05   0
   4  -7   7  754.91   17.22   0
   4  -6 -12  290.34   15.65   0
   3   1 -16   39.93   37.24   0
   3  -1 -16  686.91   29.14   0
   4  -2  16  161.33   25.36   0
   0   3  -2 4836.86   42.26   0
   0   3   0 1197.54   22.46   0
   0   3   1 1783.85   25.72   0
   1  -3  -4 2193.65   26.66   0
   1  -3   2 1776.78   27.81   0
   1   1   9 2500.67   30.30   0
   1   3   8 1027.94   20.34   0
   1   4  -8 1079.21   23.23   0
   1   4   6  228.28   15.97   0
   1   5  -4  454.65   16.83   0
   1   5   3 1691.62   22.42   0
   2  -5  -3  460.69   14.35   0
   2  -5   1  634.56   15.55   0
   2  -5   2  151.12   11.77   0
   2  -3 -11  716.08   20.44   0
   2   3  11  249.47   15.71   0
   2   5  -9  442.27   19.74   0
   2   5   7  144.47   17.86   0
   2   6  -4  260.27   17.84   0
   2   6   3  326.57   18.00   0
   3  -5 -11  992.82   20.30   0
   3  -4 -13 1219.55   24.48   0
   3   2  14   36.07   18.27   0
   3   3  13  951.40   22.73   0
   3   5 -11    6.88   21.42   0
   3   6  -8   60.75   26.04   0
   3   6   6  388.72   23.68   0
   4  -7  -9   72.79   17.68   0
   4  -4 -16  692.01   28.01   0
   4  -3 -17   12.46   24.48   0
   4  -1 -18  321.49   31.52   0
   4   1  16  485.86   25.42   0
   5  -9  -2  527.68   22.27   0
   5  -9  -1    3.29   19.84   0
   5  -9   0  177.79   20.41   0
   5  -8 -10  675.57   25.58   0
   5  -8   8   81.06   19.34   0
   5  -7 -13  526.91   27.64   0
   6 -10  -1  201.10   25.86   0
   6 -10   0  230.81   25.56   0
   6  -9   8  547.59   26.80   0
   0   3  -1 2041.09   26.68   0
   1   5   2  926.54   16.37   0
   2  -5  -4  741.06   14.21   0
   2   6  -3  411.71   14.86   0
   2   6   1  167.85   12.70   0
   2   6   2  306.12   13.69   0
   3   5   9  399.85   18.07   0
   5  -9  -3  899.39   18.65   0
   5  -9   1  426.82   16.59   0
   6 -10  -3   -2.46   17.80   0
   6 -10  -2  479.77   20.43   0
   6 -10   1  565.11   20.39   0
   1  -2   6  705.32   34.32   0
   4   0 -18  205.44   41.96   0
   2  -4   7 1163.57   25.86   0
   0   0  -2    2.87   16.90   0
   0   2  -4 2245.11   40.68   0
   0   2   2  535.72   19.54   0
   1  -2  -8  249.43   14.74   0
   1   5  -3 1186.72   20.62   0
   1   5  -2 1821.24   23.52   0
   1   5  -1    2.13   13.96   0
   1   5   0 3319.36   28.28   0
   1   5   1  235.35   15.48   0
   2  -5  -5 2899.80   25.70   0
   2  -5   3 1045.71   18.85   0
   2  -4  -9 1762.87   24.51   0
   2   0  12  838.31   21.70   0
   2   1  12  270.69   16.23   0
   2   4 -11  152.75   18.31   0
   2   4   9  158.30   14.85   0
   2   6  -2   52.36   16.87   0
   2   6  -1  146.02   16.97   0
   2   6   0  693.54   19.60   0
   3  -6  -8  814.50   18.23   0
   3  -6   6  741.05   18.37   0
   3   1  14  321.00   19.80   0
   3   4 -13   86.32   22.45   0
   3   4  11   -0.11   20.28   0
   3   6  -7  222.10   23.86   0
   3   6   5  575.25   24.10   0
   4  -8  -3  412.89   18.66   0
   4  -8  -2  461.33   18.32   0
   4  -8  -1   58.43   16.33   0
   4  -8   0 1193.07   21.30   0
   4  -8   1  709.54   19.34   0
   4  -6 -13  273.66   21.03   0
   4  -5 -15  283.68   25.73   0
   4   0  16  587.14   26.20   0
   4   2  15   26.02   23.42   0
   4   3  14  355.05   28.89   0
   5  -9  -5   77.02   21.55   0
   5  -9  -4  226.43   21.87   0
   5  -9   2  582.54   22.61   0
   5  -9   3   87.03   19.85   0
   6 -10   2  265.69   25.92   0
   0   1   2 1819.49   35.43   0
   1  -3  -5 1775.52   23.26   0
   1  -3   3  919.98   20.44   0
   1   3   7  818.51   15.61   0
   1   4   5 2159.86   22.76   0
   2   5   6  292.75   13.84   0
   3  -3 -15 1025.89   21.53   0
   3   6   4   44.86   15.17   0
   4  -8  -4   73.23   11.94   0
   4  -8   2  236.11   12.73   0
   4  -7 -10   99.03   13.16   0
   4   4  12  366.57   22.02   0
   5  -8 -11   13.46   16.88   0
   5  -7 -14   37.74   22.08   0
   5  -6 -16   50.81   22.66   0
   6 -10   3  459.03   19.61   0
   6  -9   9  460.55   20.46   0
   2   0 -14  334.89   22.63   0
   4  -2 -18   12.31   34.14   0
   4  -1  16  125.03   26.94   0
   5  -3  17  226.01   35.24   0
   0   2   1 5418.18   48.61   0
   1  -1 -10  183.47   14.29   0
   1   2   8 2469.64   27.20   0
   1   4  -7 1872.44   27.40   0
   2  -5  -6  185.69   14.67   0
   2  -2 -13   86.83   15.32   0
   2   2  11  623.34   18.65   0
   2   3  10 1380.58   21.91   0
   2   5  -8  233.69   18.07   0
   3  -6  -9  103.70   14.45   0
   3  -5 -12  651.88   21.49   0
   3  -4 -14  441.37   21.54   0
   3  -2 -16  541.75   23.27   0
   3  -1  14  258.92   16.28   0
   3   0  14  476.83   20.29   0
   3   3  12  147.08   18.16   0
   3   5   8   45.17   21.98   0
   3   6  -6  509.01   23.63   0
   3   6   3   19.81   21.03   0
   4  -8  -5   24.51   16.71   0
   4  -8   3  509.45   18.32   0
   4  -7   8  167.13   16.12   0
   4  -6  11  192.72   17.42   0
   5  -9  -6  837.14   24.66   0
   5  -9   4  176.16   20.83   0
   5  -8   9  422.86   22.25   0
   1  -3  -6 5019.38   36.48   0
   1   4   4  446.80   12.36   0
   2  -5   4 1405.92   20.12   0
   2  -4 -10  434.88   14.21   0
   2  -3 -12  466.29   15.44   0
   2   4   8  134.87   10.89   0
   2   5   5   68.63   10.49   0
   3  -7  -3  819.90   14.75   0
   3  -7  -2  109.82   10.16   0
   3  -7  -1   61.84    9.48   0
   3  -7   0  823.88   14.70   0
   3   2  13  679.86   17.57   0
   3   4  10  101.94   13.13   0
   3   5 -10  614.54   19.63   0
   3   6  -5  115.95   14.93   0
   3   6   2  338.76   16.28   0
   4  -8  -6  134.67   12.62   0
   4  -7 -11  678.64   17.26   0
   4   5   9  259.96   20.68   0
   5  -9  -7  593.58   18.52   0
   1   3  -9  634.10   24.53   0
   5  -7  12  316.06   26.98   0
   0   2  -3 1029.17   28.01   0
   0   2  -2 2341.55   37.94   0
   0   2   0 1497.24   29.48   0
   1  -2  -9 2616.93   31.59   0
   1   1   8  526.45   17.45   0
   2  -5  -7  891.72   18.60   0
   2  -1 -14  755.85   23.00   0
   2   5  -7  121.38   17.51   0
   2   5   4  486.60   16.17   0
   3  -7  -4  518.42   15.73   0
   3  -7   1  765.97   17.56   0
   3  -6   7  561.61   17.27   0
   3   5   7  268.86   18.85   0
   3   6  -4 1068.80   24.63   0
   3   6  -3  574.87   22.99   0
   3   6   1   19.67   21.15   0
   4  -8  -7  529.21   19.37   0
   4  -8   4  605.22   19.22   0
   4  -6 -14   79.35   25.24   0
   4  -4 -17  202.49   25.98   0
   4   1  15   58.95   22.66   0
   4   3  13  377.03   24.44   0
   5  -9  -8   25.71   24.96   0
   5  -9   5  661.72   22.74   0
   5  -8 -12   15.94   29.84   0
   0   1   1  497.98   22.36   0
   0   2  -1 1413.11   28.05   0
   1   3   6  437.85   12.61   0
   1   4  -6  390.72   14.25   0
   1   4   3  626.15   13.98   0
   3  -7  -5  726.46   14.41   0
   3  -7   2 1130.00   17.05   0
   3  -6 -10  247.22   14.03   0
   3   6  -2   60.81   14.83   0
   3   6  -1 1026.86   19.07   0
   3   6   0  359.71   16.47   0
   4   2  14  194.92   17.44   0
   4   4  11  200.28   17.69   0
   4   5   8  100.32   19.35   0
   4   6   3  422.04   20.07   0
   4  -5  13   48.99   22.76   0
   1   0   8  807.12   24.29   0
   1  -3  -7  819.85   18.12   0
   1  -3   4 1539.48   28.33   0
   1   2   7  707.77   17.67   0
   2  -5  -8 1884.79   23.69   0
   2  -5   5  173.77   12.31   0
   2   1  11  199.30   15.60   0
   2   3 -12  551.96   23.80   0
   2   3   9  293.24   16.31   0
   2   4 -10  194.54   18.42   0
   2   4   7 1122.12   20.02   0
   2   5  -6  740.56   20.60   0
   2   5   3  775.53   17.33   0
   3  -7  -6 1082.68   19.09   0
   3  -7   3 1400.65   20.80   0
   3  -5 -13   36.92   19.28   0
   3  -5  10 1283.94   27.11   0
   3   3  11  649.65   20.69   0
   3   4   9  418.79   19.49   0
   3   5  -9  726.55   25.18   0
   3   5   6  224.95   18.13   0
   4  -8  -8  265.65   21.08   0
   4  -8   5  459.37   18.66   0
   4  -7 -12  209.12   24.07   0
   4  -7   9  440.31   18.62   0
   4  -5 -16  314.95   26.67   0
   4  -3 -18  115.78   30.09   0
   4   6   2  194.92   26.85   0
   5  -9  -9   32.73   27.79   0
   5  -9   6  428.85   22.20   0
   5  -2  17  177.93   29.23   0
   5  -1  17    0.97   28.17   0
   1   4  -5   20.22   10.13   0
   1   4   2  492.61   12.63   0
   2  -4 -11  862.64   17.42   0
   2   5   2  258.48   11.51   0
   4   6   1  553.94   20.38   0
   4  -3  15  391.17   29.65   0
   5  -6  14  186.96   31.14   0
   1   0 -11 1573.53   36.44   0
   3   3 -14  239.07   28.35   0
   1   3   5  320.36   14.12   0
   1   4  -4 4447.60   35.01   0
   1   4   1 1321.98   19.98   0
   2  -4   8  638.07   20.72   0
   2  -3 -13  538.57   18.93   0
   2  -2 -14  297.39   17.44   0
   2   0  11 1285.03   25.27   0
   2   2  10  499.52   18.24   0
   2   4   6   26.43   14.37   0
   2   5  -5  260.53   14.88   0
   2   5   1 2095.80   23.23   0
   3  -7  -7  813.14   20.42   0
   3  -7   4 1269.48   20.57   0
   3  -6 -11 1417.52   24.68   0
   3  -4 -15  655.03   22.96   0
   3  -3 -16  678.60   24.09   0
   3   1  13  997.04   22.66   0
   3   2  12 1352.36   24.25   0
   3   4 -12  184.49   22.57   0
   3   5   5  170.92   17.25   0
   4  -8  -9  754.46   24.83   0
   4  -6 -15  314.63   26.84   0
   4   0  15  125.39   18.63   0
   4   3  12   48.97   22.25   0
   4   4  10  394.81   24.11   0
   4   5   7  196.32   22.97   0
   4   6  -3   14.08   24.13   0
   4   6  -2  477.00   26.62   0
   4   6  -1  176.85   25.87   0
   4   6   0  220.26   25.85   0
   5  -8  10   32.23   20.03   0
   0   1   0  659.44   26.64   0
   1  -4  -3 1768.49   21.61   0
   1  -4  -2 4165.98   31.82   0
   1  -4  -1 1433.17   20.07   0
   1  -3  -8  209.50   10.81   0
   1   4   0  240.16   10.52   0
   2  -6  -3  179.29   10.96   0
   2  -6  -2 2672.86   23.58   0
   2  -6  -1 1245.15   17.60   0
   2  -5  -9   36.71   10.26   0
   2   5  -4  245.89   11.58   0
   2   5  -3  300.43   11.87   0
   2   5   0  535.02   13.50   0
   4  -8   6   39.41   11.20   0
   4  -7 -13   92.63   17.54   0
   5  -9   7  225.89   16.08   0
   1   2 -10  575.29   31.83   0
   2  -1  11  336.56   20.73   0
   3  -1 -17  190.57   29.01   0
   1  -4  -4  470.73   14.84   0
   1  -4   0 3293.00   30.67   0
   1  -2 -10  904.44   21.00   0
   1  -1 -11   19.01   11.65   0
   1   3  -8 2046.04   32.22   0
   1   4  -3  526.33   15.56   0
   1   4  -2  486.21   15.34   0
   1   4  -1 2604.80   26.26   0
   2  -6  -4 1387.77   20.56   0
   2  -6   0  108.99   13.56   0
   2   3   8  110.63   15.22   0
   2   4  -9  111.61   14.35   0
   2   5  -2 1235.72   20.00   0
   2   5  -1  498.02   16.24   0
   3  -7  -8 1392.21   23.29   0
   3  -6 -12  132.72   19.13   0
   3  -6   8  519.60   16.92   0
   3  -5 -14  906.00   24.48   0
   3   3  10 1888.87   26.00   0
   3   4   8  175.28   17.74   0
   3   5  -8  171.40   21.45   0
   3   5   4  596.27   19.05   0
   4  -8 -10  749.69   25.49   0
   4  -5 -17   31.14   30.19   0
   4  -4 -18   -2.13   31.07   0
   4   2  13  696.11   23.68   0
   4   5   6  391.66   23.24   0
   5 -10  -4  126.84   26.73   0
   5 -10  -3  289.74   26.76   0
   5 -10  -2  196.97   26.25   0
   5 -10  -1  278.17   26.59   0
   5 -10   0  680.47   27.30   0
   5   0  16    6.02   27.83   0
   5   2  14  128.40   28.73   0
   1  -4  -5  534.90   13.01   0
   1  -4   1 7556.02   44.80   0
   1   2   6   78.46    9.42   0
   1   3   4 1481.42   20.39   0
   2  -6  -5 2627.58   23.58   0
   2  -6   1  552.65   13.72   0
   2  -4 -12  336.73   13.61   0
   2   4   5   95.10   10.42   0
   3  -7  -9  626.15   15.79   0
   3  -7   5  596.12   14.31   0
   4  -9  -3   23.54   14.53   0
   4  -9  -2   73.32   15.07   0
   4  -9  -1  219.59   15.29   0
   4   1  14  281.77   15.12   0
   4   4   9  447.06   17.94   0
   5 -10   1    4.39   17.54   0
   5   1  15   34.27   20.10   0
   2   1 -14  765.40   48.64   0
   3  -2 -17  317.11   30.16   0
   0   0  -4    3.16   15.62   0
   0   1  -1 2908.33   57.75   0
   1  -3  -9  452.61   15.70   0
   1   1   7 3392.55   35.73   0
   2  -6  -6  146.47   14.69   0
   2  -6   2  394.71   15.66   0
   2  -5 -10   77.32   14.84   0
   2  -5   6 2143.94   28.05   0
   2   2   9  822.99   20.23   0
   3   0  13 1212.39   23.75   0
   3   4 -11  589.83   21.92   0
   3   4   7  695.56   20.57   0
   3   5  -7  367.39   18.73   0
   3   5   3  287.19   17.56   0
   4  -9  -5  111.27   22.14   0
   4  -9  -4  317.24   22.67   0
   4  -9   0  410.63   22.12   0
   4  -9   1   30.21   19.82   0
   4  -8 -11  264.28   25.15   0
   4  -8   7   44.99   15.86   0
   4  -7 -14 1188.41   34.45   0
   4  -7  10   93.34   16.19   0
   4  -6 -16   70.71   31.76   0
   4  -2  15   59.18   17.85   0
   4  -1  15  557.48   22.55   0
   4   3  11  221.53   21.07   0
   4   5  -9   45.25   25.13   0
   4   5   5  560.64   23.45   0
   5 -10   2  451.53   26.78   0
   5  -9   8  119.51   24.81   0
   5   3  12  202.23   28.78   0
   1  -4  -6  588.46   13.70   0
   1  -4   2 1749.61   23.00   0
   2   1  10  708.65   17.20   0
   2   3   7 3253.49   27.30   0
   2   4   4 3083.89   25.42   0
   3  -4 -16  111.98   17.30   0
   3   2  11   43.01   10.23   0
   3   5  -6 1093.51   18.75   0
   3   5   2  534.12   14.41   0
   4  -9  -6  133.48   16.10   0
   4  -9   2  176.47   15.62   0
   4   5   4  169.15   15.63   0
   5 -10   3  351.37   19.86   0
   5   4   9  262.45   20.94   0
   5  -4  16  342.86   36.58   0
   1  -3   5 3431.09   43.90   0
   3  -2  13  283.88   20.31   0
   4  -6  12  288.77   22.54   0
   0   1  -2  617.11   32.19   0
   1   3  -7 1039.72   22.73   0
   1   3   3  237.52   13.91   0
   2  -6  -7  430.86   16.50   0
   2  -6   3  262.66   14.86   0
   2  -5 -11  295.40   16.12   0
   2  -3 -14  324.60   17.30   0
   2  -1 -15  987.83   27.95   0
   2   4  -8 1385.52   23.30   0
   3  -8  -4  612.52   19.38   0
   3  -8  -3  585.18   19.14   0
   3  -8  -2    8.75   16.49   0
   3  -8  -1  630.50   19.11   0
   3  -7 -10  250.23   19.27   0
   3  -7   6  843.25   18.47   0
   3  -6 -13   96.34   19.56   0
   3  -5 -15  169.17   24.53   0
   3  -3 -17  109.09   24.07   0
   3  -1  13  461.11   18.56   0
   3   1  12  318.27   16.60   0
   3   3   9  644.16   17.69   0
   3   5  -5  277.92   17.71   0
   3   5   1  204.03   16.87   0
   4  -9  -7  329.14   23.43   0
   4  -8 -12  491.13   30.52   0
   4   4   8  630.86   22.24   0
   4   5  -8   19.54   25.32   0
   5 -10   4   95.92   25.56   0
   5  -8  11  252.34   22.62   0
   5  -1  16  288.78   25.05   0
   0  -1  -2 1833.10   36.08   0
   1  -4  -7  206.80   10.08   0
   1  -2 -11  341.23   14.42   0
   2  -6  -8 1163.82   17.24   0
   2  -4 -13  391.68   14.14   0
   2   4   3  657.70   15.02   0
   3  -8  -5  451.29   14.94   0
   3  -8   0  420.92   14.12   0
   3   4   6  717.19   14.48   0
   3   5  -4  110.61   12.30   0
   3   5  -1  481.83   14.05   0
   3   5   0  100.09   11.97   0
   4  -9   3  979.71   19.41   0
   4   2  12   14.80   12.64   0
   4   5   3   56.73   14.75   0
   5   2  13   44.96   16.48   0
   5   3  11  114.54   17.58   0
   5   5   4  163.91   18.69   0
   2   2 -13  354.04   26.87   0
   3   0 -17  722.15   41.38   0
   2   3 -11  871.55   25.68   0
   5  -7  13  204.31   27.95   0
   0  -1  -3  322.50   20.68   0
   0  -1  -1  554.44   25.29   0
   1  -4   3  925.96   19.47   0
   1  -3 -10  185.78   16.34   0
   1   0   7  743.62   23.01   0
   1   2   5 2709.92   29.97   0
   1   3   2 1685.90   23.27   0
   2  -2 -15  185.07   19.83   0
   2   4  -7  124.52   14.16   0
   3  -8  -6  220.22   18.20   0
   3  -8   1  749.21   19.72   0
   3  -7 -11  328.52   21.99   0
   3  -6   9  617.35   18.49   0
   3   5  -3  637.20   19.24   0
   3   5  -2   34.86   15.94   0
   4  -9  -8    6.13   27.56   0
   4  -9   4   47.75   20.54   0
   4  -8   8  699.33   22.00   0
   4   0  14  223.36   18.93   0
   4   1  13 1209.03   25.00   0
   4   3  10   64.34   18.34   0
   4   4 -12  434.34   28.20   0
   4   4   7   22.81   17.60   0
   4   5  -7  576.84   23.27   0
   4   5   2  587.34   22.43   0
   5   4   8  284.78   28.16   0
   5   5   3  286.23   26.67   0
   0  -1  -4 3791.15   46.12   0
   1  -4  -8  409.04   13.89   0
   2  -6  -9   25.22   10.01   0
   2  -6   4  139.71   10.70   0
   2   2   8  632.90   14.52   0
   2   3   6  209.34   11.72   0
   2   4   2  665.27   14.67   0
   3  -8  -7   63.44   12.65   0
   3  -8   2   59.28   11.66   0
   3  -6 -14  253.25   18.85   0
   3   4 -10   90.18   12.85   0
   3   4   5  162.61   10.52   0
   4  -9  -9  103.42   19.61   0
   4   5  -6  663.12   18.12   0
   4   5   1  408.14   16.29   0
   5   0  15   62.17   16.52   0
   5   1  14  523.79   19.80   0
   5  -2  16  137.42   28.93   0
   0   0  -5    1.81   14.29   0
   1  -1 -12 1788.87   30.81   0
   1   1   6  692.20   19.70   0
   1   3  -6  598.26   18.01   0
   1   3   1 2574.36   27.94   0
   2  -5 -12  639.50   21.73   0
   2  -5   7 1608.39   26.30   0
   2   0  10   86.36   12.32   0
   2   4  -6  141.99   14.52   0
   2   4   1 2065.92   23.62   0
   3  -7 -12  407.52   24.71   0
   3  -7   7  382.98   18.26   0
   3  -4 -17   26.08   24.37   0
   3   2  10  788.99   18.87   0
   3   3 -13   68.06   17.91   0
   3   3   8  558.65   17.00   0
   4   5  -5   92.08   20.25   0
   4   5  -4  233.97   20.60   0
   4   5  -1   -2.40   19.92   0
   4   5   0  164.54   20.34   0
   5  -9   9  290.96   26.46   0
   5  -3  16  148.63   24.08   0
   5   5   2  374.87   27.01   0
   1  -5  -4 1094.19   16.12   0
   1  -5  -3  208.96    9.75   0
   1  -5  -2  115.88    8.79   0
   2  -4 -14  958.26   20.51   0
   3  -8  -8  585.35   18.22   0
   3  -8   3   73.02   12.12   0
   3  -5 -16  145.23   18.10   0
   4  -9   5  524.90   18.42   0
   4   3   9  243.99   14.27   0
   4   4   6   16.25   11.97   0
   4   5  -3  752.75   18.11   0
   4   5  -2  424.59   16.43   0
   5   2  12  171.92   17.20   0
   5   3  10  101.11   16.85   0
   5   4   7  115.37   16.71   0
   5   5   0  596.86   20.41   0
   5   5   1    9.49   17.80   0
   3   2 -15  603.01   40.60   0
   1  -1   7 1242.01   43.05   0
   2   0 -15  156.41   26.85   0
   0  -1  -5  818.99   24.19   0
   0  -1   0  601.15   27.66   0
   1  -5  -5 2818.70   26.78   0
   1  -5  -1  691.07   15.66   0
   1  -5   0  347.56   13.43   0
   1  -4  -9 1784.65   24.22   0
   1  -4   4 1567.77   24.53   0
   1  -3 -11 1492.27   24.34   0
   1  -2 -12  603.15   20.12   0
   1   2   4 2339.58   28.71   0
   1   3  -5  468.68   16.78   0
   1   3   0 1132.11   21.04   0
   2  -7  -5  801.97   17.34   0
   2  -7  -4 1461.80   20.72   0
   2  -7  -3   82.10   13.67   0
   2  -7  -2  656.98   16.88   0
   2  -7  -1 3071.58   26.36   0
   2  -6 -10  767.19   21.27   0
   2  -6   5  788.75   18.47   0
   2  -3 -15   36.21   18.56   0
   2   1   9 1208.43   21.63   0
   2   3   5  845.95   17.61   0
   2   4  -5 1583.06   22.99   0
   2   4  -1 1539.40   21.75   0
   2   4   0 2244.54   24.58   0
   3  -8  -9   54.23   22.35   0
   3   0  12  521.27   18.88   0
   3   1  11  510.82   17.62   0
   3   4  -9   60.06   16.93   0
   3   4   4  215.20   14.22   0
   4  -1  14  420.79   20.65   0
   4   2  11  210.42   18.91   0
   4   4 -11  278.06   23.16   0
   5   5  -4  202.71   25.25   0
   5   5  -3  267.00   25.56   0
   5   5  -2  120.21   25.79   0
   5   5  -1  299.19   25.82   0
   1  -5  -6  321.16   12.72   0
   1   3  -1 2192.11   25.32   0
   2  -7  -6  153.28   12.75   0
   2  -7   0  102.60    9.85   0
   2  -5 -13  105.22   14.54   0
   2   4  -4  403.06   13.21   0
   2   4  -3 1447.81   19.52   0
   2   4  -2  128.14   10.78   0
   3  -8   4 1215.79   19.08   0
   3  -7 -13  106.82   17.67   0
   3  -6 -15  103.61   18.38   0
   3   3   7  541.76   13.70   0
   4 -10  -3  193.18   19.91   0
   4   4   5  406.58   13.82   0
   5   4   6  721.78   19.09   0
   1   0 -12  147.39   19.91   0
   3  -5  11  238.93   19.45   0
   3  -2 -18  196.21   30.07   0
   4  -7  11   -0.74   21.19   0
   4   3 -14   -1.83   32.24   0
   0  -2  -4 2698.52   32.62   0
   0  -2  -3 3449.99   37.46   0
   0  -2  -2  547.04   19.62   0
   0  -1  -6 5016.49   49.33   0
   1  -5   1 1232.76   19.16   0
   1  -4 -10  233.37   16.42   0
   1   3  -4  104.51   12.49   0
   1   3  -3 1720.26   24.95   0
   1   3  -2  475.99   16.15   0
   2  -7  -7  265.93   18.14   0
   2  -7   1  231.57   14.41   0
   2  -6 -11  352.40   19.62   0
   2   2   7 1172.31   19.96   0
   2   3 -10  158.60   15.47   0
   3  -8 -10  168.87   23.49   0
   3  -3 -18  266.30   25.96   0
   3   2   9 1702.75   23.54   0
   3   4   3  339.69   15.12   0
   4 -10  -2  148.59   26.46   0
   4 -10  -1  793.23   28.81   0
   4 -10   0  104.40   26.42   0
   4  -9   6  849.28   25.27   0
   4  -8   9  486.31   22.95   0
   4   1  12   87.27   17.75   0
   5  -8  12  462.24   29.15   0
   5  -1  15  208.66   23.98   0
   5   1  13  101.42   23.17   0
   5   3   9  406.54   23.90   0
   6   0  15  148.40   29.96   0
   0  -2  -1 5121.05   46.11   0
   1  -5  -7  809.57   15.79   0
   2   3   4 3203.75   26.79   0
   3   4  -8  360.64   14.67   0
   3   4   2   35.80    9.64   0
   4 -10   1  249.54   19.54   0
   4   3   8  159.69   13.19   0
   4   4 -10  558.06   19.52   0
   4   4   4  484.38   14.71   0
   5   4   5  483.84   17.59   0
   6   3   9   50.75   20.04   0
   1   2  -9  664.16   26.26   0
   2  -4   9  894.25   28.73   0
   2  -1  10  904.94   25.93   0
   3  -1 -18    0.16   28.04   0
   0  -2  -5  667.10   19.05   0
   0   0  -6   44.67   14.11   0
   1  -5  -8 3326.36   28.93   0
   1  -5   2   65.18   10.97   0
   1  -3 -12  313.41   17.37   0
   1  -3   6 2981.26   43.91   0
   1   2   3 1439.19   24.40   0
   2  -7  -8  228.56   18.38   0
   2  -7   2 2314.52   24.68   0
   2  -6   6  436.10   16.40   0
   2  -4 -15   85.63   19.24   0
   2  -2 -16   42.98   18.44   0
   3  -9  -4  610.74   23.80   0
   3  -9  -3  133.18   21.55   0
   3  -9  -2  186.47   21.49   0
   3  -8 -11  326.58   25.15   0
   3  -8   5  456.00   18.56   0
   3  -7 -14   35.89   29.80   0
   3  -7   8  182.60   16.55   0
   3  -5 -17  209.04   31.31   0
   3  -4 -18   73.44   30.63   0
   3   3   6  683.60   17.72   0
   4 -10   2  625.97   28.18   0
   4   0  13  165.99   18.82   0
   4   2  10 1824.61   25.93   0
   5   0  14   87.01   22.93   0
   5   2  11  392.16   24.01   0
   0  -2  -6 1756.46   25.14   0
   1  -4 -11 1387.63   20.13   0
   1   1   5  841.48   19.89   0
   2  -7  -9   76.67   13.27   0
   2  -6 -12   37.09   13.71   0
   2  -5 -14  225.15   15.28   0
   3  -9  -6  106.64   15.95   0
   3  -9  -5  175.64   16.82   0
   3  -9  -1  161.49   15.34   0
   3  -9   0  314.16   16.58   0
   3  -6 -16  229.47   22.95   0
   3   4  -7  304.72   13.79   0
   3   4   1  771.01   14.34   0
   4   4   3  447.46   14.10   0
   5   3   8  416.41   17.57   0
   5   4   4   39.79   15.21   0
   6   1  13  520.43   23.04   0
   6   2  11   58.40   20.85   0
   4   2 -16  180.46   39.06   0
   3  -6  10 2052.99   34.67   0
   3  -1  12  465.05   21.43   0
   3   3 -12  100.17   21.36   0
   4  -2  14  908.94   28.95   0
   0  -2   0 1480.67   28.63   0
   0  -1  -7 1377.85   27.39   0
   1  -5  -9  832.63   18.92   0
   1  -4   5  341.48   15.17   0
   1  -2 -13  110.67   15.52   0
   1  -1 -13   23.39   14.78   0
   2  -7   3  281.96   14.86   0
   2  -5   8  173.71   14.98   0
   2  -3 -16  202.32   20.05   0
   2  -1 -16  371.78   22.22   0
   2   1   8 1279.98   22.24   0
   2   2   6 2770.42   28.16   0
   2   3  -9 1556.34   26.91   0
   2   3   3  840.56   17.23   0
   3  -9  -7 1168.63   28.65   0
   3  -9   1    8.93   20.55   0
   3  -8 -12  330.76   29.51   0
   3   1  10 1157.35   21.63   0
   3   4  -6  140.52   13.82   0
   3   4   0   41.37   12.98   0
   4 -10   3   16.29   25.73   0
   4  -9   7  188.66   21.39   0
   4   3   7  401.55   19.16   0
   4   4  -9  614.55   23.46   0
   6  -2  16   97.12   29.50   0
   6   3   8  142.64   27.73   0
   0  -3  -3  412.70   13.12   0
   1  -5   3  193.51   10.08   0
   2  -7 -10  633.77   16.64   0
   2  -6 -13  538.18   17.48   0
   2   0   9 1637.78   26.16   0
   3  -9  -8   38.90   19.11   0
   3  -8   6  650.66   16.69   0
   3  -7 -15   19.49   22.30   0
   3   2   8  157.59   11.61   0
   3   3   5  430.31   12.92   0
   3   4  -5 1586.92   19.81   0
   3   4  -1  207.50   10.85   0
   4   4   2  196.82   12.77   0
   5   1  12   66.35   13.37   0
   5   4   3  820.50   18.58   0
   6   4   3   -2.84   18.46   0
   4  -4  14 1642.62   60.74   0
   2  -2  10 4167.81   69.92   0
   4  -3  14  559.12   28.23   0
   0  -3  -5 1620.14   23.00   0
   0  -3  -4 1542.82   22.79   0
   0  -3  -2  525.92   16.51   0
   0  -2  -7 2510.75   30.73   0
   0  -1   1 2997.93   57.81   0
   1  -6  -5 1320.36   20.00   0
   1  -6  -4  149.12   14.03   0
   1  -6  -3  286.87   14.90   0
   1  -6  -2 2472.15   24.60   0
   1  -6  -1  584.68   16.89   0
   1  -5 -10  916.28   19.71   0
   1  -4 -12  764.19   19.73   0
   1  -3 -13  270.50   16.57   0
   1   0   6 4411.69   52.03   0
   1   2   2 1410.35   24.74   0
   2  -7   4  728.60   17.46   0
   2  -5 -15  635.47   26.91   0
   2  -4 -16  176.09   20.55   0
   2   3   2 1131.29   18.59   0
   3  -9  -9   64.98   28.15   0
   3  -9   2  309.75   22.06   0
   3   0  11  354.71   17.38   0
   3   4  -4  582.25   16.31   0
   3   4  -3  323.43   14.82   0
   3   4  -2 2520.17   24.88   0
   4  -8  10  418.61   23.15   0
   4   1  11  110.83   14.90   0
   4   2   9   76.52   14.41   0
   4   3 -13   97.51   21.77   0
   4   4  -8  264.77   19.55   0
   4   4   1  595.93   18.98   0
   5  -2  15  124.72   23.03   0
   5   2  10  328.09   19.78   0
   5   3   7  601.17   20.28   0
   5   4  -9   86.91   25.53   0
   5   4   2  160.87   20.87   0
   6  -1  15   57.09   28.37   0
   6   0  14   95.56   26.74   0
   6   4   2  531.60   27.39   0
   0  -3  -1 1739.45   23.83   0
   1  -6  -6  680.12   14.42   0
   2  -8  -5   68.62   12.31   0
   2  -8  -4  483.55   14.64   0
   2  -8  -3  441.72   14.73   0
   2  -8  -2  913.18   17.10   0
   2  -8  -1   53.23   12.19   0
   2  -7 -11  365.72   17.97   0
   4   3   6  721.06   14.86   0
   4   4  -7  430.43   14.74   0
   4   4   0 1057.75   17.12   0
   6   2  10  467.21   19.10   0
   6   3   7  340.10   17.65   0
   6   4   1  255.65   19.37   0
   0  -3  -6  873.63   18.49   0
   0  -2  -8  792.74   19.13   0
   0  -2   1 1440.35   29.70   0
   0  -1  -8 2444.66   34.20   0
   1  -6  -7  564.41   17.11   0
   1  -6   0  502.79   16.32   0
   1  -5   4 2578.55   27.69   0
   2  -8  -7  543.56   23.63   0
   2  -8  -6  273.50   18.52   0
   2  -8   0  520.92   18.96   0
   2  -6 -14  126.02   24.67   0
   2  -6   7 1882.68   26.08   0
   2   3  -8  796.11   20.81   0
   2   3   1  178.17   12.33   0
   3  -9   3  256.87   22.11   0
   3  -7   9  271.85   17.78   0
   3  -3 -19  124.07   30.23   0
   3   3 -11 1225.57   26.06   0
   3   3   4  513.39   16.31   0
   4  -9   8  321.02   26.39   0
   4  -1  13 1132.19   25.02   0
   4   0  12  166.46   15.22   0
   4   4  -6  130.72   16.56   0
   4   4  -1   61.45   16.24   0
   5  -1  14  384.44   20.52   0
   5   0  13  451.40   20.76   0
   5   4  -8   51.62   22.71   0
   5   4  -7  280.89   21.34   0
   5   4   1  -10.75   20.35   0
   6   1  12  375.53   25.75   0
   6   4   0  112.95   25.50   0
   0  -3  -7 2688.96   26.70   0
   0  -3   0 1134.32   20.11   0
   1  -6  -8  163.45   11.00   0
   1  -6   1  772.91   15.08   0
   1  -5 -11  608.80   14.96   0
   1   2   1 1175.29   21.61   0
   2  -8  -8  464.56   17.83   0
   2  -7 -12    0.21   16.80   0
   2   2   5  746.38   15.48   0
   3  -8   7  677.57   17.08   0
   3   2   7 1560.52   20.37   0
   4   4  -5    2.80   11.48   0
   4   4  -4   51.07   11.58   0
   4   4  -3  379.42   13.72   0
   4   4  -2  372.70   13.58   0
   5   3   6  554.83   15.73   0
   5   4   0  313.50   15.96   0
   6   3   6  157.61   16.27   0
   6   4  -1  624.76   21.00   0
   0   0  -7    0.02   14.57   0
   1   2  -8 3763.79   50.68   0
   2   2 -12  313.45   21.85   0
   3  -2 -19  226.16   36.53   0
   3  -2  12  292.11   20.24   0
   3   2 -14  217.03   23.55   0
   6  -3  16  201.90   36.13   0
   1  -4 -13    9.06   16.70   0
   1  -2 -14  972.21   22.82   0
   1   1   4 1914.08   31.10   0
   2  -8   1  817.55   20.58   0
   2  -7   5  784.04   18.29   0
   2  -3 -17  838.67   28.42   0
   2  -2 -17  505.82   23.05   0
   2   1   7  188.05   13.83   0
   2   3  -7  447.19   17.96   0
   2   3   0  648.17   15.82   0
   3  -9   4  257.24   22.07   0
   3   1   9  843.60   20.20   0
   4   2   8  483.44   17.14   0
   4   3 -12  339.33   23.15   0
   4   3   5  552.66   16.41   0
   5  -3  15  634.81   27.91   0
   5   1  11  568.76   21.29   0
   5   2   9   76.56   18.36   0
   5   4  -6   82.21   20.95   0
   5   4  -5  122.19   20.64   0
   5   4  -4  261.87   21.02   0
   5   4  -3   -6.22   19.79   0
   5   4  -2   72.76   19.92   0
   5   4  -1  175.02   20.39   0
   6   2   9   75.53   23.54   0
   6   4  -3  181.77   25.64   0
   6   4  -2   90.21   25.31   0
   0  -4  -4 1053.03   16.79   0
   0  -4  -3 1343.80   18.77   0
   0  -3  -8 1523.16   21.00   0
   0  -2  -9 1054.28   19.56   0
   1  -6  -9  982.14   18.27   0
   1  -6   2 1209.54   18.13   0
   2  -8  -9   97.76   16.49   0
   2  -8   2  389.47   14.34   0
   2  -5 -16  158.76   18.49   0
   3   3   3  121.40   10.62   0
   4   1  10  235.50   12.05   0
   5   3   5  372.01   14.34   0
   6   0  13  207.95   18.05   0
   4  -7  12    9.07   25.07   0
   0  -4  -6  961.75   17.81   0
   0  -4  -5 2499.10   25.64   0
   0  -4  -2 3470.72   29.92   0
   0  -3   1 2128.10   28.29   0
   0  -1  -9 3125.18   37.34   0
   1  -6 -10  336.06   19.69   0
   1  -5 -12  547.29   21.84   0
   1  -4   6  130.98   12.62   0
   1  -3 -14  786.85   21.03   0
   1   2   0 3725.89   37.67   0
   2  -8 -10   96.89   23.96   0
   2  -7 -13  322.15   26.15   0
   2  -6 -15    4.03   25.31   0
   2  -4 -17  445.68   26.24   0
   2   3  -6  567.24   18.31   0
   2   3  -1  716.32   16.69   0
   3  -9   5   83.31   21.55   0
   3   3 -10  253.91   18.28   0
   4  -9   9  290.16   27.05   0
   4   3   4 1181.87   19.34   0
   6  -2  15  224.09   25.38   0
   6   1  11   13.29   23.69   0
   6   3   5   59.37   22.11   0
   0  -4  -7  269.01   12.02   0
   0  -4  -1 1181.25   17.97   0
   0  -3  -9   59.76    9.05   0
   1  -7  -5   90.02   12.83   0
   1  -7  -4  629.40   15.90   0
   1  -7  -3   40.82   11.78   0
   2  -8   3   68.72   12.27   0
   2   2   4 1731.93   21.65   0
   2   3  -5 1094.29   18.28   0
   2   3  -2  755.93   15.23   0
   3   0  10  361.76   14.05   0
   3   2   6 2028.85   22.41   0
   3   3   2  893.24   15.64   0
   5   2   8  676.11   16.58   0
   5   3 -12  206.63   19.84   0
   6  -1  14  103.55   17.32   0
   5  -7  14  110.22   39.03   0
   1  -1 -14  234.91   20.19   0
   4   2 -15   31.22   26.76   0
   6  -4  16  178.20   36.77   0
   0  -4   0  414.85   14.69   0
   0  -2 -10 4173.39   37.16   0
   0  -2   2 2333.27   37.23   0
   1  -7  -6  527.20   19.08   0
   1  -7  -2  534.44   15.91   0
   1  -6 -11  405.09   20.66   0
   1  -6   3  549.44   16.88   0
   1  -5 -13  885.68   23.60   0
   1  -5   5   77.51   13.84   0
   1  -4 -14  618.85   22.16   0
   1   2  -7  714.39   22.69   0
   1   2  -1   87.27   13.85   0
   2  -8 -11  746.26   31.20   0
   2  -7 -14  387.19   32.21   0
   2  -7   6  270.17   18.06   0
   2  -6   8  493.95   17.62   0
   2  -5   9 1810.18   31.40   0
   2   0   8 1669.82   27.18   0
   2   3  -4   37.18   10.80   0
   2   3  -3  315.53   13.63   0
   3  -8   8  459.98   22.40   0
   3  -1  11  648.72   20.85   0
   4  -8  11  237.35   22.96   0
   4   2   7 1754.28   22.93   0
   4   3 -11  294.12   19.13   0
   4   3   3 1235.30   19.65   0
   5   0  12   21.95   17.80   0
   5   3   4 1108.45   21.34   0
   6   2   8  108.61   22.66   0
   6   3   4  239.94   22.26   0
   0  -4  -8  151.60   11.52   0
   1  -7  -7  280.42   14.13   0
   1  -7  -1  255.51   11.56   0
   2  -9  -5  473.49   18.63   0
   2  -9  -4  268.12   17.02   0
   2  -9  -3  228.07   16.97   0
   2  -6 -16  242.91   22.58   0
   2  -5 -17  242.05   23.20   0
   3   1   8  409.88   14.29   0
   3   3  -9   66.55    9.91   0
   3   3   1 3034.10   24.99   0
   4   0  11  124.91   11.39   0
   5   1  10  600.16   16.80   0
   5  -5  15  113.13   40.88   0
   4  -6  13  997.14   44.08   0
   1   0 -13  345.70   25.93   0
   3  -3  12    1.96   18.47   0
   5  -4  15   53.35   32.56   0
   2  -1   9 2718.38   41.25   0
   3  -6  11  663.99   27.08   0
   0  -4  -9  407.23   17.12   0
   0  -3 -10  765.50   19.91   0
   0  -3   2 5105.53   43.20   0
   0  -1 -10  398.92   17.26   0
   0   0  -8   -0.44   11.94   0
   1  -7  -8  259.95   18.97   0
   1  -7   0  522.60   16.18   0
   1  -3 -15  326.83   20.65   0
   1  -2 -15    8.97   18.17   0
   1   1   3 1223.39   27.47   0
   1   2  -2  418.28   17.46   0
   2  -9  -7  153.97   28.39   0
   2  -9  -6   59.83   27.44   0
   2  -9  -2   89.97   22.04   0
   2  -9  -1  428.62   22.84   0
   2  -8   4  143.03   17.25   0
   2  -3 -18  174.85   25.17   0
   2  -1 -17   59.60   19.15   0
   2   1   6 3067.79   31.75   0
   2   2   3 5016.58   36.91   0
   3  -9   6  139.95   21.66   0
   3  -7  10   84.45   16.85   0
   4  -2  13  380.29   18.05   0
   4  -1  12  963.12   21.87   0
   4   1   9  124.03   15.06   0
   5  -2  14  861.06   24.47   0
   5  -1  13  272.13   19.89   0
   5   2   7  786.37   20.88   0
   5   3 -11  306.40   22.58   0
   5   3   3   64.44   16.61   0
   6   0  12   54.96   23.77   0
   6   1  10  186.22   23.98   0
   6   3   3  259.03   21.96   0
   7   1  10   70.73   29.93   0
   7   2   7   -6.63   27.26   0
   0  -5  -6 1301.20   18.29   0
   0  -5  -5  173.03   11.43   0
   0  -5  -4  235.72   11.71   0
   0  -5  -3  292.76   12.40   0
   0  -4   1   -1.52    7.69   0
   1  -7  -9  166.44   14.03   0
   1  -7   1 1617.71   19.36   0
   1  -6 -12  658.55   17.66   0
   1  -6   4  303.33   12.19   0
   2  -9  -8  923.31   24.17   0
   2  -9   0   99.13   15.28   0
   3   2   5  165.93    9.66   0
   3   3   0   62.70   10.02   0
   4   3   2 1007.89   15.74   0
   6   2   7  145.20   16.06   0
   6   3   2  262.93   16.33   0
   7   0  12  994.30   26.07   0
   3   1 -16   46.73   36.25   0
   1  -3   7  187.47   18.55   0
   1   2  -6  385.41   19.82   0
   2   2 -11  799.29   26.41   0
   0  -5  -7  414.95   16.36   0
   0  -5  -2 1449.35   21.48   0
   0  -2 -11  498.36   18.77   0
   1  -7 -10   35.26   22.50   0
   1  -5 -14   71.02   19.88   0
   1  -4 -15  441.96   21.43   0
   1   0   5 1977.70   37.79   0
   1   2  -5 4480.76   46.24   0
   1   2  -4  921.33   22.98   0
   1   2  -3 1923.65   30.12   0
   2  -9   1  256.71   21.78   0
   2  -7   7  838.77   21.52   0
   2  -4 -18  139.00   28.28   0
   3   3  -8  704.45   18.51   0
   3   3  -1  384.84   15.83   0
   4   2   6  421.46   16.38   0
   4   3 -10  196.32   17.97   0
   4   3   1  638.92   16.73   0
   5   3 -10  173.93   21.40   0
   5   3   2   45.78   16.42   0
   7   2   6   87.68   26.76   0
   0  -5  -8 2065.15   21.83   0
   0  -5  -1   67.35   10.33   0
   0  -4 -10  107.94   11.40   0
   0  -3 -11  169.39   12.04   0
   1  -7   2   46.14    9.45   0
   1  -6 -13   71.99   17.81   0
   1  -5   6   11.21    9.63   0
   2  -8   5  457.09   14.90   0
   3   3  -7  140.39   10.63   0
   5   3   1  608.91   15.16   0
   6   3   1    2.34   14.63   0
   4   1 -17  324.91   41.25   0
   2  -2 -18   14.63   28.29   0
   3   2 -13  110.47   21.29   0
   0  -5   0  229.99   14.89   0
   0  -4   2  601.94   16.39   0
   0  -1   2  630.27   32.85   0
   1  -7 -11   85.12   23.81   0
   2  -9   2  166.06   21.95   0
   2   2   2  328.49   14.89   0
   3  -9   7  423.02   25.02   0
   3  -8   9  411.38   23.00   0
   3   0   9   26.39   11.82   0
   3   3  -6  330.91   15.50   0
   3   3  -5  166.98   14.56   0
   3   3  -3  292.21   15.29   0
   3   3  -2 1915.71   23.25   0
   4   2 -14   74.70   21.74   0
   4   3  -9  509.79   19.61   0
   4   3   0  712.19   16.63   0
   5   0  11    0.14   17.99   0
   5   1   9  436.92   20.29   0
   5   2   6  278.02   18.17   0
   5   3  -9   58.46   20.29   0
   6  -3  15   99.77   24.03   0
   6  -1  13   47.01   23.47   0
   6   1   9   17.89   18.57   0
   6   2   6   18.99   17.58   0
   6   3  -9   50.74   25.51   0
   6   3   0  287.81   21.51   0
   7  -1  13  191.24   30.47   0
   7   1   9   28.47   27.17   0
   0  -5  -9  451.19   13.72   0
   0  -4 -11  860.23   17.35   0
   0  -3   3 1245.88   22.66   0
   1  -8  -6  119.46   16.07   0
   1  -8  -5 1101.64   20.21   0
   1  -8  -4   48.35   15.24   0
   1  -8  -3  626.60   15.76   0
   1  -8  -2  763.18   16.73   0
   1  -6   5  765.12   16.09   0
   1  -5 -15   43.88   17.80   0
   3   1   7   44.93    8.77   0
   3   2   4 1310.70   17.85   0
   3   3  -4  165.87   10.85   0
   4   1   8  196.99   11.73   0
   4   2   5  760.10   14.77   0
   4   3  -8 1121.63   19.05   0
   4   3  -1   56.92    9.39   0
   5   3   0  372.78   13.70   0
   6  -2  14   95.08   16.95   0
   6   3  -8   30.18   17.51   0
   6   3  -1  139.93   15.14   0
   7   0  11   72.06   18.04   0
   7   2   5   35.08   16.03   0
   3  -1 -19   73.94   40.31   0
   0  -6  -5  553.88   16.71   0
   0  -6  -4  159.22   14.46   0
   0  -5 -10  108.79   15.33   0
   0  -5   1 3081.38   28.36   0
   0  -3 -12   12.37   14.74   0
   0  -2 -12  495.63   18.71   0
   0  -2   3 1066.86   28.09   0
   0  -1 -11 1585.46   27.61   0
   1  -8  -8  544.14   24.58   0
   1  -8  -7  137.19   22.72   0
   1  -8  -1   65.52   17.20   0
   1  -7 -12   10.33   24.16   0
   1  -7   3 1128.11   21.99   0
   1  -6 -14  441.16   27.00   0
   1  -4 -16   48.11   23.90   0
   1  -4   7   38.48   11.49   0
   1  -3 -16  161.69   19.64   0
   1  -1 -15 1457.95   29.89   0
   2  -9   3   25.94   21.44   0
   2  -8   6   36.89   16.85   0
   2   1   5 3481.86   33.97   0
   4   0  10 1566.54   24.04   0
   4   3  -7  668.86   19.69   0
   4   3  -2   75.75   13.34   0
   5   3  -8  489.65   22.15   0
   5   3  -1  575.12   18.69   0
   6   0  11  465.87   21.32   0
   6   2   5  385.65   19.08   0
   6   3  -7  941.99   26.49   0
   6   3  -6   85.42   20.51   0
   6   3  -3  119.91   20.67   0
   6   3  -2  127.34   20.80   0
   7  -2  14   76.56   29.53   0
   0  -6  -7  156.82   13.43   0
   0  -6  -6  773.53   15.37   0
   0  -6  -3 1878.01   20.31   0
   0  -6  -2  264.09   11.75   0
   1  -8  -9   55.34   16.36   0
   1   1   2 2394.09   34.95   0
   2   2   1 1450.81   20.66   0
   4   3  -6  868.43   15.77   0
   4   3  -3  698.52   13.97   0
   5  -1  12  119.81   13.60   0
   5   2   5  704.24   14.45   0
   5   3  -7   45.56   11.83   0
   5   3  -2   12.19   11.43   0
   6   3  -5  180.79   15.47   0
   6   3  -4  541.57   16.72   0
   7   1   8  529.25   19.22   0
   7   2   4  218.38   16.09   0
   0   0   0    0.00    0.00   0
;
_shelx_hkl_checksum     54811
_shelx_res_file
;
TITL ZnI2(mu-2-2,3-Dimethylpyrazine) in P3(2) (GB62)
    gb62.res
    created by SHELXL-2016/6 at 09:38:53 on 30-Jun-2025
CELL  0.71073    7.7674    7.7674   15.5731    90.000    90.000   120.000
ZERR  3.0        0.0004    0.0004    0.0010     0.000     0.000     0.000
LATT -1
SYMM -Y, X-Y, 0.66667+Z
SYMM -X+Y, -X, 0.33333+Z
SFAC C H N ZN I
UNIT 18 24 6 3 6
L.S. 10
ACTA
TEMP -103
BOND $H
HTAB
EQIV $1 -x+y-1, -x+1, z+1/3
HTAB C3 I1_$1
EQIV $3 -x+y-1, -x, z+1/3
HTAB C3 I2_$3
HTAB C4 I2
HTAB C5 I1
HTAB C6 I2_$1
EQIV $4 -x+y, -x+2, z+1/3
HTAB C6 I1_$4
WGHT    0.038400
EXTI    0.010295
FVAR       0.46318
ZN1   4    0.059348    0.688987    0.104084    11.00000    0.01144    0.01068 =
         0.00987    0.00075    0.00101    0.00480
I1    5    0.387663    0.748838    0.165152    11.00000    0.01354    0.02454 =
         0.02521    0.00834   -0.00189    0.00899
I2    5   -0.183748    0.323718    0.073882    11.00000    0.02263    0.01217 =
         0.02993   -0.00661   -0.00461    0.00341
N1    3   -0.058279    0.794353    0.199944    11.00000    0.01203    0.00836 =
         0.01052   -0.00034    0.00133    0.00565
C1    1    0.018529    0.984268    0.224988    11.00000    0.01159    0.01079 =
         0.01050    0.00077   -0.00269    0.00495
C2    1   -0.069644    1.035301    0.291635    11.00000    0.00870    0.00668 =
         0.01066    0.00199    0.00011    0.00020
N2    3   -0.226304    0.892066    0.334196    11.00000    0.01147    0.01088 =
         0.00976   -0.00012    0.00033    0.00605
C3    1   -0.299434    0.703390    0.310080    11.00000    0.01259    0.00964 =
         0.01194   -0.00096    0.00476    0.00221
AFIX  43
H3    2   -0.409720    0.601457    0.340202    11.00000   -1.20000
AFIX   0
C4    1   -0.218540    0.652504    0.242235    11.00000    0.01413    0.01241 =
         0.01162    0.00050    0.00230    0.00846
AFIX  43
H4    2   -0.275917    0.517318    0.225335    11.00000   -1.20000
AFIX   0
C5    1    0.199984    1.140982    0.180200    11.00000    0.01814    0.01383 =
         0.02142   -0.00140    0.00761    0.00373
AFIX 137
H5A   2    0.284006    1.244768    0.221352    11.00000   -1.50000
H5B   2    0.160336    1.199538    0.133956    11.00000   -1.50000
H5C   2    0.274449    1.081275    0.155958    11.00000   -1.50000
AFIX   0
C6    1    0.016807    1.247323    0.319268    11.00000    0.02275    0.01323 =
         0.02197   -0.00748   -0.00031    0.00720
AFIX 137
H6A   2   -0.073296    1.258001    0.360166    11.00000   -1.50000
H6B   2    0.034368    1.330469    0.269001    11.00000   -1.50000
H6C   2    0.145925    1.292253    0.346720    11.00000   -1.50000
AFIX   0
HKLF 4
REM  ZnI2(mu-2-2,3-Dimethylpyrazine) in P3(2) (GB62)
REM R1 =  0.0257 for    2392 Fo > 4sig(Fo)  and  0.0282 for all    2537 data
REM    103 parameters refined using      1 restraints
END
WGHT      0.0384      0.0000
REM Instructions for potential hydrogen bonds
HTAB C3 I1_$1
HTAB C3 I2_$3
HTAB C4 I2
HTAB C5 I1
HTAB C6 I2_$1
HTAB C6 I1_$4
REM Highest difference peak  0.632,  deepest hole -0.850,  1-sigma level  0.164
Q1    1   0.4378  0.6363  0.1105  11.00000  0.05    0.63
Q2    1  -0.3683  0.2372  0.0416  11.00000  0.05    0.62
Q3    1  -0.4662  0.3223  0.0539  11.00000  0.05    0.57
Q4    1  -0.3002  0.6314  0.3948  11.00000  0.05    0.56
Q5    1  -0.3606  0.3636  0.0690  11.00000  0.05    0.54
Q6    1   0.0704  1.5632  0.4081  11.00000  0.05    0.53
Q7    1   0.1801  1.3094  0.1749  11.00000  0.05    0.53
Q8    1   0.2160  0.7777  0.1572  11.00000  0.05    0.53
Q9    1   0.1278  1.2372  0.2909  11.00000  0.05    0.52
Q10   1   0.4352  0.9669  0.1512  11.00000  0.05    0.52
Q11   1  -0.4291  0.0628  0.1219  11.00000  0.05    0.52
Q12   1  -0.3547  0.8194  0.2377  11.00000  0.05    0.51
Q13   1  -0.0346  1.1370  0.2885  11.00000  0.05    0.51
Q14   1  -0.0898  1.4411  0.4307  11.00000  0.05    0.51
Q15   1  -0.0130  1.0031  0.2633  11.00000  0.05    0.49
Q16   1   0.2727  0.8066  0.2013  11.00000  0.05    0.48
Q17   1  -0.3315  0.3172  0.1113  11.00000  0.05    0.47
Q18   1  -0.1252  0.6197  0.0653  11.00000  0.05    0.47
Q19   1   0.3443  1.3585  0.0760  11.00000  0.05    0.46
Q20   1  -0.0191  1.4357  0.4110  11.00000  0.05    0.46
;
_shelx_res_checksum     34043
data_2
_audit_creation_method     'SHELXL-2016/6'
_chemical_name_systematic
;\
Aqua(2,3-dimethylpyrazine-\k<i>N</i>)diiodidozinc(II)--2,3-dimethylpyrazine--\
water (2/1/1)
;
_chemical_name_common     ?
_chemical_formula_moiety     'C6 H10 I2 N2 O Zn, 0.5(C6 H8 N2), 0.5(H2 O)'
_chemical_formula_sum     'C9 H15 I2 N3 O1.50 Zn'
_chemical_formula_iupac     '[Zn I2 (C6 H8 N2) (H2 O)], 0.5C6 H8 N2. 0.5H2 O'
_chemical_formula_weight     508.41
_chemical_melting_point     ?
_space_group_crystal_system     monoclinic
_space_group_name_H-M_alt     'P 21/c'
_space_group_name_Hall     '-P 2ybc'
loop_
    _space_group_symop_operation_xyz
    'x, y, z'
    '-x, y+1/2, -z+1/2'
    '-x, -y, -z'
    'x, -y-1/2, z-1/2'
_cell_length_a     14.4026(8)
_cell_length_b     14.5960(8)
_cell_length_c     14.5524(8)
_cell_angle_alpha     90
_cell_angle_beta     100.262(7)
_cell_angle_gamma     90
_cell_volume     3010.3(3)
_cell_formula_units_Z     8
_cell_measurement_reflns_used     8000
_cell_measurement_theta_min     13.7
_cell_measurement_theta_max     25.1
_cell_measurement_temperature     170(2)
_exptl_crystal_description     block
_exptl_crystal_colour     'light yellow'
_exptl_crystal_size_max     0.2
_exptl_crystal_size_mid     0.15
_exptl_crystal_size_min     0.12
_exptl_crystal_density_diffrn     2.244
_exptl_crystal_density_meas     ?
_exptl_crystal_density_method     ?
_exptl_crystal_F_000     1904
_exptl_absorpt_coefficient_mu     5.725
_exptl_absorpt_correction_type     numerical
_exptl_absorpt_process_details
;
(X-Red and X-Shape; Stoe, 2008)
;
_exptl_absorpt_correction_T_min     0.3626
_exptl_absorpt_correction_T_max     0.5401
_diffrn_ambient_temperature     170(2)
_diffrn_source     ?
_diffrn_radiation_type     MoK\a
_diffrn_radiation_wavelength     0.71073
_diffrn_measurement_device_type     'Stoe IPDS-2'
_diffrn_measurement_method     'omega scans'
_diffrn_detector_area_resol_mean     ?
_diffrn_reflns_number     25407
_diffrn_reflns_av_R_equivalents     0.0419
_diffrn_reflns_av_unetI/netI     0.0322
_diffrn_reflns_theta_min     2.304
_diffrn_reflns_theta_max     28.081
_diffrn_reflns_theta_full     25.242
_diffrn_measured_fraction_theta_max     0.992
_diffrn_measured_fraction_theta_full     0.998
_diffrn_reflns_limit_h_min     -19
_diffrn_reflns_limit_h_max     18
_diffrn_reflns_limit_k_min     -19
_diffrn_reflns_limit_k_max     19
_diffrn_reflns_limit_l_min     -19
_diffrn_reflns_limit_l_max     18
_refine_special_details     ?
_reflns_number_total     7267
_reflns_number_gt     6098
_reflns_threshold_expression     'I > 2\s(I)'
_refine_ls_structure_factor_coef     Fsqd
_refine_ls_matrix_type     full
_refine_ls_R_factor_all     0.0384
_refine_ls_R_factor_gt     0.0288
_refine_ls_wR_factor_gt     0.0696
_refine_ls_wR_factor_ref     0.0728
_refine_ls_goodness_of_fit_ref     1.075
_refine_ls_restrained_S_all     1.075
_refine_ls_number_reflns     7267
_refine_ls_number_parameters     300
_refine_ls_number_restraints     0
_refine_ls_hydrogen_treatment     constr
_refine_ls_weighting_scheme     calc
_refine_ls_weighting_details
                      'w=1/[\s^2^(Fo^2^)+(0.0426P)^2^] where P=(Fo^2^+2Fc^2^)/3'
_atom_sites_solution_hydrogens     mixed
_atom_sites_solution_primary     ?
_atom_sites_solution_secondary     ?
_refine_ls_shift/su_max     0.003
_refine_ls_shift/su_mean     0.000
_refine_diff_density_max     1.004
_refine_diff_density_min     -1.272
_refine_ls_extinction_method
;
SHELXL-2016/6 (Sheldrick 2015b)
;
_refine_ls_extinction_coef     0.00133(8)
_refine_ls_extinction_expression
                                  'Fc^*^=kFc[1+0.001xFc^2^\l^3^/sin(2\q)]^-1/4^'
loop_
    _atom_type_symbol
    _atom_type_description
    _atom_type_scat_dispersion_real
    _atom_type_scat_dispersion_imag
    _atom_type_scat_source
    'C' 'C' 0.0033 0.0016
                         'International Tables Vol C Tables 4.2.6.8 and 6.1.1.4'
    'H' 'H' 0.0000 0.0000
                         'International Tables Vol C Tables 4.2.6.8 and 6.1.1.4'
    'N' 'N' 0.0061 0.0033
                         'International Tables Vol C Tables 4.2.6.8 and 6.1.1.4'
    'O' 'O' 0.0106 0.0060
                         'International Tables Vol C Tables 4.2.6.8 and 6.1.1.4'
    'Zn' 'Zn' 0.2839 1.4301
                         'International Tables Vol C Tables 4.2.6.8 and 6.1.1.4'
    'I' 'I' -0.4742 1.8119
                         'International Tables Vol C Tables 4.2.6.8 and 6.1.1.4'
_computing_data_collection
;
X-AREA (Stoe, 2008)
;
_computing_cell_refinement
;
X-AREA (Stoe, 2008)
;
_computing_data_reduction
;
X-AREA (Stoe, 2008)
;
_computing_structure_solution
;
<i>SHELXT</i> (Sheldrick, 2015a)
;
_computing_structure_refinement
;
SHELXL (Sheldrick, 2015b)
;
_computing_molecular_graphics
;
DIAMOND (Brandenburg, 1999) and XP in SHELXTL-PC (Sheldrick,
2008)
;
_computing_publication_material
;
Publcif (Westrip, 2010)
;
loop_
    _atom_site_type_symbol
    _atom_site_label
    _atom_site_fract_x
    _atom_site_fract_y
    _atom_site_fract_z
    _atom_site_U_iso_or_equiv
    _atom_site_adp_type
    _atom_site_calc_flag
    _atom_site_occupancy
    _atom_site_disorder_assembly
    _atom_site_disorder_group
    Zn Zn1 1.00802(3) 0.28769(2) 1.16169(2) 0.01361(9) Uani d 1 . .
    I I1 0.90891(2) 0.14426(2) 1.15794(2) 0.02788(8) Uani d 1 . .
    I I2 1.08961(2) 0.33138(2) 1.32735(2) 0.01948(7) Uani d 1 . .
    O O1 1.10521(19) 0.27087(16) 1.08038(17) 0.0203(5) Uani d 1 . .
    H H1O1 1.119909 0.310939 1.044087 0.030 Uiso d 1 . .
    H H2O1 1.141729 0.226419 1.095758 0.030 Uiso d 1 . .
    N N1 0.93938(19) 0.40255(18) 1.09643(18) 0.0126(5) Uani d 1 . .
    C C1 0.8953(2) 0.4044(2) 1.0068(2) 0.0128(6) Uani d 1 . .
    C C2 0.8609(2) 0.4888(2) 0.9660(2) 0.0129(6) Uani d 1 . .
    N N2 0.8710(2) 0.56644(18) 1.01447(19) 0.0152(5) Uani d 1 . .
    C C3 0.9127(2) 0.5622(2) 1.1056(2) 0.0161(6) Uani d 1 . .
    H H3 0.918518 0.616452 1.142228 0.019 Uiso calc 1 . .
    C C4 0.9466(2) 0.4815(2) 1.1457(2) 0.0131(6) Uani d 1 . .
    H H4 0.975773 0.480775 1.209605 0.016 Uiso calc 1 . .
    C C5 0.8845(3) 0.3180(2) 0.9515(2) 0.0205(7) Uani d 1 . .
    H H5A 0.922482 0.269643 0.986639 0.031 Uiso calc 1 . .
    H H5B 0.905872 0.327979 0.892014 0.031 Uiso calc 1 . .
    H H5C 0.817976 0.299679 0.939448 0.031 Uiso calc 1 . .
    C C6 0.8126(3) 0.4930(2) 0.8661(2) 0.0196(7) Uani d 1 . .
    H H6A 0.798324 0.556914 0.848475 0.029 Uiso calc 1 . .
    H H6B 0.753868 0.457679 0.858311 0.029 Uiso calc 1 . .
    H H6C 0.854104 0.467107 0.826234 0.029 Uiso calc 1 . .
    Zn Zn2 0.50774(3) 0.27165(2) 0.64683(2) 0.01409(9) Uani d 1 . .
    I I3 0.41962(2) 0.11991(2) 0.62960(2) 0.03425(8) Uani d 1 . .
    I I4 0.58366(2) 0.31016(2) 0.81492(2) 0.02073(7) Uani d 1 . .
    O O2 0.6061(2) 0.26861(17) 0.56732(18) 0.0236(6) Uani d 1 . .
    H H1O2 0.619096 0.316302 0.539850 0.035 Uiso d 1 . .
    H H2O2 0.635716 0.220472 0.559460 0.035 Uiso d 1 . .
    N N11 0.43695(19) 0.39088(18) 0.59044(18) 0.0118(5) Uani d 1 . .
    C C11 0.3943(2) 0.3999(2) 0.5007(2) 0.0132(6) Uani d 1 . .
    C C12 0.3637(2) 0.4869(2) 0.4651(2) 0.0130(6) Uani d 1 . .
    N N12 0.3745(2) 0.56096(19) 0.5200(2) 0.0157(5) Uani d 1 . .
    C C13 0.4137(2) 0.5495(2) 0.6105(2) 0.0170(6) Uani d 1 . .
    H H13 0.419765 0.600984 0.651137 0.020 Uiso calc 1 . .
    C C14 0.4451(2) 0.4658(2) 0.6456(2) 0.0145(6) Uani d 1 . .
    H H14 0.473065 0.460451 0.709600 0.017 Uiso calc 1 . .
    C C15 0.3816(3) 0.3172(2) 0.4392(3) 0.0241(8) Uani d 1 . .
    H H15A 0.411429 0.327849 0.384576 0.036 Uiso calc 1 . .
    H H15B 0.314157 0.305456 0.418564 0.036 Uiso calc 1 . .
    H H15C 0.411051 0.264128 0.474000 0.036 Uiso calc 1 . .
    C C16 0.3182(3) 0.4990(2) 0.3652(2) 0.0206(7) Uani d 1 . .
    H H16A 0.312766 0.564493 0.350465 0.031 Uiso calc 1 . .
    H H16B 0.255257 0.471264 0.354917 0.031 Uiso calc 1 . .
    H H16C 0.356851 0.469191 0.324871 0.031 Uiso calc 1 . .
    O O3 0.6746(2) 0.10498(19) 0.53661(18) 0.0302(6) Uani d 1 . .
    H H1O3 0.686717 0.075199 0.586713 0.045 Uiso d 1 . .
    H H2O3 0.629747 0.086549 0.495824 0.045 Uiso d 1 . .
    N N21 0.2873(2) 0.0063(2) 0.3036(2) 0.0215(6) Uani d 1 . .
    C C21 0.2315(3) -0.0204(2) 0.2254(2) 0.0184(7) Uani d 1 . .
    C C22 0.1958(3) 0.0433(2) 0.1553(2) 0.0188(7) Uani d 1 . .
    N N22 0.2185(2) 0.1320(2) 0.1662(2) 0.0235(6) Uani d 1 . .
    C C23 0.2765(3) 0.1577(3) 0.2449(3) 0.0257(8) Uani d 1 . .
    H H23 0.294382 0.220238 0.253393 0.031 Uiso calc 1 . .
    C C24 0.3102(3) 0.0953(3) 0.3129(2) 0.0235(7) Uani d 1 . .
    H H24 0.350639 0.115537 0.368033 0.028 Uiso calc 1 . .
    C C25 0.2079(3) -0.1205(3) 0.2143(3) 0.0315(9) Uani d 1 . .
    H H25A 0.236644 -0.146040 0.163742 0.047 Uiso calc 1 . .
    H H25B 0.139247 -0.127966 0.199178 0.047 Uiso calc 1 . .
    H H25C 0.232357 -0.152645 0.272677 0.047 Uiso calc 1 . .
    C C26 0.1311(3) 0.0153(3) 0.0680(3) 0.0341(9) Uiso d 1 . .
    H H26A 0.115193 0.069040 0.027845 0.051 Uiso calc 1 . .
    H H26B 0.073315 -0.010799 0.083847 0.051 Uiso calc 1 . .
    H H26C 0.162397 -0.030555 0.034942 0.051 Uiso calc 1 . .
loop_
    _atom_site_aniso_label
    _atom_site_aniso_U_11
    _atom_site_aniso_U_22
    _atom_site_aniso_U_33
    _atom_site_aniso_U_12
    _atom_site_aniso_U_13
    _atom_site_aniso_U_23
    Zn1 0.0179(2) 0.00929(17) 0.01323(17) 0.00008(14) 0.00160(13) 0.00240(12)
    I1 0.03984(15) 0.01969(12) 0.02286(12) -0.01600(11) 0.00216(10) 0.00215(9)
    I2 0.02425(13) 0.01724(11) 0.01470(11) -0.00273(9) -0.00265(8) 0.00094(7)
    O1 0.0264(13) 0.0130(11) 0.0236(12) 0.0055(10) 0.0106(10) 0.0074(9)
    N1 0.0132(13) 0.0102(12) 0.0144(12) -0.0008(10) 0.0023(10) 0.0010(9)
    C1 0.0123(14) 0.0130(14) 0.0130(13) -0.0003(12) 0.0022(11) 0.0012(11)
    C2 0.0101(14) 0.0122(14) 0.0167(15) -0.0013(12) 0.0032(11) 0.0046(11)
    N2 0.0187(14) 0.0111(12) 0.0170(13) 0.0010(11) 0.0061(10) 0.0028(10)
    C3 0.0177(16) 0.0131(15) 0.0189(15) -0.0021(13) 0.0069(12) 0.0006(12)
    C4 0.0172(16) 0.0123(14) 0.0099(13) 0.0004(12) 0.0029(11) -0.0008(11)
    C5 0.0291(19) 0.0118(15) 0.0182(16) -0.0007(14) -0.0020(13) -0.0041(12)
    C6 0.0204(17) 0.0220(17) 0.0150(15) 0.0022(14) -0.0006(13) 0.0042(12)
    Zn2 0.0182(2) 0.00990(17) 0.01384(17) -0.00048(14) 0.00192(14) 0.00160(13)
    I3 0.04443(17) 0.02050(13) 0.03637(15) -0.01783(12) 0.00329(12) 0.00158(10)
    I4 0.02988(13) 0.01643(11) 0.01352(11) -0.00158(9) -0.00256(8) 0.00195(7)
    O2 0.0353(15) 0.0123(11) 0.0277(13) 0.0040(11) 0.0174(11) 0.0046(9)
    N11 0.0128(12) 0.0097(12) 0.0131(12) 0.0013(10) 0.0030(9) 0.0013(9)
    C11 0.0117(14) 0.0126(14) 0.0152(14) -0.0020(12) 0.0018(11) -0.0010(11)
    C12 0.0089(14) 0.0146(15) 0.0160(15) -0.0009(12) 0.0035(11) 0.0027(11)
    N12 0.0152(14) 0.0110(13) 0.0219(14) 0.0000(11) 0.0059(11) 0.0039(10)
    C13 0.0215(17) 0.0127(14) 0.0179(15) -0.0008(13) 0.0067(12) -0.0014(12)
    C14 0.0163(16) 0.0142(15) 0.0137(14) 0.0008(13) 0.0047(11) -0.0019(11)
    C15 0.032(2) 0.0161(16) 0.0206(17) 0.0040(15) -0.0061(14) -0.0053(13)
    C16 0.0201(17) 0.0201(17) 0.0196(16) -0.0001(14) -0.0020(13) 0.0049(12)
    O3 0.0434(17) 0.0255(14) 0.0220(13) 0.0123(13) 0.0064(12) 0.0076(10)
    N21 0.0205(15) 0.0208(15) 0.0235(15) 0.0036(13) 0.0046(12) 0.0037(11)
    C21 0.0181(17) 0.0174(16) 0.0219(16) 0.0034(13) 0.0093(13) 0.0005(12)
    C22 0.0202(17) 0.0183(16) 0.0191(16) 0.0035(14) 0.0062(13) 0.0012(13)
    N22 0.0266(16) 0.0187(14) 0.0251(15) 0.0066(13) 0.0044(12) 0.0050(12)
    C23 0.031(2) 0.0187(17) 0.0279(18) -0.0020(16) 0.0067(15) -0.0029(14)
    C24 0.0250(18) 0.0246(18) 0.0196(16) -0.0017(16) 0.0005(13) -0.0048(13)
    C25 0.031(2) 0.0188(18) 0.047(2) -0.0041(17) 0.0110(17) -0.0029(16)
_geom_special_details
;
 All esds (except the esd in the dihedral angle between two l.s. planes)
 are estimated using the full covariance matrix.  The cell esds are taken
 into account individually in the estimation of esds in distances, angles
 and torsion angles; correlations between esds in cell parameters are only
 used when they are defined by crystal symmetry.  An approximate (isotropic)
 treatment of cell esds is used for estimating esds involving l.s. planes.
;
loop_
    _geom_bond_atom_site_label_1
    _geom_bond_atom_site_label_2
    _geom_bond_site_symmetry_2
    _geom_bond_distance
    _geom_bond_publ_flag
    Zn1 O1 . 2.002(3) y
    Zn1 N1 . 2.087(3) y
    Zn1 I1 . 2.5290(4) y
    Zn1 I2 . 2.5671(4) y
    O1 H1O1 . 0.8400 ?
    O1 H2O1 . 0.8401 ?
    N1 C1 . 1.345(4) ?
    N1 C4 . 1.351(4) ?
    C1 C2 . 1.418(4) ?
    C1 C5 . 1.488(4) ?
    C2 N2 . 1.329(4) ?
    C2 C6 . 1.496(4) ?
    N2 C3 . 1.356(4) ?
    C3 C4 . 1.366(4) ?
    C3 H3 . 0.9500 ?
    C4 H4 . 0.9500 ?
    C5 H5A . 0.9800 ?
    C5 H5B . 0.9800 ?
    C5 H5C . 0.9800 ?
    C6 H6A . 0.9800 ?
    C6 H6B . 0.9800 ?
    C6 H6C . 0.9800 ?
    Zn2 O2 . 1.983(3) y
    Zn2 N11 . 2.108(3) y
    Zn2 I3 . 2.5427(4) y
    Zn2 I4 . 2.5578(4) y
    O2 H1O2 . 0.8401 ?
    O2 H2O2 . 0.8400 ?
    N11 C11 . 1.348(4) ?
    N11 C14 . 1.349(4) ?
    C11 C12 . 1.412(4) ?
    C11 C15 . 1.494(4) ?
    C12 N12 . 1.337(4) ?
    C12 C16 . 1.494(4) ?
    N12 C13 . 1.348(4) ?
    C13 C14 . 1.369(5) ?
    C13 H13 . 0.9500 ?
    C14 H14 . 0.9500 ?
    C15 H15A . 0.9800 ?
    C15 H15B . 0.9800 ?
    C15 H15C . 0.9800 ?
    C16 H16A . 0.9800 ?
    C16 H16B . 0.9800 ?
    C16 H16C . 0.9800 ?
    O3 H1O3 . 0.8400 ?
    O3 H2O3 . 0.8400 ?
    N21 C21 . 1.328(5) ?
    N21 C24 . 1.342(5) ?
    C21 C22 . 1.408(5) ?
    C21 C25 . 1.502(5) ?
    C22 N22 . 1.337(5) ?
    C22 C26 . 1.492(5) ?
    N22 C23 . 1.346(5) ?
    C23 C24 . 1.369(5) ?
    C23 H23 . 0.9500 ?
    C24 H24 . 0.9500 ?
    C25 H25A . 0.9800 ?
    C25 H25B . 0.9800 ?
    C25 H25C . 0.9800 ?
    C26 H26A . 0.9800 ?
    C26 H26B . 0.9800 ?
    C26 H26C . 0.9800 ?
loop_
    _geom_angle_atom_site_label_1
    _geom_angle_atom_site_label_2
    _geom_angle_atom_site_label_3
    _geom_angle_site_symmetry_1
    _geom_angle_site_symmetry_3
    _geom_angle
    _geom_angle_publ_flag
    O1 Zn1 N1 . . 98.85(10) y
    O1 Zn1 I1 . . 109.69(7) y
    N1 Zn1 I1 . . 115.81(8) y
    O1 Zn1 I2 . . 109.52(8) y
    N1 Zn1 I2 . . 109.17(7) y
    I1 Zn1 I2 . . 112.837(15) y
    Zn1 O1 H1O1 . . 124.6 ?
    Zn1 O1 H2O1 . . 114.1 ?
    H1O1 O1 H2O1 . . 119.3 ?
    C1 N1 C4 . . 118.4(3) ?
    C1 N1 Zn1 . . 124.1(2) ?
    C4 N1 Zn1 . . 117.3(2) ?
    N1 C1 C2 . . 119.5(3) ?
    N1 C1 C5 . . 119.6(3) ?
    C2 C1 C5 . . 120.9(3) ?
    N2 C2 C1 . . 121.4(3) ?
    N2 C2 C6 . . 117.9(3) ?
    C1 C2 C6 . . 120.6(3) ?
    C2 N2 C3 . . 117.9(3) ?
    N2 C3 C4 . . 121.3(3) ?
    N2 C3 H3 . . 119.4 ?
    C4 C3 H3 . . 119.4 ?
    N1 C4 C3 . . 121.4(3) ?
    N1 C4 H4 . . 119.3 ?
    C3 C4 H4 . . 119.3 ?
    C1 C5 H5A . . 109.5 ?
    C1 C5 H5B . . 109.5 ?
    H5A C5 H5B . . 109.5 ?
    C1 C5 H5C . . 109.5 ?
    H5A C5 H5C . . 109.5 ?
    H5B C5 H5C . . 109.5 ?
    C2 C6 H6A . . 109.5 ?
    C2 C6 H6B . . 109.5 ?
    H6A C6 H6B . . 109.5 ?
    C2 C6 H6C . . 109.5 ?
    H6A C6 H6C . . 109.5 ?
    H6B C6 H6C . . 109.5 ?
    O2 Zn2 N11 . . 97.91(10) y
    O2 Zn2 I3 . . 108.60(8) y
    N11 Zn2 I3 . . 118.84(7) y
    O2 Zn2 I4 . . 109.55(8) y
    N11 Zn2 I4 . . 106.59(7) y
    I3 Zn2 I4 . . 113.988(16) y
    Zn2 O2 H1O2 . . 120.1 ?
    Zn2 O2 H2O2 . . 122.0 ?
    H1O2 O2 H2O2 . . 117.9 ?
    C11 N11 C14 . . 118.3(3) ?
    C11 N11 Zn2 . . 124.3(2) ?
    C14 N11 Zn2 . . 116.9(2) ?
    N11 C11 C12 . . 120.1(3) ?
    N11 C11 C15 . . 119.2(3) ?
    C12 C11 C15 . . 120.7(3) ?
    N12 C12 C11 . . 120.8(3) ?
    N12 C12 C16 . . 118.0(3) ?
    C11 C12 C16 . . 121.2(3) ?
    C12 N12 C13 . . 117.9(3) ?
    N12 C13 C14 . . 121.8(3) ?
    N12 C13 H13 . . 119.1 ?
    C14 C13 H13 . . 119.1 ?
    N11 C14 C13 . . 120.9(3) ?
    N11 C14 H14 . . 119.5 ?
    C13 C14 H14 . . 119.5 ?
    C11 C15 H15A . . 109.5 ?
    C11 C15 H15B . . 109.5 ?
    H15A C15 H15B . . 109.5 ?
    C11 C15 H15C . . 109.5 ?
    H15A C15 H15C . . 109.5 ?
    H15B C15 H15C . . 109.5 ?
    C12 C16 H16A . . 109.5 ?
    C12 C16 H16B . . 109.5 ?
    H16A C16 H16B . . 109.5 ?
    C12 C16 H16C . . 109.5 ?
    H16A C16 H16C . . 109.5 ?
    H16B C16 H16C . . 109.5 ?
    H1O3 O3 H2O3 . . 117.5 ?
    C21 N21 C24 . . 118.1(3) ?
    N21 C21 C22 . . 121.0(3) ?
    N21 C21 C25 . . 117.9(3) ?
    C22 C21 C25 . . 121.1(3) ?
    N22 C22 C21 . . 120.2(3) ?
    N22 C22 C26 . . 117.9(3) ?
    C21 C22 C26 . . 121.9(3) ?
    C22 N22 C23 . . 118.2(3) ?
    N22 C23 C24 . . 121.1(3) ?
    N22 C23 H23 . . 119.5 ?
    C24 C23 H23 . . 119.5 ?
    N21 C24 C23 . . 121.4(3) ?
    N21 C24 H24 . . 119.3 ?
    C23 C24 H24 . . 119.3 ?
    C21 C25 H25A . . 109.5 ?
    C21 C25 H25B . . 109.5 ?
    H25A C25 H25B . . 109.5 ?
    C21 C25 H25C . . 109.5 ?
    H25A C25 H25C . . 109.5 ?
    H25B C25 H25C . . 109.5 ?
    C22 C26 H26A . . 109.5 ?
    C22 C26 H26B . . 109.5 ?
    H26A C26 H26B . . 109.5 ?
    C22 C26 H26C . . 109.5 ?
    H26A C26 H26C . . 109.5 ?
    H26B C26 H26C . . 109.5 ?
loop_
    _geom_hbond_atom_site_label_D
    _geom_hbond_atom_site_label_H
    _geom_hbond_atom_site_label_A
    _geom_hbond_site_symmetry_A
    _geom_hbond_distance_DH
    _geom_hbond_distance_HA
    _geom_hbond_distance_DA
    _geom_hbond_angle_DHA
    O1 H1O1 N2 3_767 0.84 2.00 2.798(4) 159
    O1 H2O1 N22 1_656 0.84 1.94 2.758(4) 164
    C3 H3 I2 2_757 0.95 3.17 4.050(3) 154
    C4 H4 I1 2_757 0.95 3.32 4.003(3) 131
    C4 H4 I2 . 0.95 3.06 3.754(3) 131
    C5 H5A I1 . 0.98 3.13 3.900(4) 137
    C6 H6B I4 . 0.98 3.24 4.204(4) 169
    C6 H6C I1 4_565 0.98 3.15 4.076(4) 157
    O2 H1O2 N12 3_666 0.84 2.00 2.830(4) 169
    O2 H2O2 O3 . 0.84 1.83 2.652(4) 168
    C13 H13 I4 2_656 0.95 3.09 3.954(3) 151
    C14 H14 I4 . 0.95 2.97 3.669(3) 131
    C15 H15B I2 1_454 0.98 3.29 4.236(4) 162
    C15 H15C I3 . 0.98 3.08 3.967(4) 151
    C16 H16B I2 1_454 0.98 3.11 4.060(4) 163
    O3 H1O3 N21 3_656 0.84 1.97 2.810(4) 174
    O3 H2O3 I4 4_565 0.84 3.00 3.486(3) 119
    C25 H25B I2 2_646 0.98 3.30 4.277(4) 173
    C26 H26A I2 4_464 0.98 3.22 4.109(4) 151
    C26 H26C I1 3_656 0.98 3.27 3.987(4) 132
_shelx_space_group_comment
;
The symmetry employed for this shelxl refinement is uniquely defined
by the following loop, which should always be used as a source of
symmetry information in preference to the above space-group names.
They are only intended as comments.
;
_shelx_estimated_absorpt_T_min     ?
_shelx_estimated_absorpt_T_max     ?
_shelx_hkl_file
;
  -3   0   0   84.40    9.70   0
   3   0   0   87.46   11.70   0
  -4   0   0 4462.75   37.26   0
   4   0   0 4658.63   36.97   0
   5   0   0   90.88    9.28   0
  -5   0   0   83.86   10.30   0
   6   0   0 8526.46   39.96   0
   7   0   0   75.35    7.97   0
  -7   0   0   79.42    8.59   0
   8   0   0   36.74    7.22   0
  -8   0   0   38.98    8.18   0
  -9   0   0  551.51   11.77   0
   9   0   0  569.61    9.91   0
 -10   0   0 5861.07   29.31   0
  10   0   0 6194.93   27.82   0
 -11   0   0   21.55    5.60   0
  11   0   0   15.95    6.49   0
  12   0   0 4375.57   23.49   0
 -12   0   0 4179.24   25.19   0
  13   0   0   92.86    6.32   0
 -13   0   0   87.63    9.70   0
  14   0   0  589.37   10.83   0
 -14   0   0  532.23   10.37   0
  15   0   0  214.28    9.87   0
 -15   0   0  198.07   12.02   0
  16   0   0  107.00    6.69   0
 -16   0   0  103.27    8.51   0
 -17   0   0   40.92   10.86   0
  17   0   0   35.63    8.53   0
 -18   0   0  126.04   10.27   0
  18   0   0  169.83   11.06   0
  -2   1   0  200.85   14.20   0
   2  -1   0  207.12   13.64   0
  -3  -1   0   54.19   12.93   0
  -3   1   0   54.57   11.53   0
   3  -1   0   60.08   10.91   0
   3   1   0   56.23   11.56   0
  -4  -1   0  235.65   14.77   0
  -4   1   0  230.55   10.40   0
   4  -1   0  240.00    9.99   0
   4   1   0  252.85   13.47   0
   5   1   0    9.72    5.78   0
  -5  -1   0   10.96    9.57   0
  -5   1   0    7.81    6.48   0
   5  -1   0    4.62    5.98   0
   6  -1   0    3.10    5.29   0
   6   1   0   -0.09    7.31   0
  -6  -1   0    2.32    8.57   0
  -6   1   0   -2.57    5.76   0
   7  -1   0    8.40    5.11   0
   7   1   0    7.52    7.08   0
  -7  -1   0    4.66    8.38   0
  -7   1   0    6.33    5.47   0
  -8  -1   0    2.93    8.04   0
   8  -1   0   -2.78    6.75   0
   8   1   0    0.15    6.77   0
  -8   1   0    1.77    7.59   0
  -9  -1   0   -1.65    8.05   0
   9  -1   0    3.53    4.87   0
   9   1   0    3.89    6.69   0
  -9   1   0    0.31    7.58   0
 -10   1   0   13.29    7.60   0
  10  -1   0   10.57    4.86   0
  10   1   0   10.99    4.70   0
 -10  -1   0    8.89    7.96   0
 -11   1   0   -2.42    5.35   0
  11  -1   0   -0.13    4.63   0
  11   1   0    6.94    6.38   0
 -11  -1   0    2.52    7.78   0
 -12   1   0  292.66    8.78   0
  12  -1   0  316.53    9.96   0
  12   1   0  304.61    9.95   0
 -12  -1   0  301.85   11.69   0
  13  -1   0    1.87    7.83   0
  13   1   0    8.58    5.40   0
 -13  -1   0    8.14    6.71   0
 -13   1   0   -6.18    9.19   0
  14  -1   0  540.00   10.50   0
  14   1   0  537.58   10.48   0
 -14  -1   0  472.01   12.47   0
 -14   1   0  519.53   11.73   0
  15  -1   0   -5.11    6.51   0
  15   1   0    5.72    5.63   0
 -15  -1   0   -7.22   11.08   0
 -15   1   0   11.16    7.47   0
 -16  -1   0  227.18    9.65   0
  16  -1   0  259.25   10.17   0
  16   1   0  262.40   10.03   0
 -16   1   0  250.37   11.98   0
 -17  -1   0    0.21   10.90   0
  17  -1   0    3.11    8.73   0
  17   1   0    0.37    8.29   0
 -17   1   0    1.22   10.71   0
 -18  -1   0   14.42   13.48   0
 -18   1   0   13.13   13.10   0
  18  -1   0   21.54   10.35   0
  18   1   0   17.23    7.44   0
   0   2   0 2030.27   34.45   0
   0  -2   0 2022.52   33.81   0
  -1  -2   0    6.43   12.22   0
  -1   2   0    5.70    7.73   0
   1   2   0    5.17   11.01   0
   1  -2   0    5.16   10.41   0
  -2   2   0 4482.16   36.03   0
   2  -2   0 4710.21   36.62   0
  -3   2   0    9.33    7.83   0
   3  -2   0   12.07    7.35   0
   4   2   0   54.50   10.15   0
  -4   2   0   50.94    7.49   0
  -4  -2   0   51.04   12.62   0
   4  -2   0   51.00    7.14   0
  -5  -2   0   18.28   10.06   0
   5  -2   0   20.12    8.09   0
   5   2   0   19.86    9.64   0
  -5   2   0   21.28    6.25   0
  -6  -2   0  220.10   12.30   0
   6  -2   0  230.33    7.65   0
   6   2   0  224.31   10.57   0
  -6   2   0  214.69    9.61   0
   7  -2   0    4.19    7.40   0
   7   2   0    4.31    6.88   0
  -7   2   0    0.31    5.56   0
  -7  -2   0    0.61    8.62   0
   8  -2   0  646.43   11.14   0
   8   2   0  635.67   12.86   0
  -8   2   0  582.21    9.93   0
  -8  -2   0  611.11   14.48   0
   9  -2   0   16.67    6.84   0
   9   2   0   15.19    6.45   0
  -9   2   0    9.68    5.29   0
  -9  -2   0    9.40    8.06   0
  10  -2   0 2219.86   15.85   0
 -10   2   0 2045.45   16.19   0
  10   2   0 2312.16   20.07   0
 -10  -2   0 2189.20   21.27   0
 -11   2   0   17.29    5.28   0
  11  -2   0   18.80    4.77   0
  11   2   0   16.86    7.22   0
 -11  -2   0   12.39    5.72   0
 -12   2   0 1621.97   16.07   0
  12  -2   0 1773.73   15.23   0
  12   2   0 1706.41   17.02   0
 -12  -2   0 1576.27   17.81   0
  13  -2   0   29.40    7.96   0
  13   2   0   17.50    6.72   0
 -13  -2   0   26.89    6.73   0
 -13   2   0   21.58    8.78   0
  14  -2   0   87.69    8.06   0
 -14  -2   0   82.39    9.76   0
  14   2   0   90.25    7.18   0
 -14   2   0   81.75    6.78   0
 -15  -2   0   24.80   11.45   0
  15  -2   0   25.03    9.38   0
  15   2   0   36.14    8.14   0
 -15   2   0   37.68    7.74   0
 -16  -2   0   36.31   11.44   0
  16  -2   0   43.52    6.63   0
  16   2   0   45.44    6.18   0
 -16   2   0   49.53   10.70   0
  17  -2   0   -3.34    8.88   0
  17   2   0   -5.12    8.14   0
 -17   2   0   -5.86    7.51   0
 -17  -2   0   -1.67   11.01   0
  18  -2   0   -4.99    7.74   0
 -18   2   0   -8.97   12.87   0
  18   2   0    5.40    9.89   0
 -18  -2   0   15.07   13.08   0
   0  -3   0    0.96    6.94   0
   0   3   0   -0.30    7.45   0
  -1  -3   0  148.93   11.11   0
  -1   3   0  154.12   12.31   0
   1   3   0  153.35   14.09   0
   1  -3   0  153.00   12.00   0
  -2   3   0 3111.46   28.49   0
   2  -3   0 3189.26   27.68   0
  -3   3   0  608.95   12.82   0
   3  -3   0  636.63   13.05   0
  -4   3   0 3844.78   26.26   0
   4  -3   0 3979.10   25.89   0
   5  -3   0  291.29    8.45   0
  -5  -3   0  276.18   18.95   0
   5   3   0  277.18   15.32   0
  -5   3   0  252.62   10.21   0
   6  -3   0  187.46    8.77   0
   6   3   0  177.90   10.70   0
  -6  -3   0  171.31   13.11   0
  -6   3   0  191.30    7.34   0
   7  -3   0   23.44    5.45   0
   7   3   0   19.76    7.21   0
  -7   3   0   20.96    5.66   0
  -7  -3   0   21.10   11.29   0
   8  -3   0  658.14   10.92   0
   8   3   0  643.34   13.91   0
  -8   3   0  610.91    9.75   0
  -8  -3   0  611.65   16.20   0
   9  -3   0  217.38    6.91   0
  -9   3   0  215.06    7.21   0
   9   3   0  228.60    9.48   0
  -9  -3   0  205.31   11.27   0
  10  -3   0  239.96    6.73   0
 -10   3   0  225.14    6.99   0
  10   3   0  235.89    9.12   0
 -10  -3   0  215.63   10.80   0
 -11   3   0   69.58    6.85   0
  11  -3   0   76.29    6.33   0
  11   3   0   69.00    8.25   0
 -11  -3   0   67.97   10.45   0
 -12   3   0   96.41    6.92   0
  12  -3   0   93.97    8.58   0
 -12  -3   0   86.04   10.43   0
  12   3   0   96.44    7.61   0
 -13   3   0   -2.46    8.76   0
 -13  -3   0   -1.88    9.67   0
  13  -3   0   -3.26    8.08   0
  13   3   0   10.54    6.17   0
 -14  -3   0  406.71   10.88   0
  14  -3   0  472.13    8.42   0
  14   3   0  457.19   10.46   0
 -14   3   0  443.02   10.84   0
  15  -3   0   58.39    7.03   0
  15   3   0   55.28    8.66   0
 -15   3   0   51.98   10.76   0
 -15  -3   0   54.47   11.93   0
  16  -3   0  204.10    7.84   0
  16   3   0  212.31    9.90   0
 -16  -3   0  170.08   12.81   0
 -16   3   0  201.58    8.73   0
  17  -3   0   51.97   11.31   0
 -17  -3   0   47.29   12.81   0
  17   3   0   55.21   10.38   0
 -17   3   0   31.03   13.09   0
 -18  -3   0   25.99   13.56   0
  18  -3   0   27.76   11.24   0
 -18   3   0   23.47   12.74   0
  18   3   0   28.34   10.17   0
   0  -4   0 1347.73   20.19   0
   0   4   0 1337.39   22.09   0
   1  -4   0  148.28   11.19   0
  -1  -4   0  143.55   11.65   0
   1   4   0  148.36   10.44   0
  -1   4   0  143.91    9.19   0
   2  -4   0   48.57    9.60   0
  -2  -4   0   45.85    9.61   0
   2   4   0   56.93   13.99   0
  -2   4   0   47.24   10.09   0
   3  -4   0    4.49    8.41   0
  -3   4   0    0.82    8.77   0
   4  -4   0 3041.24   21.59   0
  -4   4   0 2934.07   21.15   0
   5  -4   0   89.99    6.26   0
  -5   4   0   93.18    8.49   0
   6  -4   0 7080.16   29.33   0
  -6   4   0 6678.30   28.50   0
  -7  -4   0    7.12   11.08   0
   7  -4   0    2.35    7.11   0
  -7   4   0    3.54    5.16   0
   7   4   0    6.75    7.82   0
   8  -4   0 1837.57   14.50   0
  -8   4   0 1743.05   15.23   0
   8   4   0 1774.55   25.48   0
  -8  -4   0 1754.78   30.80   0
   9  -4   0  400.80    9.16   0
  -9   4   0  374.69    9.47   0
   9   4   0  406.13   12.37   0
  -9  -4   0  373.11   14.57   0
  10  -4   0  108.39    5.73   0
 -10   4   0  109.75    7.78   0
  10   4   0  111.97    8.88   0
 -10  -4   0  108.53   10.00   0
 -11   4   0  163.91    9.71   0
  11  -4   0  187.51    9.37   0
  11   4   0  168.28    8.96   0
 -11  -4   0  169.46   12.37   0
 -12   4   0  325.26   10.15   0
  12  -4   0  379.55    9.94   0
  12   4   0  348.16   10.37   0
 -12  -4   0  320.99   13.42   0
 -13   4   0    3.20    8.48   0
  13  -4   0    1.21    8.06   0
  13   4   0    4.20    6.23   0
 -13  -4   0    3.25    9.60   0
  14  -4   0   17.64    7.75   0
 -14  -4   0    4.12   11.31   0
  14   4   0   12.26    6.26   0
 -14   4   0    6.33    8.39   0
 -15  -4   0   51.96   14.33   0
  15  -4   0   63.37    9.66   0
  15   4   0   61.68    8.52   0
 -15   4   0   53.47   10.59   0
 -16  -4   0  332.42   14.59   0
  16  -4   0  422.15   11.14   0
  16   4   0  366.53   11.85   0
 -16   4   0  350.10    9.69   0
  17  -4   0   70.78   11.60   0
  17   4   0   61.63   12.57   0
 -17  -4   0   52.10   14.15   0
 -17   4   0   46.53    9.18   0
 -18  -4   0  121.98   14.66   0
  18  -4   0  115.69    9.08   0
 -18   4   0  100.45   13.32   0
  18   4   0  132.64   11.56   0
   0  -5   0   -1.29    5.88   0
   0   5   0    2.96    8.67   0
   1  -5   0    9.03    8.42   0
  -1  -5   0    9.48    8.06   0
   1   5   0   11.48    8.91   0
  -1   5   0    5.46    8.79   0
   2  -5   0 1105.37   15.49   0
  -2  -5   0 1042.71   20.42   0
   2   5   0 1061.39   22.73   0
  -2   5   0 1048.62   14.28   0
   3  -5   0   12.19    5.52   0
   3   5   0   13.39   11.10   0
  -3   5   0   10.29    8.08   0
  -3  -5   0   13.81    8.66   0
   4  -5   0  235.56    9.26   0
  -4   5   0  214.07    7.64   0
   5  -5   0   90.72    6.08   0
  -5   5   0   91.02    6.24   0
   6  -5   0  108.58    6.00   0
  -6   5   0   89.57    8.27   0
   7  -5   0    3.61    4.94   0
  -7   5   0    2.97    5.10   0
   8  -5   0   76.42    7.28   0
  -8   5   0   62.07    7.50   0
   9  -5   0   -0.42    4.73   0
  -9   5   0    8.55    7.07   0
   9   5   0    1.11    8.22   0
  10  -5   0   61.01    7.07   0
 -10   5   0   51.51    5.48   0
 -10  -5   0   57.57   12.67   0
  10   5   0   63.12    8.03   0
 -11  -5   0    6.47   12.52   0
  11  -5   0   10.08    5.85   0
 -11   5   0    4.09    6.24   0
  11   5   0    6.17    7.80   0
 -12   5   0  185.12    7.17   0
  12  -5   0  210.27    9.11   0
 -12  -5   0  167.48   14.60   0
  12   5   0  191.30   10.68   0
 -13   5   0   16.89    5.88   0
  13  -5   0   16.85    8.03   0
 -13  -5   0    7.38   12.08   0
  13   5   0   14.51    7.79   0
 -14   5   0   32.88    6.04   0
 -14  -5   0   30.72   11.77   0
  14  -5   0   33.18    7.78   0
  14   5   0   34.45    8.13   0
  15  -5   0   35.56    7.10   0
  15   5   0   46.94   10.36   0
 -15  -5   0   31.54   14.65   0
 -15   5   0   30.90    7.57   0
  16  -5   0   28.30    6.88   0
 -16  -5   0   22.41   13.99   0
  16   5   0   24.57   10.24   0
 -16   5   0   21.67    7.32   0
  17  -5   0    5.29    8.13   0
 -17  -5   0    1.37   16.66   0
  17   5   0    2.22   12.31   0
 -17   5   0    8.76    8.64   0
 -18   5   0   40.36   12.26   0
  18   5   0   22.80   13.05   0
   0  -6   0 2279.39   21.04   0
   0   6   0 2344.24   22.79   0
   1  -6   0 1820.31   18.54   0
  -1  -6   0 1735.05   19.81   0
   1   6   0 1753.46   22.21   0
  -1   6   0 1805.92   17.95   0
   2  -6   0    5.85    7.40   0
  -2  -6   0    4.15    6.98   0
   2   6   0    4.32    8.01   0
  -2   6   0    5.83    5.51   0
   3  -6   0    1.87    5.12   0
   3   6   0    1.65    9.84   0
  -3  -6   0    0.27    7.79   0
  -3   6   0   -3.77    5.35   0
   4  -6   0 1744.62   15.11   0
   4   6   0 1805.42   51.93   0
  -4   6   0 1654.14   14.92   0
  -4  -6   0 1732.97   43.17   0
   5  -6   0  430.13    9.98   0
  -5   6   0  394.58    8.38   0
   6  -6   0 3315.10   19.13   0
  -6   6   0 3046.29   18.37   0
   7  -6   0   29.92    5.23   0
  -7   6   0   34.20    7.26   0
   8  -6   0  230.12    6.67   0
  -8   6   0  202.92    6.49   0
   9  -6   0  208.91    8.04   0
  -9   6   0  177.46    7.97   0
  10  -6   0  411.11    8.41   0
 -10   6   0  373.60    8.34   0
 -11   6   0  525.64    9.03   0
  11  -6   0  585.99   11.05   0
 -12   6   0  288.34    7.65   0
  12  -6   0  323.06    7.64   0
 -13   6   0   36.91    8.56   0
  13  -6   0   45.82    8.07   0
 -14   6   0   12.87   10.23   0
  14  -6   0   19.59    9.74   0
  15  -6   0   27.71    6.93   0
 -15   6   0   26.56   10.18   0
  16  -6   0  478.68    9.43   0
 -16   6   0  435.45   12.15   0
  17  -6   0   16.22    8.47   0
 -17   6   0   12.53   12.17   0
   0  -7   0   -0.59    4.88   0
   0   7   0    1.40    7.54   0
   1  -7   0   61.05    7.59   0
  -1  -7   0   51.11    7.48   0
   1   7   0   60.78    8.31   0
  -1   7   0   58.62    6.08   0
   2  -7   0 3575.20   22.29   0
  -2  -7   0 3208.96   27.13   0
   2   7   0 3230.92   30.35   0
  -2   7   0 3202.62   21.46   0
   3  -7   0  505.66    9.19   0
   3   7   0  494.06   15.65   0
  -3  -7   0  463.85   13.11   0
  -3   7   0  486.48    9.28   0
   4  -7   0 3849.83   21.53   0
  -4   7   0 3446.97   20.35   0
  -4  -7   0 3588.19   41.93   0
   5  -7   0  202.07    6.70   0
  -5   7   0  164.32    6.57   0
   6  -7   0    3.45    6.79   0
  -6   7   0   -0.64    4.98   0
   7  -7   0   86.52    5.56   0
  -7   7   0   81.38    5.59   0
   8  -7   0 2416.97   15.17   0
  -8   7   0 2185.04   15.65   0
   9  -7   0  286.93   10.00   0
  -9   7   0  266.14    7.80   0
  10  -7   0 2210.56   15.98   0
 -10   7   0 2036.95   15.64   0
 -11   7   0  215.07    7.26   0
  11  -7   0  260.88    7.36   0
 -12   7   0   -0.52    5.96   0
  12  -7   0   -9.21    7.93   0
 -13   7   0   14.93    8.18   0
  13  -7   0   23.39    5.78   0
 -14   7   0  359.33   11.44   0
  14  -7   0  449.07   11.45   0
  15  -7   0    9.60    9.74   0
 -15   7   0   -5.96   10.08   0
  16  -7   0  320.79    9.88   0
 -16   7   0  285.98    9.86   0
  17  -7   0   19.34    8.28   0
 -17   7   0    7.10    8.54   0
   0  -8   0  136.17    6.38   0
   0   8   0  135.20    8.76   0
   1  -8   0  140.95    8.09   0
  -1  -8   0  144.38    8.13   0
   1   8   0  145.67    8.98   0
  -1   8   0  139.54    6.82   0
   2  -8   0   18.79    7.15   0
   2   8   0   33.51    7.80   0
  -2  -8   0   22.34    6.77   0
  -2   8   0   30.16    7.48   0
   3   8   0  110.08    9.41   0
   3  -8   0  121.67    7.78   0
  -3  -8   0  101.37    7.86   0
  -3   8   0  110.29    7.96   0
   4  -8   0  155.49    7.90   0
  -4   8   0  131.71    6.30   0
  -4  -8   0  141.51   10.06   0
   4   8   0  143.57   12.59   0
   5  -8   0  115.52    7.56   0
  -5   8   0  111.67    5.92   0
   6  -8   0   39.96    5.11   0
  -6   8   0   32.05    5.17   0
   7  -8   0  156.26    7.64   0
  -7   8   0  141.91    6.02   0
   8  -8   0   52.45    7.13   0
  -8   8   0   50.73    5.34   0
   9  -8   0   65.90    8.96   0
  -9   8   0   53.93    9.06   0
  10  -8   0   17.54    8.37   0
 -10   8   0   26.12    6.11   0
 -11   8   0   45.82    8.52   0
  11  -8   0   73.96    6.06   0
 -12   8   0    7.02    5.64   0
  12  -8   0    4.80    5.67   0
 -13   8   0   -0.90    7.10   0
  13  -8   0  -12.21    9.99   0
 -14   8   0   20.99   10.08   0
  14  -8   0   29.37    6.85   0
  15  -8   0    1.00    6.93   0
 -15   8   0   17.05   10.09   0
  16  -8   0   37.71   11.91   0
 -16   8   0    8.85    8.74   0
  17  -8   0    5.10    8.58   0
 -17   8   0    8.96    8.64   0
   0  -9   0    0.35    4.54   0
   0   9   0   -3.75    7.27   0
   1  -9   0   29.20    6.73   0
  -1  -9   0   29.71    6.55   0
   1   9   0   23.18    7.55   0
  -1   9   0   32.20    7.28   0
   2  -9   0 2846.76   17.93   0
   2   9   0 2744.36   24.44   0
  -2  -9   0 2699.12   22.20   0
  -2   9   0 2643.17   18.30   0
   3   9   0   61.82    8.42   0
   3  -9   0   67.25    7.23   0
  -3   9   0   64.17    5.60   0
  -3  -9   0   62.77    6.95   0
   4  -9   0 2045.99   14.70   0
  -4   9   0 1909.22   15.55   0
  -4  -9   0 1921.38   23.49   0
   4   9   0 2004.57   28.65   0
   5  -9   0   26.16    4.96   0
  -5   9   0   18.73    5.19   0
   5   9   0   22.97   11.38   0
  -5  -9   0   23.03    9.32   0
   6  -9   0   12.22    6.82   0
  -6   9   0   15.49    5.08   0
   7  -9   0   15.78    4.90   0
  -7   9   0   26.31    6.27   0
   8  -9   0 1427.75   13.83   0
  -8   9   0 1311.96   11.97   0
   9  -9   0  171.23    9.08   0
  -9   9   0  159.79    6.86   0
  10  -9   0  597.82   10.77   0
 -10   9   0  571.74   10.54   0
 -11   9   0  122.92    6.47   0
  11  -9   0  149.61    8.58   0
 -12   9   0   18.98    7.90   0
  12  -9   0   29.81    5.64   0
 -13   9   0   27.31    7.15   0
  13  -9   0   23.64    7.11   0
 -14   9   0  517.02    9.52   0
  14  -9   0  555.19    9.70   0
  15  -9   0   -4.23    8.59   0
 -15   9   0    1.29   12.19   0
  16  -9   0  168.88    9.29   0
 -16   9   0  114.54    9.41   0
   0 -10   0  139.26    6.02   0
   0  10   0  122.78    8.19   0
   1 -10   0 1136.02   13.08   0
   1  10   0 1110.61   14.88   0
  -1 -10   0 1093.69   13.72   0
  -1  10   0 1080.90   13.46   0
   2  10   0   45.64    7.64   0
   2 -10   0   58.87    5.26   0
  -2  10   0   53.25    5.42   0
  -2 -10   0   53.36    6.64   0
   3  10   0  379.12   11.80   0
   3 -10   0  407.83    9.14   0
  -3  10   0  355.23    7.84   0
  -3 -10   0  384.82   10.13   0
   4 -10   0  166.49    6.20   0
  -4  10   0  157.71    6.31   0
  -4 -10   0  163.32    8.49   0
   4  10   0  171.27   10.43   0
   5 -10   0 2495.68   15.70   0
  -5  10   0 2379.87   16.35   0
  -5 -10   0 2371.80   31.68   0
   5  10   0 2456.15   37.50   0
   6 -10   0  182.07    7.43   0
  -6  10   0  175.32    7.40   0
   7 -10   0 2141.89   14.24   0
  -7  10   0 1995.82   14.13   0
   8 -10   0   75.43    6.27   0
  -8  10   0   67.24    6.35   0
   9 -10   0   23.35    8.12   0
  -9  10   0   22.19    5.86   0
 -10  10   0   59.60    8.40   0
  10 -10   0   71.33    8.38   0
 -11  10   0  484.30    8.20   0
  11 -10   0  538.38   10.35   0
 -12  10   0   12.03    6.92   0
  12 -10   0   12.31    7.06   0
 -13  10   0   80.77   10.41   0
  13 -10   0  113.93    7.50   0
 -14  10   0   84.33    7.67   0
  14 -10   0  126.28   10.61   0
  15 -10   0   65.80    8.88   0
 -15  10   0   39.54    9.07   0
   0  11   0    1.27    4.95   0
   0 -11   0    1.97    4.41   0
   1  11   0    3.10    4.98   0
   1 -11   0    2.88    4.54   0
  -1  11   0    1.42    7.03   0
  -1 -11   0    1.69    4.39   0
   2  11   0  413.20   10.97   0
   2 -11   0  422.89    9.31   0
  -2  11   0  398.00    8.29   0
  -2 -11   0  415.77    9.79   0
   3 -11   0   30.79    4.89   0
  -3  11   0   31.18    7.00   0
  -3 -11   0   26.71    4.58   0
   3  11   0   31.58    7.50   0
   4 -11   0  284.43    9.88   0
  -4  11   0  291.20   10.05   0
  -4 -11   0  286.50   10.61   0
   4  11   0  289.87   12.14   0
   5 -11   0   13.93    8.40   0
  -5  11   0    4.13    6.18   0
  -5 -11   0    6.92    9.20   0
   5  11   0    7.90   10.85   0
   6 -11   0   16.95    8.25   0
  -6  11   0    0.39    8.73   0
   7 -11   0   31.96    6.02   0
  -7  11   0   17.12    6.21   0
   8 -11   0  127.81    6.43   0
  -8  11   0  111.40    6.63   0
  -9  11   0   48.66    6.12   0
   9 -11   0   43.17    5.98   0
 -10  11   0  167.53    8.70   0
  10 -11   0  188.67    6.62   0
 -11  11   0   32.21    9.88   0
  11 -11   0   15.81    7.04   0
 -12  11   0  129.20    7.69   0
  12 -11   0  146.21    7.82   0
 -13  11   0    4.72    7.00   0
  13 -11   0   10.49    6.87   0
  14 -11   0   18.06    8.40   0
 -14  11   0    2.77    8.66   0
  15 -11   0   -3.23   12.00   0
 -15  11   0   -3.31   12.27   0
   0  12   0  155.90    7.68   0
   0 -12   0  171.57    7.02   0
   1  12   0  575.47   10.89   0
  -1  12   0  606.81   12.04   0
   1 -12   0  616.84    9.63   0
  -1 -12   0  613.64   11.50   0
   2  12   0  328.89    9.47   0
  -2  12   0  324.41    8.48   0
   2 -12   0  386.08   10.10   0
  -2 -12   0  340.84   10.06   0
  -3  12   0   89.22    9.27   0
   3 -12   0  108.36    8.78   0
  -3 -12   0   98.17    8.41   0
   3  12   0   97.95    9.81   0
   4 -12   0  358.72    9.89   0
  -4  12   0  349.46   10.20   0
   4  12   0  312.88   13.03   0
  -4 -12   0  315.67   10.62   0
   5 -12   0 2470.30   15.27   0
  -5  12   0 2332.40   16.69   0
  -5 -12   0 2318.78   26.65   0
   5  12   0 2382.39   30.38   0
  -6  12   0   28.06    6.13   0
   6 -12   0   27.67    5.90   0
  -7  12   0  789.27   11.36   0
   7 -12   0  816.61   11.49   0
  -8  12   0   -1.88    8.07   0
   8 -12   0    3.34    5.67   0
  -9  12   0   -2.96    8.13   0
   9 -12   0   -4.61    7.80   0
 -10  12   0    6.97   10.06   0
  10 -12   0    9.49    7.13   0
 -11  12   0  218.15   10.66   0
  11 -12   0  244.18    8.14   0
 -12  12   0   97.69    7.48   0
  12 -12   0   97.68    7.64   0
 -13  12   0   23.20    8.66   0
  13 -12   0   25.25    8.61   0
  14 -12   0  156.25    9.55   0
 -14  12   0  188.39   12.73   0
   0  13   0   -4.19    5.96   0
   0 -13   0    7.37    7.55   0
   1  13   0   57.80    8.91   0
  -1  13   0   60.76    8.74   0
   1 -13   0   59.88    5.98   0
  -1 -13   0   62.44    7.89   0
  -2  13   0  399.47    8.72   0
   2 -13   0  453.33   10.19   0
  -2 -13   0  433.01   10.36   0
   2  13   0  422.01   11.69   0
  -3  13   0  301.77    9.98   0
   3 -13   0  303.35    9.59   0
  -3 -13   0  281.90    9.74   0
   3  13   0  302.42   10.49   0
  -4  13   0  554.12    9.30   0
   4 -13   0  601.48   10.66   0
   4  13   0  582.99   13.72   0
  -4 -13   0  584.75   12.27   0
  -5  13   0   11.35    5.74   0
   5 -13   0   -0.54    5.73   0
  -5 -13   0    9.92    8.69   0
   5  13   0   10.25    9.16   0
  -6  13   0   95.34    8.59   0
   6 -13   0   91.24    6.23   0
  -7  13   0  168.54    6.65   0
   7 -13   0  163.38    6.82   0
  -8  13   0  822.60   10.77   0
   8 -13   0  853.31   12.38   0
  -9  13   0  253.99   10.98   0
   9 -13   0  267.92    8.66   0
 -10  13   0  608.06   12.35   0
  10 -13   0  682.93   12.50   0
 -11  13   0    6.00   10.12   0
  11 -13   0   -0.79    7.28   0
 -12  13   0   12.24   12.40   0
  12 -13   0   34.51    8.71   0
  13 -13   0   15.16    8.61   0
 -13  13   0    5.71    8.90   0
   0  14   0   -8.26    8.29   0
   0 -14   0   -2.45    7.50   0
  -1  14   0  825.80   11.09   0
   1 -14   0  855.31   10.56   0
  -1 -14   0  835.28   12.04   0
   1  14   0  836.55   13.26   0
  -2  14   0   11.15    5.82   0
   2 -14   0    6.93    7.78   0
  -2 -14   0   14.17    7.21   0
   2  14   0    9.81    7.66   0
  -3  14   0   65.33    8.56   0
   3 -14   0   76.01    8.01   0
  -3 -14   0   66.45    7.68   0
   3  14   0   65.10    7.96   0
  -4  14   0  231.28    7.19   0
   4 -14   0  220.15    8.89   0
   4  14   0  210.92   10.16   0
  -4 -14   0  220.87    9.20   0
  -5  14   0  129.04    6.52   0
   5 -14   0  121.83    6.20   0
  -5 -14   0  115.66    9.95   0
   5  14   0  119.49   11.06   0
  -6  14   0  504.54    8.79   0
   6 -14   0  544.24    8.50   0
  -7  14   0  118.01   10.42   0
   7 -14   0  111.09    7.48   0
  -8  14   0  472.09    9.60   0
   8 -14   0  531.89    9.56   0
  -9  14   0   14.32    7.12   0
   9 -14   0   -0.08    9.78   0
 -10  14   0   67.42    7.76   0
  10 -14   0   91.19    7.61   0
 -11  14   0  114.96   12.74   0
  11 -14   0  129.85   12.51   0
  12 -14   0    7.90   12.17   0
 -12  14   0   16.27    8.62   0
   0 -15   0    3.42    7.29   0
   0  15   0    2.28    8.04   0
  -1  15   0   59.87    6.13   0
   1 -15   0   47.73    7.67   0
  -1 -15   0   57.16    7.53   0
   1  15   0   57.30    6.03   0
  -2  15   0  211.07    7.55   0
   2 -15   0  245.30    8.88   0
  -2 -15   0  228.32    8.81   0
   2  15   0  227.46    9.57   0
  -3  15   0  230.89    7.62   0
   3 -15   0  252.46    8.96   0
   3  15   0  222.86    8.20   0
  -3 -15   0  235.63    9.00   0
  -4  15   0   37.68    7.31   0
   4  15   0   14.15    9.36   0
   4 -15   0   24.38    9.59   0
  -4 -15   0   13.92    8.70   0
  -5  15   0   25.63    7.54   0
   5 -15   0   41.09    6.89   0
   5  15   0   37.62   11.92   0
  -5 -15   0   32.86    9.04   0
  -6  15   0   69.24    7.54   0
   6 -15   0   96.28    9.88   0
  -6 -15   0   75.67   19.74   0
  -7  15   0   78.58    7.57   0
   7 -15   0   68.14   10.00   0
  -8  15   0  299.06   11.24   0
   8 -15   0  344.43   11.24   0
  -9  15   0   81.59    7.76   0
   9 -15   0  104.43    7.56   0
 -10  15   0   45.28    8.92   0
  10 -15   0   52.98   12.33   0
  11 -15   0   11.23    8.41   0
 -11  15   0   -2.29    8.80   0
   0 -16   0   29.18    6.74   0
   0  16   0   27.92    7.40   0
   1 -16   0  997.38   13.30   0
  -1 -16   0  938.78   12.07   0
   1  16   0  894.63   12.78   0
  -1  16   0  912.24   14.67   0
   2 -16   0   26.39    6.64   0
  -2 -16   0   25.15    6.36   0
   2  16   0   27.33    9.41   0
  -2  16   0   24.99    7.39   0
  -3  16   0    0.34    7.25   0
   3 -16   0   -2.13    9.49   0
   3  16   0   -1.37    9.35   0
  -3 -16   0    4.19    8.62   0
  -4  16   0  350.79    9.36   0
   4  16   0  370.10   13.20   0
   4 -16   0  405.70   11.04   0
  -4 -16   0  354.10   11.66   0
  -5  16   0  782.31   13.42   0
   5 -16   0  818.42   11.03   0
   5  16   0  771.23   20.10   0
  -5 -16   0  736.17   16.26   0
  -6  16   0  496.87   12.42   0
   6 -16   0  548.43   12.08   0
  -7  16   0  300.47    9.07   0
   7 -16   0  298.78    8.81   0
  -8  16   0  287.80    9.92   0
   8 -16   0  291.38   13.02   0
   9 -16   0   58.50   11.97   0
  -9  16   0   14.93    9.09   0
  10 -16   0    5.18    8.47   0
 -10  16   0   17.54   12.42   0
   0 -17   0   -7.87    9.08   0
   0  17   0    4.84    6.78   0
   1 -17   0  133.24    7.41   0
  -1 -17   0  136.90    9.55   0
   1  17   0  117.48   10.42   0
  -1  17   0  134.65   10.84   0
   2 -17   0   25.42    6.73   0
   2  17   0   31.85    9.71   0
  -2 -17   0   24.20    9.11   0
  -2  17   0   23.87    7.30   0
   3  17   0  417.98   13.66   0
   3 -17   0  462.14   11.44   0
  -3 -17   0  420.34   11.82   0
  -3  17   0  410.27   12.37   0
   4 -17   0   -3.11    9.75   0
  -4 -17   0   11.99    8.79   0
   4  17   0    6.53    9.84   0
  -4  17   0   -5.22   10.49   0
   5  17   0  238.51   17.28   0
   5 -17   0  231.24    9.57   0
  -5 -17   0  235.48   12.19   0
  -5  17   0  218.36   13.46   0
   6 -17   0   -6.03   11.82   0
  -6 -17   0    0.22    7.29   0
  -6  17   0   -1.58   12.54   0
   7 -17   0   26.84    8.48   0
  -7  17   0   20.70   12.71   0
   8 -17   0   22.04    8.20   0
  -8  17   0    6.88    8.77   0
   0 -18   0  151.25   11.83   0
   0  18   0  162.50   12.47   0
   1 -18   0   -4.15   11.30   0
  -1 -18   0   -3.15    7.65   0
   1  18   0    2.71    8.44   0
  -1  18   0    6.32    8.54   0
   2  18   0   71.12   12.25   0
   2 -18   0   65.82   11.44   0
  -2 -18   0   49.68    8.15   0
  -2  18   0   75.57   12.79   0
   3  18   0   13.51   12.38   0
   3 -18   0   20.44    8.09   0
  -3 -18   0   24.18   10.73   0
  -3  18   0   19.87   12.86   0
   4 -18   0   49.56   11.95   0
   4  18   0   41.97   12.96   0
  -4 -18   0   55.31   10.95   0
  -4  18   0   32.42    9.68   0
   5 -18   0   88.38    8.83   0
  -5 -18   0  102.01   11.87   0
   5  18   0  102.57   16.12   0
  -5  18   0  105.15   13.14   0
   6 -18   0   96.33   12.13   0
  -6  18   0   77.13    9.41   0
   0 -19   0   -4.65   10.96   0
   0  19   0   -3.26    8.64   0
   1  19   0  266.13   13.95   0
   1 -19   0  255.37   12.63   0
  -1 -19   0  299.62   12.39   0
  -1  19   0  228.37   13.95   0
   2  19   0   43.21   12.71   0
   2 -19   0   31.02   11.71   0
  -2 -19   0   47.18   11.04   0
  -2  19   0   19.41   13.10   0
   3  19   0 1107.28   20.48   0
   3 -19   0 1074.76   14.84   0
  -3 -19   0 1009.72   19.42   0
 -18   0   1  -13.22   13.29   0
  18   0  -1    3.98   10.46   0
 -17   0   1    4.29   10.88   0
  17   0  -1    0.68    8.33   0
 -16   0   1    1.57   10.87   0
  16   0  -1   -2.07    8.43   0
  15   0  -1    0.08    7.18   0
 -15   0   1   -0.05    6.27   0
  14   0  -1   -3.94    5.39   0
 -14   0   1   -1.56    6.48   0
  13   0  -1    0.83    5.53   0
 -13   0   1   -3.08    9.42   0
  12   0  -1    8.03    8.43   0
 -12   0   1   -4.20   10.06   0
  11   0  -1    4.30    6.69   0
 -11   0   1   -1.41    5.63   0
  10   0  -1    6.80    6.75   0
 -10   0   1   -2.29    7.85   0
  -9   0   1   -0.69    5.68   0
   9   0  -1    0.38    6.93   0
  -8   0   1    1.56    5.98   0
   8   0  -1    2.25    7.42   0
   7   0  -1    4.07    7.65   0
  -7   0   1    1.63    8.44   0
   6   0  -1    5.16    8.16   0
  -6   0   1    2.61    6.46   0
   5   0  -1    0.43    6.48   0
  -5   0   1   -4.32   10.26   0
   4   0  -1    4.12    7.84   0
  -4   0   1    1.84   12.27   0
   3   0  -1   29.62    8.87   0
  -3   0   1    1.39   12.63   0
  -2   0   1   10.60    9.99   0
   2   0  -1    8.83   12.74   0
  -2   0  -1    3.68    6.85   0
   2   0   1    0.37    6.47   0
  -3   0  -1   -0.88    9.57   0
   3   0   1    0.13    6.30   0
   4   0   1    0.25    8.54   0
  -4   0  -1    5.81    6.64   0
   5   0   1    2.56    5.31   0
  -5   0  -1    2.68    8.12   0
   6   0   1   -0.96    5.06   0
  -6   0  -1    0.80    5.49   0
   7   0   1   11.56    6.83   0
  -7   0  -1    3.66    5.38   0
   8   0   1    2.29    4.65   0
  -8   0  -1    1.13    7.26   0
   9   0   1    0.63    4.61   0
  -9   0  -1    2.95    7.32   0
 -10   0  -1    5.08    7.68   0
  10   0   1    8.01    7.02   0
 -11   0  -1    1.91    8.42   0
  11   0   1    2.90    5.68   0
 -12   0  -1    4.41    9.41   0
  12   0   1    5.05    8.08   0
 -13   0  -1   -4.94    8.80   0
  13   0   1   -2.55    7.34   0
  14   0   1    2.09    7.10   0
 -14   0  -1   -1.28    6.04   0
  15   0   1    6.28    8.28   0
 -15   0  -1    0.09   10.55   0
  16   0   1   -1.95    8.01   0
 -16   0  -1   -5.37   10.73   0
  17   0   1    0.68    7.02   0
 -17   0  -1    6.87   11.75   0
 -18   0  -1   -1.09   12.77   0
  18   0   1   -2.87   10.06   0
 -18   1   1   15.77    9.52   0
  18  -1  -1   36.68   10.79   0
  18   1  -1   32.43   10.46   0
 -18  -1   1    9.67   13.68   0
 -17   1   1  212.93   12.19   0
  17  -1  -1  226.92    7.95   0
  17   1  -1  240.28   10.01   0
 -17  -1   1  191.91    9.61   0
 -16  -1   1   -0.25   11.07   0
  16  -1  -1   -0.44    6.38   0
  16   1  -1    4.54    8.18   0
 -16   1   1   15.62   10.60   0
 -15  -1   1  431.88   11.84   0
  15  -1  -1  507.06   10.23   0
  15   1  -1  485.02   10.08   0
 -15   1   1  437.32   11.36   0
  14  -1  -1   81.22    8.15   0
  14   1  -1   70.58    7.86   0
 -14  -1   1   71.53    9.71   0
 -14   1   1   83.07    9.33   0
  13  -1  -1  123.83    6.54   0
  13   1  -1  125.86    8.64   0
 -13  -1   1  124.63   10.23   0
 -13   1   1  124.10   10.03   0
  12  -1  -1  189.12    9.53   0
  12   1  -1  192.76    9.50   0
 -12  -1   1  189.89    8.69   0
 -12   1   1  174.12   10.72   0
  11  -1  -1  727.67   10.14   0
  11   1  -1  721.65   11.86   0
 -11  -1   1  668.16   13.10   0
 -11   1   1  656.89   10.58   0
  10  -1  -1   -0.69    4.98   0
  10   1  -1    6.75    6.64   0
 -10  -1   1   11.53    8.12   0
 -10   1   1    2.79    7.67   0
   9   1  -1  945.94   13.85   0
  -9  -1   1  850.78   14.92   0
  -9   1   1  847.05   12.10   0
   9  -1  -1  942.99   12.79   0
  -8   1   1  173.32    7.79   0
  -8  -1   1  166.49   10.31   0
   8  -1  -1  179.44    8.88   0
   8   1  -1  182.67    9.16   0
  -7   1   1    8.10    6.00   0
  -7  -1   1    6.41    8.74   0
   7   1  -1    3.99    7.61   0
   7  -1  -1    6.16    7.55   0
  -6   1   1   34.51    6.75   0
   6   1  -1   35.17    8.52   0
  -6  -1   1   30.60    9.87   0
   6  -1  -1   37.03    6.21   0
  -5   1   1  421.41   11.62   0
   5   1  -1  416.51   14.35   0
  -5  -1   1  431.58   15.59   0
   5  -1  -1  445.23   12.89   0
  -4   1   1   18.00   11.70   0
   4   1  -1   14.20   11.24   0
  -4  -1   1   17.80   12.64   0
   4  -1  -1   16.71    7.69   0
  -3   1   1 3806.36   35.14   0
   3  -1  -1 3884.65   35.41   0
   2  -1  -1   41.86   12.71   0
   2   1  -1   36.63   13.82   0
  -2   1   1   34.78   13.75   0
  -2  -1   1   36.69   14.63   0
  -1   1   1   78.54   14.23   0
   1   1  -1   75.38    9.82   0
  -1   1  -1  220.03   11.12   0
   1  -1   1  222.88   10.89   0
  -1  -1  -1  215.30   16.00   0
   1   1   1  222.70   16.48   0
  -2   1  -1   -0.14    6.72   0
   2  -1   1    2.09    6.33   0
  -2  -1  -1    1.24    6.46   0
   2   1   1    0.24    8.64   0
  -3   1  -1 3493.57   30.13   0
  -3  -1  -1 3379.25   37.99   0
   3  -1   1 3649.36   29.72   0
   3   1   1 3497.50   37.56   0
  -4  -1  -1   25.57    9.47   0
   4  -1   1   28.57    6.34   0
   4   1   1   22.28    8.47   0
  -4   1  -1   24.66    6.83   0
   5  -1   1   33.20    7.75   0
   5   1   1   26.13    7.67   0
  -5  -1  -1   29.47    8.51   0
  -5   1  -1   29.82    8.25   0
   6  -1   1   90.75    7.92   0
   6   1   1   90.60    6.35   0
  -6  -1  -1   87.20    8.80   0
  -6   1  -1   90.40    8.23   0
   7  -1   1 3170.77   20.90   0
   7   1   1 3043.14   23.95   0
  -7  -1  -1 2833.36   23.88   0
  -7   1  -1 2905.05   21.01   0
   8  -1   1   15.33    4.87   0
   8   1   1   15.12    6.61   0
  -8  -1  -1   15.83    7.45   0
  -8   1  -1   13.61    5.38   0
   9  -1   1 1016.14   11.62   0
  -9  -1  -1  932.06   13.41   0
   9   1   1  993.83   12.49   0
  -9   1  -1  964.02   11.86   0
 -10  -1  -1   47.87    7.89   0
  10  -1   1   50.11    6.86   0
 -10   1  -1   40.79    5.62   0
  10   1   1   47.43    6.72   0
 -11  -1  -1  102.45   10.01   0
 -11   1  -1   95.31    7.14   0
  11  -1   1  115.03    6.53   0
  11   1   1  106.32    8.64   0
 -12  -1  -1   52.63    7.03   0
 -12   1  -1   55.71    9.17   0
  12  -1   1   55.92    8.19   0
  12   1   1   56.93    8.12   0
 -13   1  -1 1079.92   14.18   0
  13  -1   1 1147.31   13.03   0
  13   1   1 1171.96   13.85   0
 -13  -1  -1 1051.34   13.86   0
 -14   1  -1    3.78    5.87   0
  14  -1   1   -1.74    7.18   0
  14   1   1   -3.37    6.42   0
 -14  -1  -1    6.31    8.58   0
  15  -1   1  102.61    9.19   0
  15   1   1  125.87    8.62   0
 -15  -1  -1   91.86   11.48   0
 -15   1  -1   97.08   11.09   0
  16  -1   1   33.41    8.57   0
  16   1   1   23.27    8.17   0
 -16  -1  -1   13.59   10.95   0
 -16   1  -1   25.21   10.57   0
 -17  -1  -1   19.91   11.96   0
  17  -1   1   33.17    9.41   0
  17   1   1   31.42    7.09   0
 -17   1  -1   28.57    8.98   0
 -18  -1  -1   27.03   13.29   0
  18  -1   1   17.31    7.46   0
 -18   1  -1    7.37    9.36   0
  18   1   1   25.67   10.37   0
 -18   2   1  -14.68   12.96   0
  18  -2  -1   -6.99   11.19   0
 -18  -2   1   -3.89   13.23   0
  18   2  -1    7.11   10.03   0
  17  -2  -1   36.20    9.35   0
 -17   2   1   23.36   10.83   0
  17   2  -1   30.82    8.53   0
 -17  -2   1   21.88   11.32   0
  16  -2  -1   18.15    6.50   0
  16   2  -1   15.45    8.20   0
 -16   2   1   15.58   10.83   0
 -16  -2   1   16.51    8.03   0
  15  -2  -1   17.72    9.31   0
  15   2  -1   17.89    8.26   0
 -15   2   1   12.42   10.87   0
 -15  -2   1   14.88    8.12   0
 -14  -2   1   12.95    9.33   0
  14  -2  -1    8.64    5.46   0
  14   2  -1    7.41    6.52   0
 -14   2   1   10.97    8.65   0
 -13  -2   1    3.27    9.46   0
  13  -2  -1    4.88    7.98   0
  13   2  -1    8.07    7.20   0
 -13   2   1    1.80    9.12   0
  12  -2  -1    3.16    5.83   0
  12   2  -1   -0.75    5.59   0
 -12  -2   1   -3.04    7.10   0
 -12   2   1    6.62    9.22   0
  11  -2  -1   43.55    7.09   0
  11   2  -1   45.18    6.87   0
 -11  -2   1   39.55    8.32   0
 -11   2   1   36.91    5.55   0
  10  -2  -1   41.61    5.26   0
  10   2  -1   40.80    7.06   0
 -10  -2   1   34.58    6.23   0
 -10   2   1   33.54    7.80   0
   9   2  -1  109.63    7.99   0
  -9   2   1  104.55    6.40   0
  -9  -2   1  106.55    9.62   0
   9  -2  -1  118.84    7.92   0
  -8   2   1   43.94    8.05   0
  -8  -2   1   39.25    9.04   0
   8  -2  -1   42.54    5.66   0
   8   2  -1   37.48    7.58   0
  -7   2   1  145.10    9.40   0
  -7  -2   1  137.51   10.96   0
   7   2  -1  148.58    9.64   0
   7  -2  -1  174.10    8.96   0
  -6   2   1   30.71    8.59   0
  -6  -2   1   30.26    9.67   0
   6   2  -1   29.28    6.30   0
   6  -2  -1   34.24    8.18   0
  -5   2   1  146.73    8.23   0
   5   2  -1  154.15   11.67   0
   5  -2  -1  157.01    9.99   0
  -5  -2   1  146.03   13.06   0
   4   2  -1  133.54   13.67   0
  -4  -2   1  135.90   14.99   0
  -4   2   1  134.27    9.15   0
   4  -2  -1  125.57   11.27   0
  -3   2   1   -1.37    8.36   0
   3  -2  -1    2.77   11.28   0
   3   2  -1    2.40   12.02   0
  -2   2   1  205.14   11.58   0
   2  -2  -1  204.48   11.27   0
   2   2  -1  203.34   14.57   0
  -2  -2   1  210.04   15.51   0
   1  -2  -1  140.56   14.35   0
   1   2  -1  137.33   12.08   0
  -1  -2   1  130.73   12.13   0
  -1   2   1  131.90   11.76   0
   0   2  -1    2.64    6.48   0
   0   2   1    1.94   12.89   0
   0  -2   1    4.00    9.06   0
   0  -2  -1    3.97   12.77   0
  -1  -2  -1  106.72   16.47   0
  -1   2  -1   99.47    8.54   0
   1   2   1  102.82   13.17   0
   1  -2   1   98.55    8.40   0
  -2   2  -1   25.31    7.25   0
   2  -2   1   23.26    6.92   0
  -2  -2  -1   25.62   10.08   0
  -3   2  -1  583.62   12.54   0
   3  -2   1  597.52   12.49   0
  -3  -2  -1  597.10   21.00   0
   3   2   1  613.07   20.91   0
   4  -2   1   46.42    6.47   0
   4   2   1   51.14    8.87   0
  -4   2  -1   55.47    9.21   0
  -4  -2  -1   52.51    9.80   0
   5  -2   1  542.30   10.23   0
   5   2   1  514.18   14.22   0
  -5  -2  -1  524.22   15.53   0
  -5   2  -1  506.52   10.29   0
   6  -2   1    1.03    5.02   0
   6   2   1    1.70    6.57   0
  -6  -2  -1    3.25    7.86   0
  -6   2  -1    3.66    7.40   0
   7  -2   1   -6.57    7.03   0
   7   2   1   -0.47    6.57   0
  -7  -2  -1    0.77    7.91   0
  -7   2  -1    7.24    7.44   0
   8  -2   1   51.88    7.13   0
  -8  -2  -1   55.50    8.44   0
   8   2   1   51.95    7.16   0
  -8   2  -1   48.29    7.66   0
  -9  -2  -1   13.91    7.69   0
   9  -2   1   11.55    4.67   0
   9   2   1   11.44    6.43   0
  -9   2  -1    3.34    7.18   0
 -10  -2  -1   16.51    7.72   0
  10  -2   1   18.77    4.70   0
 -10   2  -1   13.38    5.04   0
  10   2   1   10.57    6.32   0
 -11  -2  -1   46.37    7.27   0
  11  -2   1   41.22    8.35   0
 -11   2  -1   41.67    8.93   0
  11   2   1   53.86    8.12   0
 -12   2  -1   42.49    6.56   0
  12  -2   1   48.41    8.12   0
  12   2   1   41.27    7.87   0
 -12  -2  -1   40.90    9.80   0
 -13   2  -1   88.81    6.69   0
  13  -2   1   98.45    6.07   0
  13   2   1   95.74    5.70   0
 -13  -2  -1   90.87    9.83   0
 -14   2  -1    7.56    8.21   0
  14  -2   1    2.01    5.18   0
  14   2   1    2.54    4.58   0
 -14  -2  -1   11.20    8.95   0
  15  -2   1   66.39    6.67   0
  15   2   1   76.45    6.17   0
 -15  -2  -1   64.82   11.50   0
 -15   2  -1   62.54    7.80   0
 -16  -2  -1    6.29   11.06   0
  16  -2   1    2.01    6.34   0
  16   2   1   -0.64    7.94   0
 -16   2  -1   -1.78   10.37   0
 -17  -2  -1   15.33   13.31   0
  17  -2   1   26.32    7.70   0
  17   2   1   26.45    9.85   0
 -17   2  -1   17.35    9.19   0
 -18  -2  -1   14.78   13.05   0
  18  -2   1    2.75   10.64   0
  18   2   1    3.25   10.03   0
 -18   2  -1    0.09    8.86   0
  18  -3  -1   26.70   11.49   0
 -18   3   1   27.93    9.36   0
  18   3  -1   23.20   10.34   0
 -18  -3   1   29.87   13.66   0
 -17  -3   1  326.77   14.39   0
  17  -3  -1  392.10    9.19   0
  17   3  -1  405.68   11.63   0
 -17   3   1  339.45   12.50   0
  16  -3  -1    7.37    9.38   0
 -16  -3   1    7.54   11.16   0
  16   3  -1    5.90    8.08   0
 -16   3   1    5.36   10.58   0
  15  -3  -1 1440.28   13.39   0
  15   3  -1 1396.14   15.29   0
 -15  -3   1 1274.03   19.47   0
 -15   3   1 1388.88   16.09   0
  14  -3  -1  203.44    9.09   0
  14   3  -1  201.12    8.36   0
 -14  -3   1  180.27   10.93   0
 -14   3   1  213.25    9.60   0
  13  -3  -1  494.65   10.39   0
  13   3  -1  453.13   10.52   0
 -13  -3   1  425.93   13.23   0
 -13   3   1  426.73    8.99   0
  12  -3  -1  223.29    7.44   0
  12   3  -1  230.33    9.17   0
 -12  -3   1  199.37   11.86   0
 -12   3   1  203.46    7.85   0
  11  -3  -1  749.55   11.91   0
  11   3  -1  704.06   13.41   0
 -11  -3   1  637.20   15.51   0
 -11   3   1  676.85   12.43   0
  10  -3  -1   13.88    6.91   0
 -10   3   1    4.83    5.41   0
  10   3  -1   10.27    6.41   0
 -10  -3   1    9.05    8.44   0
   9   3  -1 2343.55   23.37   0
  -9   3   1 2151.23   17.35   0
  -9  -3   1 2121.20   25.25   0
   9  -3  -1 2293.77   16.29   0
   8   3  -1  164.23    9.29   0
  -8   3   1  142.16    6.78   0
  -8  -3   1  148.25   10.91   0
   8  -3  -1  158.38    6.72   0
  -7   3   1   36.98    6.24   0
  -7  -3   1   39.49    9.99   0
   7   3  -1   40.47    8.14   0
   7  -3  -1   32.64    8.04   0
  -6   3   1   25.80    6.03   0
   6   3  -1   24.38    8.17   0
   6  -3  -1   23.79    5.77   0
  -6  -3   1   19.84    9.96   0
  -5   3   1 7644.32   34.60   0
   5  -3  -1 7916.08   35.30   0
  -4   3   1  100.84    8.51   0
   4   3  -1  106.41   14.99   0
   4  -3  -1  103.09    7.69   0
   4   3  -1  101.96   11.68   0
  -2   3   1  299.56   14.25   0
   2   3  -1  273.40   14.50   0
   2  -3  -1  296.99   11.67   0
  -2  -3   1  269.70   14.62   0
  -1   3   1  119.57   13.23   0
   1   3  -1  115.48   11.13   0
   1  -3  -1  120.41   12.88   0
  -1  -3   1  122.05   10.83   0
   0   3  -1    3.60    9.15   0
   0  -3  -1    0.61    8.26   0
   0  -3   1    2.45    8.75   0
   0   3   1    1.19    8.47   0
  -2   3  -1  148.22    8.61   0
   2  -3   1  139.10    8.33   0
  -2  -3  -1  141.18   17.24   0
  -3   3  -1 8159.88   37.39   0
   4  -3   1   10.42    5.46   0
   4   3   1    8.23   10.74   0
  -4  -3  -1    8.21   10.39   0
  -4   3  -1    6.18    5.91   0
   5  -3   1   64.11    5.90   0
  -5  -3  -1   56.98   11.62   0
   5   3   1   54.81    9.48   0
  -5   3  -1   54.34    5.96   0
   6  -3   1  421.39   10.08   0
  -6  -3  -1  418.73   16.58   0
   6   3   1  417.49   14.16   0
  -6   3  -1  393.08    8.66   0
   7  -3   1 7403.74   29.27   0
  -7   3  -1 6719.71   27.92   0
  -8  -3  -1   29.71    8.63   0
   8  -3   1   31.77    5.11   0
   8   3   1   30.25    6.76   0
  -8   3  -1   25.40    7.39   0
  -9  -3  -1 3191.74   29.58   0
   9  -3   1 3386.44   18.78   0
  -9   3  -1 2994.10   18.33   0
   9   3   1 3318.48   26.44   0
  10  -3   1  128.63    7.33   0
 -10   3  -1  123.31    7.66   0
  10   3   1  129.47    7.71   0
 -10  -3  -1  129.17    9.44   0
  11  -3   1  221.95    7.15   0
 -11   3  -1  207.30    7.52   0
  11   3   1  209.46    9.45   0
 -11  -3  -1  204.16   11.78   0
 -12   3  -1  186.96    9.61   0
  12  -3   1  204.59    9.02   0
  12   3   1  194.11    8.44   0
 -12  -3  -1  188.59   11.43   0
 -13   3  -1 1835.70   14.68   0
  13  -3   1 1926.53   14.13   0
  13   3   1 2007.54   18.76   0
 -13  -3  -1 1863.08   21.29   0
 -14   3  -1   23.28    8.26   0
  14  -3   1   14.69    5.47   0
 -14  -3  -1   13.08    9.24   0
  14   3   1   13.84    6.41   0
 -15   3  -1  485.96    9.77   0
 -15  -3  -1  489.58   14.67   0
  15  -3   1  542.28   11.57   0
  15   3   1  537.74   12.08   0
 -16  -3  -1  125.04   12.31   0
  16  -3   1  127.03    9.77   0
  16   3   1  141.15    9.31   0
 -16   3  -1  137.01   10.91   0
  17  -3   1  122.82    8.45   0
  17   3   1  133.11   13.19   0
 -17   3  -1   95.37    9.62   0
 -17  -3  -1  100.02   14.29   0
  18  -3   1   19.77    8.02   0
  18   3   1   30.32   10.21   0
 -18  -3  -1   11.31   16.47   0
 -18   3  -1   21.99   12.65   0
  18  -4  -1   -2.71    8.19   0
 -18   4   1    2.77   12.52   0
  18   4  -1    0.80    9.97   0
 -18  -4   1  -11.49   13.94   0
 -17  -4   1   48.98   14.43   0
  17  -4  -1   60.39   11.86   0
  17   4  -1   66.43   10.41   0
 -17   4   1   66.18   12.88   0
  16  -4  -1   10.87    6.75   0
 -16  -4   1    5.15   11.50   0
  16   4  -1    1.83    8.16   0
 -16   4   1   13.43   10.50   0
  15  -4  -1   78.88    7.30   0
  15   4  -1   85.31    8.86   0
 -15  -4   1   76.58   12.43   0
 -15   4   1   83.48   10.88   0
  14  -4  -1   19.94    8.11   0
  14   4  -1   27.33    6.58   0
 -14  -4   1   13.01    9.72   0
 -14   4   1   16.28    8.67   0
  13  -4  -1  717.56   11.47   0
  13   4  -1  651.29   12.72   0
 -13   4   1  623.93    9.72   0
 -13  -4   1  617.31   15.63   0
 -12  -4   1   24.73   12.51   0
  12  -4  -1   20.59    6.05   0
  12   4  -1   22.36    6.82   0
 -12   4   1   16.47    6.53   0
 -11   4   1  678.38   12.26   0
  11  -4  -1  774.10   10.44   0
  11   4  -1  763.52   14.31   0
 -11  -4   1  666.00   17.13   0
  10  -4  -1   37.43    5.04   0
 -10   4   1   34.02    5.53   0
  10   4  -1   39.88    6.82   0
 -10  -4   1   37.74    8.91   0
   9  -4  -1    7.33    4.88   0
  -9   4   1   -3.28    7.26   0
   9   4  -1    2.21    6.35   0
  -9  -4   1    2.33    8.55   0
  -8  -4   1  207.29   13.92   0
   8   4  -1  229.85   11.92   0
  -8   4   1  203.01    7.18   0
   8  -4  -1  227.45    7.10   0
  -7  -4   1  811.31   22.29   0
  -7   4   1  857.32   11.36   0
   7  -4  -1  906.83   11.61   0
   7   4  -1  938.72   21.49   0
  -6   4   1  385.09    9.04   0
   6   4  -1  402.31   17.80   0
   6  -4  -1  415.02    9.09   0
   6   4  -1  403.26   17.89   0
   5   4  -1  277.10   19.47   0
  -5   4   1  258.83    8.31   0
   5   4  -1  249.03   15.59   0
   5  -4  -1  265.54    8.24   0
   4   4  -1    0.04   11.04   0
  -4   4   1    1.77    6.16   0
   4   4  -1    0.80    8.41   0
   4  -4  -1   -1.13    5.99   0
  -3   4   1 1289.11   16.38   0
   3   4  -1 1237.49   25.96   0
   3  -4  -1 1330.21   16.49   0
  -3  -4   1 1294.11   27.50   0
  -2   4   1  185.36    9.62   0
   2   4  -1  184.43   11.63   0
  -2  -4   1  180.74   11.28   0
   2  -4  -1  198.18   11.77   0
  -1   4   1 4888.07   35.32   0
   1  -4  -1 4973.48   36.26   0
   0   4   1  173.20   13.75   0
   0   4  -1  174.15   11.19   0
   0  -4   1  179.42   10.77   0
   0  -4  -1  179.37   13.13   0
  -1   4  -1 2374.96   22.44   0
   1  -4   1 2466.28   23.00   0
  -1  -4  -1 2467.43   33.29   0
   1   4   1 2449.37   35.04   0
   2  -4   1   18.53    8.44   0
  -2  -4  -1   23.95   10.85   0
   2   4   1   26.37   11.22   0
  -2   4  -1   20.92    6.51   0
   3  -4   1   16.38    5.90   0
  -3  -4  -1   14.30   13.20   0
  -3   4  -1   11.86    5.87   0
   4  -4   1  352.75    8.59   0
  -4   4  -1  370.86   10.32   0
   5  -4   1  463.94    8.99   0
  -5   4  -1  431.94    8.80   0
   6  -4   1  634.41    9.73   0
  -6  -4  -1  586.48   26.93   0
  -6   4  -1  595.57   11.07   0
   6   4   1  628.58   23.77   0
   7  -4   1    8.52    4.93   0
  -7   4  -1    2.04    5.07   0
   7   4   1    7.12    8.87   0
  -7  -4  -1    4.82   10.34   0
   8  -4   1   27.65    6.81   0
  -8   4  -1   24.16    7.07   0
   8   4   1   23.45    6.69   0
  -8  -4  -1   30.29   10.60   0
   9  -4   1 1119.05   11.25   0
  -9   4  -1 1018.05   11.00   0
   9   4   1 1043.95   18.55   0
  -9  -4  -1 1040.87   20.95   0
  10  -4   1   -3.15    4.65   0
 -10   4  -1    4.16    4.64   0
 -10  -4  -1    0.90    7.99   0
  10   4   1    0.22    5.79   0
  11  -4   1 2032.82   15.75   0
 -11   4  -1 1887.70   15.69   0
 -11  -4  -1 1907.84   24.95   0
  11   4   1 1968.92   21.42   0
 -12   4  -1   35.57    6.18   0
  12  -4   1   39.49    5.73   0
 -12  -4  -1   32.00   11.99   0
  12   4   1   25.27    6.61   0
 -13  -4  -1  650.57   15.88   0
 -13   4  -1  655.33    9.61   0
  13  -4   1  693.08   10.91   0
  13   4   1  688.27   14.00   0
 -14  -4  -1   22.08   11.43   0
 -14   4  -1   18.06    8.21   0
  14  -4   1   11.35    5.42   0
  14   4   1   19.21    6.53   0
 -15   4  -1    9.26    7.18   0
  15  -4   1    4.63    6.56   0
  15   4   1    7.26    8.05   0
 -15  -4  -1    2.46   11.27   0
  16  -4   1   21.07    6.76   0
 -16  -4  -1   24.35   11.39   0
  16   4   1   18.51    8.52   0
 -16   4  -1   21.40   10.36   0
 -17  -4  -1  108.95   14.82   0
  17  -4   1  131.84    8.78   0
  17   4   1  123.76   11.33   0
 -17   4  -1  120.36    9.49   0
  18  -4   1    6.34    8.17   0
  18   4   1   18.13   10.33   0
 -18   4  -1   10.12   12.36   0
 -18  -4  -1    9.13   16.63   0
  18  -5  -1    6.26   11.54   0
 -18   5   1   18.41   12.27   0
  18   5  -1    1.28   12.38   0
  17  -5  -1  131.92    9.03   0
 -17   5   1  135.24   13.03   0
  17   5  -1  129.80   13.74   0
 -16  -5   1   -3.08   13.36   0
  16  -5  -1   -8.68    6.91   0
  16   5  -1   -1.30    9.83   0
 -16   5   1    1.24   10.21   0
  15  -5  -1  455.42    9.26   0
 -15  -5   1  372.07   17.58   0
  15   5  -1  439.53   14.43   0
 -15   5   1  404.33   11.94   0
  14  -5  -1    8.65    7.91   0
  14   5  -1    2.84    7.59   0
 -14  -5   1    2.36    8.89   0
 -14   5   1    4.05    5.84   0
  13  -5  -1  650.12   11.15   0
  13   5  -1  609.93   13.79   0
 -13  -5   1  545.05   17.87   0
 -13   5   1  585.91    9.42   0
  12  -5  -1    4.01    8.34   0
  12   5  -1    2.04    6.18   0
 -12  -5   1   -0.18   11.69   0
 -12   5   1   -5.37    8.85   0
 -11  -5   1  205.48   14.77   0
 -11   5   1  219.76    7.85   0
  11  -5  -1  253.25    9.72   0
  11   5  -1  244.75   11.52   0
  10  -5  -1   44.67    5.19   0
 -10   5   1   37.81    5.33   0
  10   5  -1   39.61    7.50   0
   9  -5  -1   57.36    5.40   0
  -9   5   1   47.06    5.51   0
   9   5  -1   48.55    8.71   0
   9   5  -1   53.19    9.73   0
  -8   5   1    4.07    7.37   0
   8   5  -1    6.09    8.92   0
   8   5  -1    6.12    9.36   0
   8  -5  -1    3.88    5.08   0
  -7   5   1   90.80    8.07   0
   7   5  -1   91.78   14.60   0
   7  -5  -1   98.04    6.08   0
  -6   5   1   70.95    8.37   0
   6  -5  -1   67.64    8.02   0
   5   5  -1  648.70   30.07   0
  -5   5   1  656.41   10.54   0
   5  -5  -1  703.28   10.77   0
   4   5  -1  125.92   12.15   0
  -4   5   1  127.02    9.15   0
   4  -5  -1  133.23    9.01   0
   3   5  -1 1185.15   23.08   0
  -3   5   1 1187.71   14.71   0
  -3  -5   1 1158.18   21.69   0
   3  -5  -1 1235.79   14.72   0
   2   5  -1    1.38    5.22   0
  -2   5   1   -4.08    8.97   0
  -2  -5   1   -0.23    6.92   0
   2  -5  -1   -1.45    6.09   0
   1   5  -1 1768.02   22.03   0
  -1   5   1 1743.32   20.18   0
  -1  -5   1 1706.72   20.13   0
   1  -5  -1 1800.85   20.93   0
   0   5  -1  223.90   10.41   0
   0   5   1  214.65   12.10   0
   0  -5   1  228.84    8.28   0
   0  -5  -1  218.45    9.70   0
   1  -5   1    3.59    5.40   0
  -1  -5  -1    8.44    6.23   0
   1   5   1    8.52    9.75   0
  -1   5  -1    3.28    5.63   0
   2  -5   1    4.54    7.42   0
   2   5   1    6.62    9.59   0
  -2  -5  -1    8.31    8.32   0
  -2   5  -1    4.80    5.60   0
  -3  -5  -1  513.97   20.55   0
   3   5   1  567.37   23.63   0
   3  -5   1  548.29    9.91   0
  -3   5  -1  536.76    9.88   0
   4  -5   1  121.38    7.93   0
  -4   5  -1  107.97    8.04   0
   5  -5   1  375.33    8.12   0
  -5   5  -1  365.64    9.54   0
   6  -5   1   -1.59    6.85   0
  -6   5  -1    3.89    7.10   0
   7  -5   1  441.56    7.98   0
  -7   5  -1  391.67    7.84   0
   8  -5   1   49.35    5.11   0
  -8   5  -1   53.77    5.29   0
  -9  -5  -1  188.86   17.12   0
   9  -5   1  200.19    6.27   0
  -9   5  -1  227.85    6.54   0
   9   5   1  203.22   14.22   0
  10  -5   1   37.77    6.17   0
 -10   5  -1   17.88    8.84   0
 -10  -5  -1   33.82   15.36   0
  10   5   1   34.81    8.74   0
  11  -5   1   19.82    5.86   0
 -11   5  -1   19.68    8.61   0
 -11  -5  -1   14.75   12.73   0
  11   5   1   14.75    8.01   0
 -12   5  -1   31.97    8.53   0
  12  -5   1   35.87    8.04   0
 -12  -5  -1   33.57   12.38   0
  12   5   1   31.86    8.27   0
 -13   5  -1  171.85    6.73   0
 -13  -5  -1  158.13   14.09   0
  13  -5   1  179.69    6.76   0
  13   5   1  179.45   10.59   0
 -14  -5  -1   -1.42   13.96   0
 -14   5  -1    7.49    7.03   0
  14  -5   1   -4.18    6.66   0
  14   5   1    3.59    9.58   0
 -15   5  -1    8.10   10.02   0
  15  -5   1    9.23    9.54   0
 -15  -5  -1   15.63   11.56   0
  15   5   1    9.98    9.97   0
 -16  -5  -1   -2.08   13.91   0
  16  -5   1   13.35    9.34   0
  16   5   1    2.14   10.05   0
 -16   5  -1   -1.08    7.14   0
  17  -5   1  -13.16   11.49   0
  17   5   1    2.49   12.62   0
 -17  -5  -1   -6.87   19.25   0
 -17   5  -1   -5.30    8.63   0
  17  -6  -1   22.40    8.48   0
 -17   6   1   18.84   12.42   0
  16  -6  -1   25.23    7.10   0
 -16   6   1   18.91    7.47   0
  15  -6  -1   73.85    7.27   0
 -15   6   1   68.35    7.62   0
  14  -6  -1  130.84    7.67   0
 -14   6   1  112.36    7.92   0
  13  -6  -1  913.72   10.47   0
  13   6  -1  905.77   36.77   0
 -13   6   1  880.47   12.04   0
 -12   6   1   11.72    6.21   0
  12  -6  -1   10.12    5.94   0
 -11   6   1  512.44   11.15   0
  11  -6  -1  573.33   10.95   0
  10  -6  -1   60.86    9.12   0
 -10   6   1   55.67    6.71   0
   9  -6  -1   45.06    5.29   0
  -9   6   1   39.02    7.51   0
   8  -6  -1  665.99   10.66   0
  -8   6   1  610.92   10.51   0
  -7   6   1 1152.25   12.99   0
   7  -6  -1 1205.25   12.08   0
  -6   6   1  209.29    8.76   0
   6  -6  -1  208.46    8.81   0
  -5   6   1  166.04    7.04   0
   5   6  -1  178.10   20.09   0
   5  -6  -1  196.31    7.03   0
  -4   6   1   12.69    5.69   0
  -4  -6   1   11.20    8.37   0
   4  -6  -1    6.91    5.46   0
   4   6  -1   11.26    7.45   0
  -3   6   1 3248.43   21.84   0
  -3  -6   1 3090.31   30.28   0
   3  -6  -1 3314.12   21.97   0
   3   6  -1 3245.19   33.31   0
  -2   6   1  253.62   10.33   0
  -2  -6   1  245.36    9.83   0
   2  -6  -1  260.25   10.09   0
   2   6  -1  242.81    9.31   0
  -1   6   1 7728.05   38.18   0
   1  -6  -1 8268.13   38.58   0
   0   6   1  294.49   11.67   0
   0  -6   1  293.81    8.40   0
   0  -6  -1  308.43    9.66   0
   0   6  -1  293.71    8.86   0
   1  -6   1 4054.67   24.93   0
  -1   6  -1 3888.74   24.43   0
  -1  -6  -1 4098.08   31.89   0
   1   6   1 3906.94   33.41   0
  -2  -6  -1    0.73    7.40   0
   2  -6   1   -2.03    4.90   0
   2   6   1    1.27    8.60   0
  -2   6  -1    6.04    5.17   0
  -3  -6  -1    2.37    6.99   0
   3  -6   1   -1.82    6.97   0
   3   6   1    8.63    8.63   0
  -3   6  -1   -0.97    7.11   0
   4  -6   1  785.21   10.60   0
  -4   6  -1  752.48   10.34   0
   5  -6   1 1345.17   12.77   0
  -5   6  -1 1244.97   12.33   0
   6  -6   1  498.63    8.44   0
  -6   6  -1  449.71    8.25   0
   7  -6   1   24.57    6.74   0
  -7   6  -1   21.94    4.91   0
   8  -6   1  121.09    5.62   0
  -8   6  -1  111.00    7.44   0
   9  -6   1 2194.22   14.42   0
  -9   6  -1 2019.68   14.95   0
  10  -6   1   72.03    6.43   0
 -10   6  -1   62.55    8.90   0
  11  -6   1 2957.17   17.50   0
 -11   6  -1 2473.41   15.40   0
 -12   6  -1  119.98    6.62   0
  12  -6   1  134.92    8.60   0
 -13   6  -1  698.58    9.41   0
  13  -6   1  757.66    9.64   0
 -14   6  -1   -0.78    7.24   0
  14  -6   1    3.52    9.49   0
 -15   6  -1   18.14    7.08   0
  15  -6   1   17.17    9.63   0
  16  -6   1   28.77    8.37   0
 -16   6  -1   10.89   11.22   0
  17  -6   1   24.63    8.45   0
 -17   6  -1   12.66   12.20   0
  17  -7  -1   14.20   11.80   0
 -17   7   1    5.58    8.82   0
  16  -7  -1   57.49   12.49   0
 -16   7   1   73.69   11.67   0
  15  -7  -1    1.97    9.78   0
 -15   7   1    5.57   10.07   0
  14  -7  -1  171.33   10.37   0
 -14   7   1  146.88    8.08   0
  13  -7  -1   23.34    8.09   0
 -13   7   1   23.91    8.12   0
 -12   7   1   -1.07    5.99   0
  12  -7  -1    4.73    5.81   0
 -11   7   1  996.71   12.68   0
  11  -7  -1 1123.99   12.85   0
  10  -7  -1  585.85   11.36   0
 -10   7   1  488.90    9.12   0
   9  -7  -1 3115.50   17.24   0
  -9   7   1 2815.39   16.57   0
   8  -7  -1  663.63    9.20   0
  -8   7   1  612.05   10.47   0
   7  -7  -1  388.78    9.28   0
  -7   7   1  358.43    9.35   0
  -6   7   1   23.92    5.44   0
   6  -7  -1   27.41    5.16   0
  -5   7   1  176.32    8.57   0
   5   7  -1  168.89   16.66   0
   5  -7  -1  169.87    6.71   0
  -4   7   1 1319.28   13.44   0
   4   7  -1 1305.76   24.27   0
  -4  -7   1 1273.19   21.91   0
   4  -7  -1 1374.89   14.56   0
  -3   7   1  488.38   11.22   0
  -3  -7   1  458.09   12.17   0
   3   7  -1  484.77   13.46   0
   3  -7  -1  493.38    9.60   0
  -2   7   1  531.28   10.20   0
  -2  -7   1  482.25   11.56   0
   2   7  -1  507.99   12.62   0
   2  -7  -1  510.60   11.29   0
  -1   7   1 1427.33   17.07   0
  -1  -7   1 1431.29   15.88   0
   1   7  -1 1385.47   16.69   0
   1  -7  -1 1494.11   15.82   0
   0   7   1  456.47   12.24   0
   0  -7   1  449.34    9.30   0
   0   7  -1  460.98   11.12   0
   0  -7  -1  461.06   10.36   0
   1   7   1 3437.19   29.00   0
  -1  -7  -1 3518.46   26.82   0
   1  -7   1 3458.26   21.54   0
  -1   7  -1 3526.47   22.19   0
  -2  -7  -1 1232.99   18.77   0
   2  -7   1 1318.76   13.27   0
   2   7   1 1260.53   21.12   0
  -2   7  -1 1215.36   14.31   0
   3   7   1 1813.96   28.25   0
  -3  -7  -1 1763.91   24.33   0
   3  -7   1 1866.10   15.78   0
  -3   7  -1 1772.28   15.80   0
   4  -7   1  210.41    6.61   0
  -4  -7  -1  187.22   12.72   0
   4   7   1  204.71   16.38   0
  -4   7  -1  185.96    6.52   0
   5  -7   1  446.88    9.30   0
  -5   7  -1  394.09    9.24   0
   6  -7   1  408.67    7.73   0
  -6   7  -1  381.49    7.58   0
   7  -7   1  567.17    8.46   0
  -7   7  -1  541.14    8.40   0
   8  -7   1  716.89    9.14   0
  -8   7  -1  673.20   10.36   0
   9  -7   1    9.08    8.46   0
  -9   7  -1   26.06    8.53   0
  10  -7   1   43.89    8.68   0
 -10   7  -1   46.15    6.29   0
  11  -7   1  158.70    6.64   0
 -11   7  -1  128.48    6.57   0
 -12   7  -1  162.85    6.74   0
  12  -7   1  181.38    6.68   0
 -13   7  -1  301.16    7.41   0
  13  -7   1  320.86    9.32   0
 -14   7  -1  136.54    7.81   0
  14  -7   1  139.42    7.69   0
 -15   7  -1    8.11    6.97   0
  15  -7   1   28.18    9.50   0
 -16   7  -1   11.74    8.16   0
  16  -7   1   16.34    8.17   0
  17  -7   1   20.41    8.53   0
 -17   7  -1   22.28   12.17   0
  17  -8  -1    7.74   11.92   0
 -17   8   1    2.18    8.64   0
  16  -8  -1   12.80    8.58   0
 -16   8   1    6.00    8.70   0
  15  -8  -1    5.35    6.96   0
 -15   8   1   19.19   10.13   0
  14  -8  -1    8.77    6.80   0
 -14   8   1    4.51    7.24   0
  13  -8  -1    6.75    9.81   0
 -13   8   1   -5.38   10.31   0
 -12   8   1   36.56    6.15   0
  12  -8  -1   47.04    5.96   0
 -11   8   1  172.43    9.29   0
  11  -8  -1  187.38    7.07   0
 -10   8   1    4.44    6.29   0
  10  -8  -1    7.28    5.97   0
   9  -8  -1  254.67   10.05   0
  -9   8   1  211.10    7.72   0
   8  -8  -1   -1.58    4.90   0
  -8   8   1    6.67    5.01   0
   7  -8  -1  380.97    7.70   0
  -7   8   1  329.08    7.65   0
   6  -8  -1   21.19    5.12   0
  -6   8   1   13.85    7.23   0
   5  -8  -1  195.92    6.69   0
   5   8  -1  189.30   13.56   0
  -5   8   1  172.44    6.67   0
  -5  -8   1  187.09   13.03   0
   4  -8  -1   86.85    7.74   0
  -4   8   1   80.22    6.06   0
   4   8  -1   88.18    8.85   0
  -4  -8   1   81.72    7.64   0
   3  -8  -1  134.29    8.17   0
  -3   8   1  133.07    6.62   0
  -3  -8   1  132.48    7.90   0
   3   8  -1  128.71    7.35   0
   2  -8  -1    1.16    7.17   0
  -2   8   1    0.79    5.20   0
  -2  -8   1    2.34    6.12   0
   2   8  -1    2.55    6.98   0
   1  -8  -1  489.60    9.53   0
  -1   8   1  473.70    9.89   0
  -1  -8   1  478.77   10.39   0
   1   8  -1  453.95    9.93   0
   0  -8  -1   18.95    7.40   0
   0   8   1   23.09    7.91   0
   0  -8   1   18.55    4.82   0
   0   8  -1   24.62    5.30   0
   1   8   1  787.55   14.79   0
  -1  -8  -1  805.23   13.66   0
   1  -8   1  773.60   10.65   0
  -1   8  -1  743.98   11.00   0
  -2  -8  -1   -0.36    6.65   0
   2  -8   1    0.73    4.70   0
  -2   8  -1    3.88    4.90   0
   2   8   1    4.53    7.92   0
   3  -8   1  379.38    9.10   0
  -3  -8  -1  371.39   11.67   0
   3   8   1  386.33   13.63   0
  -3   8  -1  362.60    9.34   0
   4   8   1   14.04    8.26   0
   4  -8   1   18.02    4.83   0
  -4  -8  -1   13.20    7.72   0
  -4   8  -1   19.95    5.09   0
   5  -8   1  589.48    9.90   0
  -5   8  -1  534.28    8.46   0
   6  -8   1    8.24    6.46   0
  -6   8  -1   -5.20    6.74   0
   7  -8   1  929.61   10.12   0
  -7   8  -1  856.50    9.87   0
   8  -8   1    3.54    8.36   0
  -8   8  -1    5.53    8.43   0
   9  -8   1  800.49    9.79   0
  -9   8  -1  685.26    9.53   0
  10  -8   1    3.33    5.62   0
 -10   8  -1    0.94    5.80   0
  11  -8   1  358.24    7.60   0
 -11   8  -1  312.75    9.46   0
 -12   8  -1   -7.28    8.13   0
  12  -8   1    3.44    7.76   0
 -13   8  -1    1.01    9.84   0
  13  -8   1    8.12    9.60   0
 -14   8  -1   -8.92   10.02   0
  14  -8   1    5.47    6.91   0
 -15   8  -1  104.63    7.63   0
  15  -8   1  127.98   10.52   0
 -16   8  -1   15.54    8.56   0
  16  -8   1   10.11    8.38   0
  16  -9  -1   53.24   12.36   0
 -16   9   1   62.81    8.89   0
  15  -9  -1   -3.51   11.11   0
 -15   9   1    1.20   11.29   0
  14  -9  -1  194.99    8.12   0
 -14   9   1  157.33    8.08   0
  13  -9  -1    5.59    9.79   0
 -13   9   1  -19.48   10.10   0
 -12   9   1   22.32    5.90   0
  12  -9  -1   26.21    5.91   0
 -11   9   1  258.13    7.29   0
  11  -9  -1  286.11    9.35   0
 -10   9   1  401.58   10.22   0
  10  -9  -1  443.34    8.50   0
  -9   9   1 1186.34   13.25   0
   9  -9  -1 1282.92   11.93   0
   8  -9  -1  239.15    7.64   0
  -8   9   1  220.85   10.08   0
   7  -9  -1 1041.60   10.80   0
  -7   9   1  960.14   10.59   0
   6  -9  -1  232.68    6.75   0
  -6   9   1  251.77    8.55   0
   5  -9  -1   51.68    7.50   0
   5   9  -1   55.20   10.13   0
  -5   9   1   64.06    5.55   0
  -5  -9   1   56.91    8.80   0
   4  -9  -1 2021.83   15.13   0
  -4   9   1 1882.75   14.96   0
   4   9  -1 1885.78   24.16   0
  -4  -9   1 1816.09   21.33   0
   3  -9  -1    0.64    5.04   0
  -3   9   1    3.73    5.16   0
   3   9  -1    2.02    6.95   0
  -3  -9   1    2.50    6.01   0
   2  -9  -1  581.50    9.39   0
  -2   9   1  547.81    9.57   0
  -2  -9   1  528.26   10.69   0
   2   9  -1  543.89   11.96   0
   1  -9  -1   90.45    5.92   0
  -1   9   1   94.56    6.37   0
  -1  -9   1   90.36    5.52   0
   1   9  -1   87.67    7.75   0
   0   9   1  794.22   13.33   0
   0  -9  -1  824.74   12.70   0
   0  -9   1  781.14   10.57   0
   0   9  -1  794.86   11.34   0
  -1  -9  -1  991.21   13.36   0
   1  -9   1 1007.89   11.40   0
  -1   9  -1  980.16   11.86   0
   1   9   1 1007.86   15.34   0
  -2  -9  -1 1702.51   18.72   0
   2  -9   1 1805.38   14.26   0
  -2   9  -1 1740.96   14.45   0
   2   9   1 1714.03   20.81   0
   3  -9   1  606.47    8.94   0
  -3  -9  -1  591.77   12.96   0
   3   9   1  626.24   16.42   0
  -3   9  -1  575.90    9.05   0
   4  -9   1  190.86    6.34   0
  -4  -9  -1  180.33    9.42   0
   4   9   1  192.33   12.79   0
  -4   9  -1  189.74    8.00   0
   5  -9   1    7.57    4.75   0
  -5   9  -1   11.42    4.94   0
   6  -9   1  708.30    9.05   0
  -6   9  -1  669.58    9.06   0
   7  -9   1  119.04    6.60   0
  -7   9  -1  111.84    6.79   0
   8  -9   1 1306.60   13.04   0
  -8   9  -1 1198.77   12.90   0
   9  -9   1   -2.25    5.82   0
  -9   9  -1   -0.56    5.81   0
  10  -9   1    4.37    5.61   0
 -10   9  -1    6.19    5.61   0
 -11   9  -1  158.67    8.66   0
  11  -9   1  203.65    6.72   0
 -12   9  -1  199.08    7.95   0
  12  -9   1  203.41    7.95   0
 -13   9  -1   21.79    7.16   0
  13  -9   1   55.03    6.95   0
 -14   9  -1  164.40   10.58   0
  14  -9   1  209.82   10.47   0
 -15   9  -1    2.09   12.02   0
  15  -9   1   11.61    8.30   0
  16  -9   1    3.73   11.92   0
 -16   9  -1   18.66   12.00   0
  16 -10  -1   32.90    8.76   0
 -16  10   1    8.31   12.65   0
  15 -10  -1   73.00   12.23   0
 -15  10   1   49.99    8.97   0
  14 -10  -1    8.65    7.25   0
 -14  10   1   14.15    7.17   0
  13 -10  -1  902.29   13.32   0
 -13  10   1  777.75   10.82   0
  12 -10  -1    9.33    7.12   0
 -12  10   1   29.75   10.02   0
 -11  10   1  273.59    9.37   0
  11 -10  -1  312.92    9.44   0
 -10  10   1   55.84    6.09   0
  10 -10  -1   71.72    8.33   0
  -9  10   1 1031.26   10.78   0
   9 -10  -1 1114.18   12.68   0
  -8  10   1   46.26    8.94   0
   8 -10  -1   44.66    8.80   0
   7 -10  -1 4356.35   21.02   0
  -7  10   1 3951.04   19.25   0
   6 -10  -1   12.72    6.34   0
  -6  10   1   15.56    6.43   0
   5 -10  -1 1480.19   13.56   0
  -5  10   1 1347.18   12.38   0
  -5 -10   1 1376.05   21.59   0
   5  10  -1 1448.56   24.97   0
   4 -10  -1   19.52    4.93   0
  -4  10   1   12.14    5.19   0
   4  10  -1   11.43    7.17   0
  -4 -10   1   14.65    6.06   0
   3 -10  -1  227.35    8.29   0
  -3  10   1  206.27    8.69   0
   3  10  -1  207.79    9.36   0
  -3 -10   1  221.88    8.42   0
   2 -10  -1   25.12    5.08   0
  -2  10   1   25.38    5.42   0
  -2 -10   1   22.63    4.49   0
   2  10  -1   25.21    5.18   0
  -1  10   1 1377.52   15.21   0
   1 -10  -1 1456.67   13.75   0
  -1 -10   1 1374.72   13.68   0
   1  10  -1 1376.40   15.52   0
   0  10   1    0.36    7.23   0
   0 -10  -1    4.65    6.60   0
   0 -10   1    3.61    4.32   0
   0  10  -1    0.06    6.76   0
  -1 -10  -1   39.73    5.10   0
   1 -10   1   34.37    6.58   0
  -1  10  -1   39.57    7.16   0
   1  10   1   40.97    7.73   0
  -2 -10  -1   36.21    6.77   0
   2 -10   1   36.76    6.56   0
  -2  10  -1   37.10    6.96   0
   2  10   1   39.36    7.83   0
   3 -10   1 3241.18   18.47   0
  -3 -10  -1 3168.96   25.33   0
   3  10   1 3162.85   29.15   0
  -3  10  -1 3081.79   17.96   0
   4 -10   1   15.24    6.80   0
  -4 -10  -1   18.64    6.53   0
  -4  10  -1   15.37    6.92   0
   4  10   1   21.07    7.99   0
   5 -10   1 5451.40   22.39   0
   5  10   1 5270.74   60.28   0
  -5  10  -1 5281.37   22.51   0
  -5 -10  -1 5230.14   52.93   0
   6 -10   1   40.56    6.33   0
  -6  10  -1   50.99    8.91   0
   7 -10   1 1122.08   11.03   0
  -7  10  -1 1082.12   12.54   0
   8 -10   1   23.02    8.11   0
  -8  10  -1   19.74    5.93   0
   9 -10   1  130.13    6.43   0
  -9  10  -1  129.72    6.35   0
  10 -10   1   17.49    5.55   0
 -10  10  -1   15.71    7.91   0
 -11  10  -1  352.59    7.58   0
  11 -10   1  416.21    9.64   0
 -12  10  -1   -8.73    6.82   0
  12 -10   1   -0.57    9.73   0
 -13  10  -1   35.31   10.00   0
  13 -10   1   23.20    7.23   0
 -14  10  -1    6.41    6.96   0
  14 -10   1   -1.94    6.99   0
 -15  10  -1  504.38   10.83   0
  15 -10   1  579.36   14.28   0
  15 -11  -1   35.50   12.17   0
 -15  11   1   16.62    8.81   0
  14 -11  -1    8.53    8.63   0
 -14  11   1  -10.66    8.84   0
  13 -11  -1  129.30   10.46   0
 -13  11   1  106.12   10.58   0
  12 -11  -1   94.90    7.56   0
 -12  11   1   74.17    7.75   0
 -11  11   1  179.06    7.94   0
  11 -11  -1  207.72    8.03   0
 -10  11   1  197.71    6.78   0
  10 -11  -1  206.16    6.98   0
  -9  11   1  251.77    7.36   0
   9 -11  -1  268.72    7.34   0
  -8  11   1   12.68    8.49   0
   8 -11  -1    8.03    5.94   0
  -7  11   1  210.74    7.50   0
   7 -11  -1  231.20    9.43   0
  -6  11   1   13.00    8.79   0
   6 -11  -1    3.22    6.06   0
   6  11  -1    3.20   12.15   0
   5 -11  -1  163.13    9.37   0
  -5  11   1  140.80    7.20   0
  -5 -11   1  142.07   11.06   0
   5  11  -1  146.26   11.67   0
   4 -11  -1  218.71    9.69   0
  -4  11   1  202.26    7.85   0
   4  11  -1  214.56   10.94   0
  -4 -11   1  210.25    9.54   0
  -3  11   1  113.67    7.86   0
   3 -11  -1  122.23    5.77   0
   3  11  -1  114.44    8.32   0
  -3 -11   1  124.62    7.31   0
  -2  11   1   15.37    7.15   0
   2 -11  -1    8.56    6.68   0
   2  11  -1   12.72    6.92   0
  -2 -11   1   11.88    6.05   0
  -1  11   1    8.16    7.29   0
   1 -11  -1   14.84    6.62   0
  -1 -11   1    9.11    4.47   0
   1  11  -1   10.29    6.81   0
   0  11   1  230.37    9.18   0
   0 -11  -1  236.11    8.44   0
   0 -11   1  253.06    8.00   0
   0  11  -1  242.60    8.71   0
  -1 -11  -1  166.42    6.41   0
   1 -11   1  171.37    5.99   0
  -1  11  -1  163.20    6.32   0
   1  11   1  157.38    8.74   0
  -2 -11  -1  255.50    8.82   0
   2 -11   1  278.38    6.71   0
  -2  11  -1  251.28    6.98   0
   2  11   1  245.69   10.15   0
   3 -11   1  310.92    6.95   0
  -3 -11  -1  299.21    9.44   0
   3  11   1  300.39   11.72   0
  -3  11  -1  312.37    8.03   0
   4 -11   1  419.98    8.34   0
  -4  11  -1  416.74   10.40   0
  -4 -11  -1  402.90   11.97   0
   4  11   1  408.80   13.69   0
   5  11   1  129.98   12.12   0
   5 -11   1  128.40    8.88   0
  -5  11  -1  118.95    6.84   0
  -5 -11  -1  122.57   11.33   0
   6 -11   1    5.61    5.80   0
  -6  11  -1    7.32    5.98   0
   7 -11   1   14.30    7.97   0
  -7  11  -1    6.44    5.78   0
   8 -11   1   87.97    8.27   0
  -8  11  -1   71.49    6.18   0
   9 -11   1   24.22    5.59   0
  -9  11  -1   31.35    8.02   0
 -10  11  -1   59.22    6.04   0
  10 -11   1   81.90    5.84   0
 -11  11  -1   11.61    6.74   0
  11 -11   1  -12.76    9.76   0
 -12  11  -1   -3.50    6.87   0
  12 -11   1   -5.78    9.88   0
 -13  11  -1    9.32    9.80   0
  13 -11   1   -3.28    9.94   0
 -14  11  -1   42.62    8.63   0
  14 -11   1   74.15   12.32   0
 -15  11  -1    4.09   12.23   0
  15 -11   1   11.23    8.32   0
  14 -12  -1   -0.18    8.54   0
 -14  12   1    3.22   12.40   0
  13 -12  -1  202.76   12.92   0
 -13  12   1  170.43    9.54   0
  12 -12  -1    5.99   10.15   0
 -12  12   1    9.89    7.17   0
  11 -12  -1  389.41   11.54   0
 -11  12   1  345.89    8.90   0
 -10  12   1   12.03    6.97   0
  10 -12  -1   -2.89   10.02   0
  -9  12   1   27.77    5.99   0
   9 -12  -1   61.32    8.20   0
  -8  12   1    4.93    8.29   0
   8 -12  -1   -3.36    5.75   0
  -7  12   1 2106.79   14.60   0
   7 -12  -1 2345.83   14.72   0
  -6  12   1    2.08    8.56   0
   6 -12  -1    7.67    5.93   0
  -6 -12   1    6.10   11.06   0
   6  12  -1    4.19   10.64   0
  -5  12   1 1394.58   14.13   0
   5 -12  -1 1518.47   14.02   0
   5  12  -1 1415.09   21.69   0
  -5 -12   1 1427.26   20.23   0
   4  12  -1  132.93    9.17   0
  -4  12   1  122.13    9.56   0
   4 -12  -1  150.35    9.16   0
  -4 -12   1  143.95    8.68   0
  -3  12   1  226.02    7.93   0
   3 -12  -1  232.68    7.49   0
   3  12  -1  232.43   10.57   0
  -3 -12   1  233.72    9.26   0
  -2  12   1  201.55    7.71   0
   2 -12  -1  213.31    7.39   0
   2  12  -1  211.16   10.23   0
  -2 -12   1  216.15    7.26   0
  -1  12   1 1309.26   13.65   0
   1 -12  -1 1366.50   13.26   0
   1  12  -1 1349.92   15.70   0
  -1 -12   1 1388.93   14.45   0
   0 -12  -1  210.12    7.47   0
   0  12  -1  204.37    7.58   0
   0 -12   1  212.82    7.13   0
   0  12   1  191.71   10.18   0
  -1 -12  -1   23.32    8.09   0
   1 -12   1   30.16    7.95   0
  -1  12  -1   35.62    8.58   0
   1  12   1   20.36    6.55   0
  -2 -12  -1    2.35    7.77   0
   2 -12   1    2.59    7.91   0
  -2  12  -1    0.83    6.05   0
   2  12   1   -0.60    6.46   0
   3 -12   1 2135.41   15.82   0
   3  12   1 2070.73   22.28   0
  -3 -12  -1 2033.71   18.41   0
  -3  12  -1 2020.85   14.75   0
   4 -12   1    6.84    8.17   0
  -4  12  -1    9.12    8.50   0
  -4 -12  -1    7.36    7.55   0
   4  12   1    2.87    7.78   0
   5 -12   1 1429.23   12.11   0
   5  12   1 1409.05   25.39   0
  -5  12  -1 1338.28   12.06   0
  -5 -12  -1 1369.76   22.58   0
   6 -12   1    7.08    7.81   0
  -6  12  -1    6.92    5.69   0
   7 -12   1  332.45    9.22   0
  -7  12  -1  266.55    9.18   0
   8 -12   1  165.97    6.69   0
  -8  12  -1  161.37    8.49   0
  -9  12  -1   29.77    5.77   0
   9 -12   1   24.20    5.64   0
 -10  12  -1   74.60    7.27   0
  10 -12   1  106.34    7.31   0
 -11  12  -1    3.12    9.83   0
  11 -12   1   12.67    9.84   0
 -12  12  -1    2.55    7.15   0
  12 -12   1   14.01    9.84   0
 -13  12  -1   53.99    8.77   0
  13 -12   1   66.95   12.11   0
 -14  12  -1   11.23    8.50   0
  14 -12   1  -12.19   12.05   0
  14 -13  -1   47.03    9.03   0
  13 -13  -1  204.49    9.76   0
 -13  13   1  195.15    9.74   0
  12 -13  -1  252.37    9.84   0
 -12  13   1  214.19    9.93   0
  11 -13  -1  464.60    9.42   0
 -11  13   1  416.83    9.47   0
  10 -13  -1 1187.33   12.28   0
 -10  13   1 1107.76   11.89   0
  -9  13   1   91.78    7.98   0
   9 -13  -1   97.50    7.63   0
  -8  13   1  975.09   11.88   0
   8 -13  -1 1040.02   11.97   0
  -7  13   1    1.44    5.87   0
   7 -13  -1    8.62    5.69   0
  -6  13   1  153.80    7.02   0
   6 -13  -1  182.08    6.69   0
   6  13  -1  159.54   14.00   0
  -6 -13   1  150.18   13.18   0
  -5  13   1   41.83    6.26   0
   5 -13  -1   43.13    8.33   0
   5  13  -1   48.60    8.07   0
  -5 -13   1   44.56    7.75   0
  -4  13   1 1197.15   12.11   0
   4 -13  -1 1284.68   12.12   0
  -4 -13   1 1213.68   15.85   0
   4  13  -1 1289.37   18.76   0
  -3  13   1   11.01    8.67   0
   3  13  -1    8.12    7.44   0
   3 -13  -1   10.70    8.13   0
  -3 -13   1   12.34    7.31   0
  -2  13   1  374.42   10.64   0
   2  13  -1  353.45   11.05   0
   2 -13  -1  397.56   10.11   0
  -2 -13   1  373.65    9.71   0
   1 -13  -1  222.80    9.17   0
   1  13  -1  211.20    7.86   0
  -1 -13   1  219.64    7.02   0
  -1  13   1  196.65    7.78   0
   0 -13  -1  956.87   13.04   0
   0  13  -1  953.89   13.26   0
   0 -13   1  979.67   12.34   0
   0  13   1  891.08   12.25   0
  -1 -13  -1  353.51   10.17   0
  -1  13  -1  341.88    8.45   0
   1 -13   1  353.73    7.95   0
   1  13   1  350.16   11.32   0
  -2  13  -1 3114.28   19.29   0
  -2 -13  -1 3179.30   21.81   0
   2 -13   1 3392.66   18.99   0
   2  13   1 3125.88   24.24   0
   3  13   1  152.83    9.42   0
  -3  13  -1  158.77    9.10   0
   3 -13   1  164.05    6.59   0
  -3 -13  -1  166.23    8.82   0
   4 -13   1  430.47    8.00   0
  -4  13  -1  433.00   10.22   0
  -4 -13  -1  420.75   11.31   0
   4  13   1  428.54   14.05   0
  -5  13  -1  115.81    6.46   0
   5 -13   1  143.49    8.34   0
   5  13   1  138.52   11.52   0
  -5 -13  -1  129.27    9.15   0
  -6  13  -1  351.42    9.49   0
   6 -13   1  343.92    7.49   0
  -7  13  -1   25.97    5.85   0
   7 -13   1   47.16    5.77   0
  -8  13  -1 1323.98   12.18   0
   8 -13   1 1431.51   12.52   0
  -9  13  -1   81.27    7.49   0
   9 -13   1  102.05    9.97   0
 -10  13  -1   56.57    7.21   0
  10 -13   1   64.92    7.17   0
 -11  13  -1   37.35   10.09   0
  11 -13   1   38.89    7.28   0
 -12  13  -1  266.79    9.97   0
  12 -13   1  347.34   13.24   0
 -13  13  -1   -6.66    8.76   0
  13 -13   1   10.92   12.12   0
  13 -14  -1   11.28    8.91   0
  12 -14  -1   43.27    8.78   0
 -12  14   1    5.98    9.08   0
  11 -14  -1   -2.68   12.12   0
 -11  14   1   -2.92    8.84   0
  10 -14  -1    3.08   10.06   0
 -10  14   1   10.25    7.32   0
   9 -14  -1    2.33    7.23   0
  -9  14   1    9.32    7.21   0
   8 -14  -1  144.92   10.38   0
  -8  14   1  123.50    8.01   0
  -7  14   1  115.06   10.72   0
   7 -14  -1  126.25    7.82   0
  -6  14   1  281.23    7.59   0
   6 -14  -1  307.88    7.46   0
   6  14  -1  288.25   16.18   0
  -6 -14   1  279.54   13.80   0
  -5  14   1   16.20    5.88   0
   5 -14  -1    9.61    5.53   0
   5  14  -1    3.15    7.45   0
  -5 -14   1    7.25    7.01   0
  -4  14   1   82.68    8.58   0
   4 -14  -1   98.51    6.24   0
  -4 -14   1   88.08    7.69   0
   4  14  -1   80.08    8.21   0
   3  14  -1  360.00   10.50   0
   3 -14  -1  357.29    7.94   0
  -3 -14   1  369.62    9.76   0
  -3  14   1  308.74    8.27   0
   2  14  -1   10.02    5.37   0
   2 -14  -1   10.08    5.74   0
  -2 -14   1    3.53    5.03   0
  -2  14   1    0.94    5.97   0
   1  14  -1  498.14    9.87   0
   1 -14  -1  548.75   10.82   0
  -1 -14   1  547.28   10.43   0
  -1  14   1  531.04   11.46   0
   0  14  -1    0.28    8.16   0
   0 -14  -1    7.60    7.64   0
   0 -14   1   14.49    7.41   0
   0  14   1    9.99    8.46   0
  -1  14  -1   79.68    8.76   0
  -1 -14  -1   77.53    6.07   0
   1 -14   1   80.38    6.10   0
   1  14   1   81.33    9.17   0
  -2  14  -1    7.81    5.80   0
   2 -14   1    0.49    5.55   0
  -2 -14  -1   14.51    5.22   0
   2  14   1   12.46    5.59   0
   3  14   1   46.06    7.86   0
  -3  14  -1   35.36    8.31   0
   3 -14   1   50.60    7.69   0
  -3 -14  -1   46.70    7.60   0
  -4  14  -1  299.79    9.32   0
   4 -14   1  317.91    9.09   0
  -4 -14  -1  297.87   10.07   0
   4  14   1  303.50   12.69   0
  -5  14  -1    6.45    5.57   0
   5 -14   1    5.07    5.39   0
   5  14   1    7.63    7.63   0
  -5 -14  -1   10.25    8.61   0
  -6  14  -1  627.65    9.77   0
   6 -14   1  651.48   11.25   0
  -7  14  -1    2.83    7.09   0
   7 -14   1    7.48    9.58   0
  -8  14  -1  205.95   10.57   0
   8 -14   1  218.32   10.48   0
  -9  14  -1  113.84   10.74   0
   9 -14   1  145.02    7.47   0
 -10  14  -1    4.15    9.91   0
  10 -14   1    2.42    9.93   0
 -11  14  -1  192.70    9.50   0
  11 -14   1  219.71    9.25   0
 -12  14  -1   12.71    8.59   0
  12 -14   1  -11.32   12.23   0
  11 -15  -1  133.57    9.20   0
 -11  15   1   87.63    9.56   0
  10 -15  -1  475.17   10.96   0
 -10  15   1  408.00   10.92   0
   9 -15  -1  128.28   10.60   0
  -9  15   1  111.04   10.81   0
   8 -15  -1  634.09   10.14   0
  -8  15   1  607.85   10.30   0
   7 -15  -1   38.04    7.21   0
  -7  15   1   48.68    7.60   0
   6 -15  -1   23.34    7.05   0
   6  15  -1   19.19   13.64   0
  -6 -15   1   18.55   11.25   0
  -6  15   1   18.54   10.31   0
   5 -15  -1   50.50    7.30   0
   5  15  -1   51.90    9.96   0
  -5 -15   1   51.26    9.23   0
  -5  15   1   64.70    7.54   0
   4 -15  -1  138.44   10.24   0
  -4 -15   1  134.15    9.66   0
   4  15  -1  132.91   12.28   0
  -4  15   1  120.27    8.12   0
   3 -15  -1    7.01    5.50   0
  -3 -15   1    6.62    4.81   0
   3  15  -1    7.95    7.15   0
  -3  15   1    2.95    5.97   0
   2  15  -1   34.03    5.61   0
   2 -15  -1   37.43    7.78   0
  -2 -15   1   43.88    7.24   0
  -2  15   1   36.28    6.06   0
   1  15  -1   28.11    8.02   0
   1 -15  -1   37.45    5.65   0
  -1 -15   1   32.08    7.17   0
  -1  15   1   38.34    8.36   0
   0  15  -1  260.31    7.86   0
   0 -15  -1  265.14    7.57   0
   0 -15   1  295.23    8.91   0
   0  15   1  259.70    9.96   0
  -1  15  -1  119.16    6.76   0
  -1 -15  -1  128.73    8.23   0
   1 -15   1  117.47    6.10   0
   1  15   1  123.93    8.73   0
  -2  15  -1  782.93   10.55   0
   2  15   1  786.63   12.75   0
   2 -15   1  845.13   10.17   0
  -2 -15  -1  859.75   12.65   0
   3  15   1  111.60   10.46   0
  -3  15  -1  103.74    9.73   0
   3 -15   1  133.53    8.08   0
  -3 -15  -1  110.61    8.05   0
  -4  15  -1  111.68   10.35   0
   4 -15   1  110.70    9.77   0
  -4 -15  -1   97.73    9.61   0
   4  15   1  101.96   10.73   0
  -5  15  -1    9.16    6.99   0
   5 -15   1   14.17    6.84   0
   5  15   1   -0.10   11.49   0
  -5 -15  -1    7.92   10.50   0
  -6  15  -1   99.29    7.73   0
   6 -15   1  118.17   10.06   0
  -7  15  -1    8.05    9.94   0
   7 -15   1   12.46    6.89   0
  -8  15  -1  149.29   10.50   0
   8 -15   1  143.49    7.73   0
  -9  15  -1   -1.32    8.50   0
   9 -15   1    9.33   10.74   0
 -10  15  -1   -6.16    8.79   0
  10 -15   1    2.70   11.87   0
 -11  15  -1   -6.85    8.63   0
  11 -15   1   10.76    8.35   0
  10 -16  -1    0.23    8.38   0
 -10  16   1   17.31   12.32   0
   9 -16  -1   -9.06   12.11   0
  -9  16   1   15.65    8.90   0
   8 -16  -1  704.09   11.76   0
  -8  16   1  722.13   14.84   0
   7 -16  -1  122.01    7.86   0
  -7  16   1   97.82   11.12   0
   6  16  -1 1101.76   28.31   0
   6 -16  -1 1086.29   11.83   0
  -6 -16   1 1051.84   25.04   0
  -6  16   1 1005.70   12.03   0
   5  16  -1  177.16   11.86   0
   5 -16  -1  165.35    7.86   0
  -5 -16   1  163.38   10.60   0
  -5  16   1  173.99   11.18   0
   4 -16  -1   77.15    7.24   0
   4  16  -1   80.45   10.23   0
  -4 -16   1   78.96    9.33   0
  -4  16   1   84.24    8.03   0
   3 -16  -1   13.05    9.63   0
  -3 -16   1    5.09    8.79   0
   3  16  -1    2.32    9.33   0
  -3  16   1    9.19   10.38   0
   2 -16  -1  348.07    8.65   0
  -2 -16   1  346.35   10.70   0
  -2  16   1  331.74    9.38   0
   2  16  -1  342.03   11.49   0
   1  16  -1  271.35   11.15   0
   1 -16  -1  299.87   10.84   0
  -1 -16   1  301.95   10.44   0
  -1  16   1  286.36   11.99   0
   0  16  -1  356.74   11.90   0
   0 -16  -1  388.51   11.16   0
   0 -16   1  375.61   10.70   0
   0  16   1  356.08   12.15   0
  -1  16  -1   97.78   10.59   0
  -1 -16  -1  102.81    9.53   0
   1 -16   1  100.78    9.55   0
   1  16   1  106.60   10.04   0
  -2  16  -1  166.07   10.74   0
   2  16   1  155.77    8.18   0
   2 -16   1  171.41    7.39   0
  -2 -16  -1  151.78    9.95   0
   3  16   1   68.33   10.25   0
  -3  16  -1   77.77    7.57   0
   3 -16   1   73.26    9.61   0
  -3 -16  -1   66.51    9.31   0
  -4  16  -1 1572.31   14.10   0
   4 -16   1 1747.32   15.71   0
   4  16   1 1739.90   22.85   0
  -4 -16  -1 1668.04   19.50   0
  -5  16  -1  190.74    8.48   0
   5  16   1  201.28   15.07   0
   5 -16   1  227.21   10.74   0
  -5 -16  -1  207.44   11.48   0
  -6  16  -1 1021.92   12.13   0
   6 -16   1 1082.86   12.17   0
  -7  16  -1  -16.91   11.23   0
   7 -16   1    0.87    6.91   0
  -8  16  -1   27.35    9.11   0
   8 -16   1   25.04    8.61   0
  -9  16  -1  229.48    9.82   0
   9 -16   1  271.84    9.71   0
 -10  16  -1  135.71   13.03   0
  10 -16   1  154.07    9.59   0
   9 -17  -1    8.71    8.26   0
   8 -17  -1   22.73    8.60   0
  -8  17   1   29.37    9.02   0
   7 -17  -1   38.73    8.97   0
  -7  17   1   55.99    9.58   0
   6 -17  -1  329.48   10.02   0
   6  17  -1  297.49   21.99   0
  -6  17   1  283.25   10.52   0
  -6 -17   1  303.77   20.02   0
   5 -17  -1   39.77   11.21   0
  -5 -17   1   36.92   10.25   0
  -5  17   1   30.13    9.29   0
   5  17  -1   43.93   14.41   0
   4 -17  -1  435.59    9.47   0
   4  17  -1  425.51   13.92   0
  -4 -17   1  439.52   12.30   0
  -4  17   1  424.67    9.92   0
   3 -17  -1   12.39    6.90   0
   3  17  -1   16.46    9.57   0
  -3 -17   1   13.71    8.74   0
  -3  17   1   13.36   10.52   0
   2 -17  -1  185.41   10.37   0
  -2 -17   1  179.45    9.92   0
  -2  17   1  152.32   11.37   0
   2  17  -1  171.52   10.58   0
   1 -17  -1   12.56    6.60   0
  -1 -17   1    8.81    8.92   0
  -1  17   1    7.09   10.45   0
   1  17  -1    9.32    6.56   0
   0 -17  -1    0.93    9.12   0
   0 -17   1   15.47    8.90   0
   0  17   1    8.64    9.54   0
   0  17  -1    8.00    6.89   0
  -1  17  -1   29.25   10.39   0
   1  17   1   37.27    9.84   0
  -1 -17  -1   56.16    9.34   0
   1 -17   1   52.68    6.75   0
  -2  17  -1   64.24    7.90   0
   2  17   1   70.95   10.38   0
   2 -17   1   77.58    6.93   0
  -2 -17  -1   74.06    9.42   0
  -3  17  -1  142.54    8.24   0
   3 -17   1  171.91   10.15   0
  -3 -17  -1  168.22   10.22   0
   3  17   1  152.79   11.41   0
  -4  17  -1   12.90    7.27   0
   4  17   1   -0.64    9.96   0
   4 -17   1   -0.83    6.75   0
  -4 -17  -1   -6.07    8.80   0
  -5  17  -1   23.69    8.91   0
   5 -17   1   38.23   11.67   0
  -5 -17  -1   24.99   10.85   0
   5  17   1   22.88   14.75   0
  -6  17  -1  103.63    9.51   0
   6 -17   1  105.26    8.84   0
  -7  17  -1   49.91    9.14   0
   7 -17   1   82.89   12.07   0
  -8  17  -1   90.02    9.87   0
   8 -17   1  135.70   12.55   0
   6 -18  -1  228.62    9.87   0
   6  18  -1  214.33   28.29   0
  -6  18   1  201.10   14.07   0
  -6 -18   1  226.53   23.46   0
   5 -18  -1   78.96   12.47   0
   5  18  -1   96.40   13.34   0
  -5  18   1   79.49    9.83   0
  -5 -18   1   95.28   14.06   0
   4  18  -1   63.49   12.66   0
   4 -18  -1   72.14   11.85   0
  -4  18   1   48.92   13.43   0
  -4 -18   1   73.36   11.22   0
   3 -18  -1   29.35   11.84   0
   3  18  -1   27.21   12.30   0
  -3  18   1   34.78   12.87   0
  -3 -18   1   24.51    7.80   0
   2 -18  -1   -9.72    8.24   0
  -2  18   1    3.30    8.74   0
  -2 -18   1   -3.91   10.67   0
   2  18  -1    2.69   11.77   0
   1 -18  -1   11.94   11.21   0
  -1  18   1   13.88   12.11   0
  -1 -18   1    4.56   10.72   0
   1  18  -1   -1.29   11.74   0
   0  18   1    8.02   11.75   0
   0 -18  -1   -1.40    7.88   0
   0 -18   1   -0.14   10.69   0
   0  18  -1    4.70    8.20   0
   1  18   1   16.54   11.74   0
  -1 -18  -1    4.29    7.79   0
   1 -18   1    8.82    7.74   0
  -1  18  -1   26.42   12.28   0
   2  18   1  242.11   13.85   0
   2 -18   1  245.59    9.29   0
  -2 -18  -1  248.48    9.67   0
  -2  18  -1  241.27   10.30   0
  -3  18  -1   -5.19   12.51   0
   3 -18   1    0.92   11.43   0
  -3 -18  -1    1.54   10.60   0
   3  18   1   -1.43   12.40   0
  -4  18  -1  330.54   10.97   0
   4  18   1  345.97   18.12   0
   4 -18   1  384.48   10.27   0
  -4 -18  -1  357.97   13.74   0
  -5  18  -1   18.87    9.06   0
   5  18   1   14.17   14.59   0
   5 -18   1   17.42    8.26   0
  -5 -18  -1   15.21   13.23   0
  -6  18  -1  112.39    9.98   0
   6 -18   1  104.84   12.54   0
   3 -19  -1   36.69    8.55   0
  -3 -19   1   41.77   10.95   0
   2 -19  -1  220.02   12.51   0
  -2  19   1  195.01   10.57   0
   2  19  -1  225.88   13.56   0
  -2 -19   1  199.44    9.70   0
  -1  19   1    5.43   12.22   0
   1 -19  -1   -2.52   11.07   0
  -1 -19   1    3.18    7.42   0
   1  19  -1    2.61   12.03   0
   0  19   1    6.15    8.71   0
   0 -19  -1   -1.25   11.02   0
   0 -19   1   -7.42   10.92   0
   0  19  -1    5.26   12.01   0
   1  19   1   73.56    9.45   0
  -1 -19  -1   55.20   11.72   0
   1 -19   1   54.39    8.39   0
  -1  19  -1   67.42    9.34   0
   2 -19   1   75.86    8.67   0
  -2 -19  -1   78.66    8.62   0
  -2  19  -1   49.62   13.29   0
   2  19   1   63.60    9.90   0
  18   0  -2  505.04   10.86   0
 -18   0   2  481.72   15.77   0
  17   0  -2  115.29    7.07   0
 -17   0   2  128.12   11.66   0
 -16   0   2   78.01   11.40   0
  16   0  -2   16.06    6.30   0
 -15   0   2   65.16    9.31   0
  15   0  -2   72.13    7.90   0
  14   0  -2 1568.14   15.37   0
 -14   0   2 1385.27   14.83   0
  13   0  -2  210.86    9.28   0
 -13   0   2  183.51   10.58   0
  12   0  -2  649.74   12.11   0
 -12   0   2  594.18   13.30   0
 -11   0   2  437.16   11.48   0
  11   0  -2  475.64    9.17   0
 -10   0   2 1278.62   15.91   0
  10   0  -2 1342.34   14.18   0
  -9   0   2  101.67    7.16   0
   9   0  -2  104.81    8.49   0
  -8   0   2 8942.42   39.11   0
   8   0  -2 9369.05   38.68   0
   7   0  -2   85.16    8.93   0
  -7   0   2   76.44    9.50   0
   6   0  -2 2358.20   22.50   0
  -6   0   2 2313.58   22.89   0
   5   0  -2  305.86   12.74   0
  -5   0   2  291.84   13.47   0
   3   0  -2    2.08    8.43   0
  -3   0   2    3.85   13.12   0
   1   0  -2   61.65    9.52   0
   0   0  -2 2371.49   30.25   0
   0   0   2 2278.63   29.71   0
  -1   0  -2  134.14    9.36   0
   1   0   2  135.88   10.97   0
  -2   0  -2 3352.23   30.02   0
   2   0   2 3416.85   30.39   0
  -3   0  -2   25.72    9.37   0
   3   0   2   21.73    8.70   0
  -5   0  -2  123.78    8.66   0
   5   0   2  123.03    8.27   0
  -6   0  -2  365.72   10.25   0
   6   0   2  366.60    9.97   0
   7   0   2  138.76    7.84   0
  -7   0  -2  135.20    8.33   0
   8   0   2 3887.22   22.98   0
  -8   0  -2 3539.70   22.62   0
   9   0   2   82.85    6.97   0
  -9   0  -2   73.58    5.84   0
  10   0   2 9183.15   32.83   0
 -10   0  -2 8327.01   32.64   0
 -11   0  -2   35.17    9.04   0
  11   0   2   39.85    8.00   0
 -12   0  -2 1553.22   16.29   0
  12   0   2 1693.97   15.31   0
 -13   0  -2  246.25    7.86   0
  13   0   2  255.38    7.34   0
 -14   0  -2  196.55    9.75   0
  14   0   2  226.28    8.53   0
  15   0   2   10.70    8.25   0
 -15   0  -2   32.70   10.36   0
  16   0   2  450.04   10.81   0
 -16   0  -2  436.34   12.99   0
  17   0   2   78.58   10.39   0
 -17   0  -2   77.26   13.09   0
  18   0   2   49.47   10.47   0
 -18   0  -2   44.04   13.06   0
  18  -1  -2  190.62   11.74   0
  18   1  -2  185.65    8.78   0
 -18  -1   2  166.31   10.57   0
 -18   1   2  170.84   14.07   0
 -17   1   2    8.69   10.94   0
  17  -1  -2    6.51    6.30   0
  17   1  -2   -1.37    8.47   0
 -17  -1   2    5.55    7.88   0
 -16   1   2  476.06   13.41   0
  16  -1  -2  516.66    9.76   0
  16   1  -2  527.61   11.60   0
 -16  -1   2  420.53   10.89   0
  15  -1  -2   20.59    5.54   0
  15   1  -2   22.80    6.85   0
 -15   1   2   24.83    6.42   0
 -15  -1   2   24.89    9.02   0
 -14  -1   2  540.16   10.96   0
  14  -1  -2  640.26    9.87   0
  14   1  -2  625.55   10.08   0
 -14   1   2  601.54   12.50   0
  13  -1  -2    7.06    5.81   0
  13   1  -2    5.24    7.96   0
 -13  -1   2   11.19    9.63   0
 -13   1   2    3.31    9.50   0
  12  -1  -2  307.17    8.32   0
  12   1  -2  281.10    8.27   0
 -12  -1   2  264.23   11.64   0
 -12   1   2  259.41   11.29   0
 -11  -1   2   21.01    8.23   0
 -11   1   2   25.53    5.64   0
  11  -1  -2   13.16    5.15   0
  11   1  -2   14.25    6.98   0
 -10  -1   2   47.97    8.71   0
 -10   1   2   45.98    8.24   0
  10  -1  -2   51.56    7.61   0
  10   1  -2   63.73    7.72   0
  -9  -1   2  119.95    7.55   0
  -9   1   2  132.03    9.17   0
   9   1  -2  145.11    6.99   0
   9  -1  -2  139.47    6.75   0
  -8  -1   2  129.61   10.12   0
   8   1  -2  155.16    7.52   0
   8  -1  -2  153.92    8.85   0
  -8   1   2  136.50    7.50   0
  -7  -1   2   43.80    7.10   0
   7   1  -2   49.80    8.65   0
   7  -1  -2   38.26    8.48   0
  -7   1   2   47.84    6.80   0
  -6  -1   2  841.90   17.19   0
   6   1  -2  869.20   16.64   0
   6  -1  -2  898.14   13.92   0
  -6   1   2  847.11   14.04   0
   5  -1  -2   54.14    7.52   0
  -5   1   2   48.62    7.93   0
  -5  -1   2   47.09   11.18   0
   5   1  -2   55.79   10.18   0
   4  -1  -2 4552.49   34.81   0
  -4  -1   2 4300.89   39.46   0
   4   1  -2 4643.90   40.32   0
  -4   1   2 4344.91   33.42   0
  -3   1   2  424.77   16.95   0
   3   1  -2  459.02   18.05   0
   3  -1  -2  436.79   14.20   0
  -3  -1   2  439.06   16.28   0
   2  -1  -2 3318.00   35.30   0
  -2   1   2 3421.98   35.81   0
   2   1  -2 3351.16   37.09   0
   2   1  -2 3482.45   38.88   0
   1  -1  -2    6.38    9.30   0
  -1   1   2    6.85   13.40   0
   1   1  -2    4.78    9.93   0
  -1  -1   2    7.10    6.94   0
   0  -1  -2 1795.04   29.11   0
   0   1  -2 1884.60   25.87   0
   0  -1   2 1912.00   24.70   0
  -1   1  -2    2.00    6.45   0
   1  -1   2    1.84    8.69   0
  -1  -1  -2    1.90    9.71   0
   1   1   2    3.07    9.38   0
  -2   1  -2  327.35   10.62   0
   2  -1   2  324.75   10.38   0
  -2  -1  -2  317.73   13.52   0
   2   1   2  332.42   13.56   0
  -3   1  -2   99.61    7.62   0
  -3  -1  -2  104.45    8.06   0
   3  -1   2  102.54    7.26   0
   3   1   2  100.37    7.86   0
  -4   1  -2    7.00    5.74   0
  -4  -1  -2   11.22    5.69   0
   4  -1   2    9.47    7.55   0
   4   1   2   10.59    7.35   0
  -5   1  -2   22.32    5.47   0
  -5  -1  -2   23.52    7.46   0
   5  -1   2   23.61    5.13   0
   5   1   2   22.40    6.98   0
  -6  -1  -2  730.10   12.70   0
   6  -1   2  804.03   11.36   0
   6   1   2  803.97   13.41   0
  -6   1  -2  754.90   11.23   0
   7  -1   2   54.55    7.09   0
   7   1   2   49.00    7.17   0
  -7  -1  -2   52.07    5.89   0
  -7   1  -2   54.99    7.48   0
   8  -1   2 1359.27   14.18   0
   8   1   2 1360.86   15.49   0
  -8  -1  -2 1274.21   15.00   0
  -8   1  -2 1306.61   14.37   0
   9  -1   2   21.44    4.82   0
   9   1   2   28.32    6.52   0
  -9  -1  -2   23.65    7.21   0
  -9   1  -2   25.34    7.03   0
  10  -1   2  691.05    9.54   0
 -10  -1  -2  633.84   11.91   0
  10   1   2  686.20   10.26   0
 -10   1  -2  612.03    9.59   0
 -11  -1  -2   42.59    9.34   0
  11  -1   2   47.31    5.88   0
 -11   1  -2   40.58    6.57   0
  11   1   2   43.09    7.99   0
 -12  -1  -2   13.44    8.86   0
 -12   1  -2   21.67    8.65   0
  12  -1   2   15.68    5.41   0
  12   1   2    3.40    7.59   0
 -13  -1  -2   12.60    8.79   0
 -13   1  -2    6.02    8.50   0
  13  -1   2    8.90    7.42   0
  13   1   2    5.16    5.06   0
 -14  -1  -2    4.12    8.42   0
 -14   1  -2    6.91    8.27   0
  14  -1   2    5.63    5.07   0
  14   1   2    6.03    6.28   0
 -15   1  -2    2.13   10.21   0
  15  -1   2    6.67    8.41   0
  15   1   2    9.42    7.70   0
 -15  -1  -2    2.08    7.45   0
  16  -1   2    6.04    8.58   0
  16   1   2    8.81    8.09   0
 -16  -1  -2   11.10    7.64   0
 -16   1  -2   18.21   10.35   0
  17  -1   2   -6.05   10.21   0
  17   1   2   -0.82   10.00   0
 -17  -1  -2    4.91   12.95   0
 -17   1  -2   12.90   12.60   0
 -18  -1  -2  117.51   13.64   0
  18  -1   2  107.66    8.26   0
  18   1   2  122.86   11.16   0
 -18   1  -2  104.38   13.43   0
 -18  -2   2  217.29   15.16   0
 -18   2   2  218.35   10.79   0
  18  -2  -2  243.22    9.46   0
  18   2  -2  270.42   12.24   0
 -17  -2   2    0.47   11.14   0
 -17   2   2    0.56    7.66   0
  17  -2  -2    5.14    6.49   0
  17   2  -2    1.21    8.42   0
  16  -2  -2   -3.55    6.60   0
  16   2  -2   12.64    8.27   0
 -16   2   2   12.86   10.70   0
 -16  -2   2    5.13   11.21   0
  15  -2  -2    2.84    8.52   0
  15   2  -2    0.79    7.29   0
 -15   2   2    0.86    8.70   0
 -15  -2   2    6.23    6.32   0
  14  -2  -2  184.17    8.96   0
  14   2  -2  178.36    8.32   0
 -14   2   2  154.00    7.59   0
 -14  -2   2  170.36   10.56   0
  13  -2  -2    4.30    5.79   0
  13   2  -2    6.59    7.35   0
 -13   2   2   10.29    8.93   0
 -13  -2   2   -1.33    9.60   0
  12  -2  -2  273.07    7.91   0
  12   2  -2  258.56   10.10   0
 -12   2   2  240.04    8.34   0
 -12  -2   2  236.57   11.83   0
 -11   2   2   31.86    7.80   0
 -11  -2   2   26.18    8.35   0
  11  -2  -2   23.98    5.14   0
  11   2  -2   20.94    6.84   0
 -10   2   2  101.13    8.58   0
 -10  -2   2  100.03    9.34   0
  10   2  -2  116.29    8.19   0
  10  -2  -2  108.14    6.00   0
   9   2  -2   13.62    7.37   0
  -9   2   2   16.98    5.62   0
   9  -2  -2    4.51    5.43   0
  -9  -2   2    7.94    6.16   0
   8   2  -2  553.69   11.76   0
  -8  -2   2  533.64   14.08   0
   8  -2  -2  577.77   10.25   0
  -8   2   2  552.48   10.31   0
   7   2  -2    2.83    8.34   0
  -7  -2   2    1.55    9.16   0
   7  -2  -2    4.90    8.06   0
  -7   2   2   -3.94    6.11   0
   6   2  -2  277.21   10.69   0
  -6  -2   2  268.57   11.07   0
   6  -2  -2  284.62    8.83   0
  -6   2   2  270.91    9.14   0
  -5  -2   2   -0.64   10.40   0
   5  -2  -2   -2.69    8.97   0
   5   2  -2   -0.92    9.16   0
  -5   2   2    2.19    6.85   0
  -4  -2   2  525.59   17.82   0
   4  -2  -2  552.29   12.61   0
  -4   2   2  535.35   12.86   0
   4   2  -2  548.14   17.80   0
   3  -2  -2   48.97    8.90   0
  -3   2   2   46.13    9.39   0
   3   2  -2   51.76   11.22   0
   3   2  -2   50.96   12.09   0
  -2   2   2 2626.38   28.91   0
   2  -2  -2 2734.33   30.52   0
   2   2  -2 2770.35   31.98   0
  -2  -2   2 2690.39   32.47   0
   1  -2  -2   38.02   12.95   0
   1   2  -2   39.06    9.57   0
  -1  -2   2   40.23    9.44   0
  -1   2   2   37.40    9.72   0
   0   2   2 1767.70   30.11   0
   0  -2  -2 1757.23   30.48   0
   0   2  -2 1649.51   22.30   0
   0  -2   2 1671.23   21.59   0
  -1   2  -2   13.16    6.56   0
   1  -2   2   19.18    8.72   0
  -1  -2  -2   16.02    8.85   0
  -1  -2  -2   16.61   10.90   0
  -2   2  -2   35.60    9.47   0
   2  -2   2   33.62    6.61   0
  -2  -2  -2   31.78    9.95   0
   2   2   2   40.59   10.38   0
  -3   2  -2   51.19    9.05   0
   3  -2   2   59.11    8.65   0
  -3  -2  -2   56.48    9.36   0
   3   2   2   60.34    9.40   0
  -4   2  -2   60.57    6.15   0
  -4  -2  -2   54.00    8.42   0
   4  -2   2   59.20    5.99   0
   4   2   2   64.89    8.31   0
  -5   2  -2   18.96    5.21   0
  -5  -2  -2   13.52    7.31   0
   5  -2   2   14.63    5.19   0
   5   2   2   13.91    5.03   0
  -6  -2  -2    3.92    5.06   0
   6  -2   2    1.51    6.66   0
   6   2   2    5.66    6.33   0
  -6   2  -2    2.17    4.95   0
   7  -2   2  187.27    8.14   0
   7   2   2  194.54    8.69   0
  -7  -2  -2  173.45    7.84   0
  -7   2  -2  181.31    6.77   0
   8  -2   2 1395.55   13.87   0
   8   2   2 1459.09   16.69   0
  -8  -2  -2 1369.13   17.49   0
  -8   2  -2 1327.23   13.99   0
   9  -2   2   31.74    4.69   0
  -9  -2  -2   32.88    7.38   0
   9   2   2   34.19    4.80   0
  -9   2  -2   31.26    5.03   0
  10  -2   2 1413.71   12.53   0
 -10  -2  -2 1361.22   16.89   0
  10   2   2 1386.84   14.80   0
 -10   2  -2 1380.38   13.73   0
 -11  -2  -2   11.93    6.50   0
  11  -2   2   16.84    5.62   0
 -11   2  -2    9.92    8.63   0
  11   2   2   11.20    7.74   0
 -12  -2  -2  352.18   11.68   0
 -12   2  -2  346.13   10.38   0
  12  -2   2  412.37    9.71   0
  12   2   2  380.43    9.97   0
 -13  -2  -2   47.02    9.12   0
 -13   2  -2   38.36    8.52   0
  13  -2   2   60.19    7.60   0
  13   2   2   46.46    6.69   0
 -14   2  -2   14.18    5.85   0
  14  -2   2   26.84    7.16   0
  14   2   2   27.61    6.44   0
 -14  -2  -2   25.92    8.73   0
 -15   2  -2    3.80    7.03   0
  15  -2   2    5.11    6.03   0
  15   2   2   -2.49    7.80   0
 -15  -2  -2    2.96   10.58   0
 -16   2  -2    9.56    7.31   0
  16  -2   2    8.33    6.11   0
 -16  -2  -2    2.83   10.92   0
  16   2   2   -0.57    8.07   0
 -17  -2  -2    6.62    9.28   0
  17  -2   2   -0.04    7.49   0
  17   2   2    4.32    9.82   0
 -17   2  -2    0.13    8.91   0
 -18  -2  -2   26.32   12.92   0
  18  -2   2   11.18    7.60   0
  18   2   2   16.55    7.33   0
 -18   2  -2   -6.38   12.64   0
 -18   3   2  155.20   13.90   0
 -18  -3   2  201.01   14.86   0
  18  -3  -2  213.68    9.47   0
  18   3  -2  205.50   11.89   0
  17  -3  -2   15.30    9.58   0
 -17   3   2   16.43   10.89   0
  17   3  -2   10.82    8.60   0
 -17  -3   2   12.99   11.45   0
  16  -3  -2  301.62    8.78   0
  16   3  -2  291.48    8.97   0
 -16   3   2  300.13   11.91   0
 -16  -3   2  276.11   13.57   0
  15  -3  -2    4.18    6.82   0
  15   3  -2    1.00    8.28   0
 -15   3   2   -2.81   10.98   0
 -15  -3   2   -2.38   11.61   0
 -14  -3   2   49.96    7.20   0
  14  -3  -2   56.92    8.13   0
  14   3  -2   55.21    7.04   0
 -14   3   2   57.91    6.57   0
  13  -3  -2   68.77    6.16   0
 -13  -3   2   49.63   10.24   0
  13   3  -2   58.98    7.16   0
 -13   3   2   45.67    9.25   0
  12  -3  -2    5.90    8.43   0
  12   3  -2    7.02    7.54   0
 -12  -3   2    2.47   10.08   0
 -12   3   2    3.50    6.61   0
  11   3  -2   71.80    6.63   0
 -11  -3   2   57.79    9.12   0
 -11   3   2   56.99    7.30   0
  11  -3  -2   67.36    6.87   0
 -10  -3   2   90.64    9.37   0
 -10   3   2   76.75    6.02   0
  10  -3  -2   86.82    5.88   0
  10   3  -2   94.59    7.92   0
   9   3  -2   13.11    7.24   0
   9  -3  -2   16.43    7.41   0
  -9   3   2    7.84    5.66   0
  -9  -3   2    9.25    6.15   0
   8   3  -2 2022.16   23.74   0
  -8  -3   2 1957.63   24.59   0
   8  -3  -2 2119.56   17.56   0
  -8   3   2 1918.60   16.30   0
  -7  -3   2  419.31   14.75   0
   7   3  -2  458.13   14.15   0
   7  -3  -2  474.58   11.15   0
  -7   3   2  431.27    9.62   0
   6  -3  -2 4269.81   26.01   0
  -6  -3   2 3824.06   36.75   0
  -6   3   2 4052.31   25.67   0
   6   3  -2 4333.94   38.90   0
   5   3  -2  423.10   15.60   0
   5  -3  -2  413.97   10.18   0
  -5   3   2  407.74   10.20   0
   5   3  -2  420.02   15.04   0
   4  -3  -2 1879.25   20.45   0
   4   3  -2 1847.36   29.24   0
   4   3  -2 1861.09   26.81   0
  -4   3   2 1807.66   19.15   0
   3  -3  -2    3.94    7.47   0
  -3   3   2    1.81   11.20   0
   3   3  -2    3.29    6.11   0
  -3  -3   2    0.81    9.20   0
   2  -3  -2  554.84   16.51   0
  -2   3   2  558.64   14.48   0
   2   3  -2  520.63   13.77   0
  -2  -3   2  528.29   15.37   0
  -1   3   2  100.20   10.35   0
   1   3  -2   89.54    8.01   0
  -1  -3   2   94.82    7.84   0
   1  -3  -2  104.30   13.37   0
   0   3  -2  294.52   12.00   0
   0  -3  -2  287.04   16.22   0
   0  -3   2  267.23    9.66   0
   0   3   2  287.75   16.02   0
  -1  -3  -2  450.31   18.99   0
  -1   3  -2  426.07   10.95   0
   1  -3   2  426.68   10.70   0
   1   3   2  457.29   16.17   0
  -2   3  -2  238.95    8.72   0
   2  -3   2  238.03    8.56   0
  -2  -3  -2  241.34   16.53   0
  -2  -3  -2  249.40   14.02   0
  -3   3  -2   20.30    8.04   0
   3  -3   2   15.95    7.70   0
  -3  -3  -2   14.56    7.95   0
  -4   3  -2 1185.85   13.49   0
   4  -3   2 1206.75   14.50   0
  -4  -3  -2 1171.01   22.04   0
   4   3   2 1240.66   23.48   0
  -5   3  -2  352.92    8.26   0
  -5  -3  -2  353.45   12.74   0
   5  -3   2  372.42    9.64   0
   5   3   2  364.52   13.62   0
   6  -3   2 3085.88   19.17   0
   6   3   2 3152.31   30.13   0
  -6   3  -2 2922.40   19.34   0
  -6  -3  -2 2918.03   30.31   0
   7  -3   2  222.25    6.90   0
   7   3   2  220.10    9.70   0
  -7  -3  -2  217.95   10.55   0
  -7   3  -2  217.78    6.94   0
   8  -3   2 2143.35   15.22   0
  -8  -3  -2 2104.09   23.60   0
   8   3   2 2188.32   22.00   0
  -8   3  -2 2090.25   15.12   0
   9  -3   2  235.83    6.55   0
  -9  -3  -2  215.57   10.05   0
   9   3   2  220.81    8.79   0
  -9   3  -2  211.17    6.52   0
 -10  -3  -2  183.80    9.62   0
  10  -3   2  198.98    6.16   0
 -10   3  -2  172.80    6.32   0
  10   3   2  184.49    7.06   0
 -11  -3  -2    8.07    9.24   0
  11  -3   2    8.08    5.65   0
 -11   3  -2   -2.11    6.10   0
  11   3   2    1.25    7.13   0
  12  -3   2   34.61    5.77   0
 -12   3  -2   44.53    6.13   0
  12   3   2   34.20    6.65   0
 -12  -3  -2   41.24    9.55   0
 -13   3  -2   82.31    8.89   0
  13  -3   2   90.04    8.14   0
  13   3   2   88.42    7.41   0
 -13  -3  -2   76.51   10.06   0
 -14   3  -2   36.58    8.12   0
  14  -3   2   40.75    5.56   0
  14   3   2   43.38    6.65   0
 -14  -3  -2   41.46    9.24   0
 -15   3  -2    9.62    7.14   0
  15  -3   2   -6.70    8.88   0
 -15  -3  -2    1.66   11.21   0
  15   3   2    7.26    5.58   0
 -16   3  -2    7.21    7.16   0
 -16  -3  -2   -2.47   11.03   0
  16  -3   2    6.50    8.97   0
  16   3   2    1.73    8.06   0
 -17  -3  -2    8.52   16.23   0
  17  -3   2    4.09   11.00   0
  17   3   2    6.51   10.17   0
 -17   3  -2   10.94   12.31   0
 -18  -3  -2   14.36   13.35   0
  18  -4  -2    2.34    8.51   0
 -18   4   2   -3.67    9.11   0
  18   4  -2   14.06   10.19   0
 -18  -4   2    5.33   13.58   0
  17  -4  -2  115.77   11.54   0
 -17  -4   2  104.15   15.91   0
 -17   4   2   99.30    8.20   0
  17   4  -2  124.72   11.17   0
  16  -4  -2   79.04   10.33   0
  16   4  -2   92.22    9.00   0
 -16   4   2   90.95    8.12   0
 -16  -4   2   75.07   12.34   0
 -15  -4   2    4.94   11.59   0
  15  -4  -2   14.39    7.00   0
  15   4  -2   12.41    8.24   0
 -15   4   2   22.06   10.60   0
 -14  -4   2  569.77   14.78   0
  14  -4  -2  645.48    9.54   0
  14   4  -2  682.36   12.59   0
 -14   4   2  620.40   11.61   0
  13  -4  -2  217.89    9.56   0
 -13  -4   2  187.41   11.56   0
  13   4  -2  209.79    8.89   0
 -13   4   2  204.41    7.57   0
  12  -4  -2  274.01    7.73   0
  12   4  -2  261.94    9.50   0
 -12  -4   2  238.17   12.63   0
 -12   4   2  252.76    7.84   0
 -11  -4   2  220.19   12.70   0
  11   4  -2  258.02   10.53   0
 -11   4   2  252.29   10.57   0
  11  -4  -2  265.81   10.02   0
 -10  -4   2  288.24   12.02   0
 -10   4   2  290.09    9.28   0
  10  -4  -2  295.21    7.47   0
  10   4  -2  318.92   10.71   0
   9   4  -2   10.40    8.44   0
   9  -4  -2    9.35    7.40   0
  -9   4   2    6.50    7.65   0
  -9  -4   2    8.70    8.34   0
   8   4  -2 1675.50   24.15   0
   8  -4  -2 1637.32   14.60   0
  -8   4   2 1566.80   15.38   0
   7   4  -2  574.66   16.40   0
   7  -4  -2  592.59   11.52   0
   7   4  -2  592.98   16.16   0
  -7   4   2  543.55   10.00   0
   6  -4  -2  638.95   10.83   0
   6   4  -2  662.39   18.28   0
   6   4  -2  658.73   16.81   0
  -6   4   2  643.95   10.85   0
   5  -4  -2  564.17   10.52   0
   5   4  -2  561.51   19.01   0
   5   4  -2  533.02   15.24   0
  -5   4   2  554.61   10.66   0
   4  -4  -2 1020.36   15.35   0
   4   4  -2  987.49   21.12   0
   4   4  -2  999.50   19.83   0
  -4   4   2  990.52   14.11   0
   3  -4  -2    8.33    6.62   0
   3   4  -2    3.20    7.20   0
  -3  -4   2    3.72    5.50   0
  -3   4   2    1.08    9.81   0
   2  -4  -2 5302.35   33.69   0
  -2  -4   2 5150.05   36.55   0
  -2   4   2 5112.42   33.91   0
   1  -4  -2  647.69   14.74   0
   1   4  -2  593.07   13.80   0
  -1   4   2  587.13   14.37   0
  -1  -4   2  614.54   13.73   0
   0  -4  -2  163.01   13.31   0
   0   4   2  155.42   10.50   0
   0   4  -2  162.87    7.91   0
   0  -4   2  162.39    7.71   0
  -1   4  -2  145.53    7.58   0
   1   4   2  160.90   13.16   0
   1  -4   2  158.26    7.49   0
  -1  -4  -2  163.67   13.38   0
  -2   4  -2 5884.10   29.42   0
   2  -4   2 6068.20   29.86   0
  -3   4  -2  386.59    8.74   0
   3  -4   2  393.84    8.82   0
  -3  -4  -2  403.89   16.13   0
  -3  -4  -2  400.35   18.52   0
  -4   4  -2 6411.84   28.27   0
   4  -4   2 6767.15   29.14   0
  -5  -4  -2    8.85    7.03   0
   5  -4   2   10.04    6.91   0
  -5   4  -2   13.46    5.03   0
   6  -4   2  372.37    7.87   0
   6   4   2  373.07   14.91   0
  -6   4  -2  328.88    7.69   0
  -6  -4  -2  352.13   15.23   0
   7  -4   2    6.95    4.64   0
  -7  -4  -2    1.93    7.48   0
   7   4   2    4.78    7.96   0
  -7   4  -2    6.73    4.74   0
   8  -4   2  913.92   11.29   0
  -8  -4  -2  859.99   18.49   0
  -8   4  -2  793.38    9.98   0
   8   4   2  913.28   17.76   0
  -9  -4  -2  100.07   10.88   0
   9  -4   2  106.19    5.55   0
  -9   4  -2  103.39    7.31   0
   9   4   2  105.45    7.77   0
 -10  -4  -2  516.43   14.09   0
  10  -4   2  565.38    9.05   0
 -10   4  -2  536.74   10.78   0
  10   4   2  542.44   12.92   0
  11  -4   2   25.89    5.79   0
 -11   4  -2   15.09    6.11   0
  11   4   2   26.12    6.64   0
 -11  -4  -2   24.59    9.85   0
  12  -4   2  155.97    6.37   0
 -12   4  -2  155.76    8.77   0
  12   4   2  140.95    7.99   0
 -12  -4  -2  139.00   10.92   0
 -13   4  -2   47.38    8.33   0
  13  -4   2   49.21    7.66   0
 -13  -4  -2   48.34    9.60   0
  13   4   2   52.50    6.89   0
 -14   4  -2  555.91   10.01   0
  14  -4   2  576.92    9.45   0
 -14  -4  -2  528.96   15.09   0
  14   4   2  582.72   13.03   0
 -15   4  -2   11.25   10.01   0
 -15  -4  -2    8.63   11.02   0
  15  -4   2   -3.38    9.27   0
  15   4   2    7.97    7.91   0
 -16   4  -2  468.23   10.00   0
  16  -4   2  557.64   11.61   0
  16   4   2  551.31   13.47   0
 -16  -4  -2  478.48   15.92   0
  17  -4   2    6.28    7.87   0
 -17  -4  -2   15.25   16.34   0
  17   4   2    2.17   12.40   0
 -17   4  -2    2.23   12.34   0
  18  -5  -2   33.66   11.88   0
 -18   5   2   13.20   12.53   0
  18   5  -2   32.82   10.61   0
  18   5  -2   28.77   14.73   0
  17  -5  -2    1.41   11.98   0
 -17   5   2   18.77   12.55   0
  17   5  -2   11.50   10.14   0
  16  -5  -2   85.86    7.40   0
  16   5  -2   71.03   10.71   0
 -16   5   2   68.65    7.79   0
  15  -5  -2    3.66    9.91   0
  15   5  -2    3.06    7.98   0
 -15   5   2   24.31   10.42   0
  14  -5  -2    2.66    5.90   0
  14   5  -2   21.25    7.80   0
 -14   5   2   20.52    8.64   0
  13  -5  -2    0.83    6.05   0
  13   5  -2    0.93    6.19   0
 -13   5   2   -6.25    6.32   0
  12  -5  -2   -0.14    8.53   0
  12   5  -2    8.90    7.96   0
 -12   5   2    9.82    6.45   0
  11  -5  -2   -8.47    8.87   0
  11   5  -2    2.66    6.43   0
 -11   5   2   -2.87    9.25   0
  10   5  -2   93.52    8.01   0
  10   5  -2   95.92    8.69   0
 -10   5   2   86.07    7.92   0
  10  -5  -2   96.98    5.86   0
   9   5  -2  104.44   10.46   0
   9  -5  -2  112.78    5.97   0
   9   5  -2  109.83   10.17   0
  -9   5   2  113.50    8.16   0
   8   5  -2  628.39   18.06   0
   8  -5  -2  654.86    9.64   0
   8   5  -2  624.91   17.21   0
  -8   5   2  578.78    9.40   0
  -7   5   2  100.38    6.45   0
   7   5  -2  107.24   11.82   0
   7  -5  -2  103.80    8.27   0
   7   5  -2  106.57    9.04   0
  -6   5   2 1526.30   14.61   0
   6   5  -2 1582.49   29.54   0
   6  -5  -2 1618.89   15.83   0
   6   5  -2 1527.07   25.26   0
  -5   5   2  105.31    7.01   0
   5   5  -2  119.60   11.05   0
   5   5  -2  111.13    8.92   0
   5  -5  -2  117.58    6.71   0
   4   5  -2  180.51    9.76   0
   4  -5  -2  193.32    7.72   0
  -4  -5   2  187.15   10.67   0
  -4   5   2  179.30    7.93   0
   3   5  -2    3.57    6.79   0
   3  -5  -2    0.74    8.45   0
  -3  -5   2    2.66    6.81   0
  -3   5   2    3.95    6.28   0
   2   5  -2    4.35    6.99   0
   2  -5  -2   -1.99    8.97   0
  -2  -5   2    1.78    4.97   0
  -2   5   2    3.47    6.39   0
   1   5  -2    4.10    7.13   0
   1  -5  -2    1.58    6.43   0
  -1  -5   2    1.32    6.93   0
  -1   5   2    3.14    9.54   0
   0   5  -2   46.44    7.70   0
   0  -5  -2   41.94    9.83   0
   0   5   2   50.13   10.34   0
   0  -5   2   42.68    5.57   0
  -1   5  -2    1.50    7.25   0
  -1  -5  -2    3.29    9.15   0
   1  -5   2    4.11    4.90   0
   1   5   2    4.99    6.76   0
  -2   5  -2 1081.26   13.05   0
  -2  -5  -2 1112.61   22.08   0
   2  -5   2 1130.67   13.96   0
   2   5   2 1201.61   23.37   0
  -3  -5  -2  176.06   13.05   0
  -3   5  -2  167.82    6.65   0
   3  -5   2  174.15    6.57   0
  -3  -5  -2  174.97   11.75   0
   4  -5   2 1254.00   12.66   0
  -4  -5  -2 1228.69   27.17   0
  -4  -5  -2 1256.86   33.80   0
  -4   5  -2 1169.50   12.31   0
   5  -5   2   85.09    5.72   0
  -5  -5  -2   85.77   17.66   0
  -5   5  -2   93.30    5.72   0
   6  -5   2  406.15    9.05   0
  -6  -5  -2  369.19   28.18   0
  -6   5  -2  375.07    8.97   0
  -7  -5  -2  135.80   17.73   0
  -7  -5  -2  118.38   16.43   0
   7  -5   2  142.97    7.49   0
  -7   5  -2  132.54    5.83   0
   8  -5   2   29.63    4.77   0
  -8   5  -2   23.77    4.92   0
  -8  -5  -2   20.21   10.41   0
   8   5   2   25.36   10.19   0
   9  -5   2   18.64    6.50   0
  -9   5  -2   11.40    4.86   0
  -9  -5  -2   14.10   11.62   0
   9   5   2   16.11    7.85   0
  10  -5   2    8.80    8.16   0
 -10   5  -2    9.55    5.90   0
 -10  -5  -2    7.32   12.34   0
  10   5   2    7.25    8.08   0
  11  -5   2   -8.87    7.92   0
 -11  -5  -2    1.28   12.00   0
 -11   5  -2    2.22    5.82   0
  11   5   2   -2.12    9.06   0
 -12  -5  -2    2.74   11.50   0
  12  -5   2    3.84    7.70   0
 -12   5  -2  -11.42    7.94   0
  12   5   2    2.53    7.74   0
 -13  -5  -2   -1.89   11.27   0
 -13   5  -2    4.79    5.50   0
  13  -5   2   -3.60    5.34   0
  13   5   2   -1.98    7.69   0
 -14   5  -2   21.73   10.11   0
  14  -5   2   35.86    9.61   0
 -14  -5  -2   28.69   11.86   0
  14   5   2   36.27    8.68   0
 -15   5  -2    5.45    7.01   0
  15  -5   2    6.14    6.64   0
 -15  -5  -2   -0.22   13.92   0
  15   5   2   -0.90   10.28   0
 -16   5  -2   38.54   10.18   0
 -16  -5  -2   45.45   14.62   0
  16  -5   2   42.65   10.54   0
  16   5   2   44.57   11.89   0
 -17   5  -2   23.25    8.58   0
  17  -5   2   33.78   11.42   0
 -17  -5  -2   28.28   17.10   0
  17   5   2   33.92   13.39   0
 -18   6   2   71.40   13.12   0
  17  -6  -2   69.51   12.40   0
 -17   6   2   74.44    9.33   0
  16  -6  -2   24.87    7.09   0
 -16   6   2   17.72    7.57   0
  16   6  -2   26.36   13.20   0
  16   6  -2   25.14   14.54   0
  15  -6  -2    3.39    7.00   0
  15   6  -2    1.01   11.19   0
 -15   6   2  -12.42   10.44   0
  15   6  -2    0.33   12.14   0
  14  -6  -2  584.02   10.03   0
  14   6  -2  598.08   19.07   0
 -14   6   2  519.32   10.13   0
  14   6  -2  606.67   20.76   0
  13  -6  -2   94.13    8.66   0
  13   6  -2   79.28   10.51   0
 -13   6   2   67.11    8.94   0
  13   6  -2   86.68   11.29   0
  12  -6  -2 1424.69   13.99   0
  12   6  -2 1338.91   25.41   0
  12   6  -2 1350.12   26.93   0
 -12   6   2 1258.37   12.20   0
  11  -6  -2   51.53    8.99   0
  11   6  -2   52.50   10.20   0
  11   6  -2   49.52    9.57   0
 -11   6   2   43.81    6.85   0
  10   6  -2   30.17   10.02   0
  10   6  -2   30.46   10.01   0
 -10   6   2   36.14    6.61   0
  10  -6  -2   28.14    9.18   0
   9   6  -2  193.66   13.77   0
   9   6  -2  174.54   13.75   0
   9  -6  -2  190.32    8.43   0
  -9   6   2  176.94    6.58   0
  -8   6   2 1701.86   13.96   0
   8   6  -2 1720.00   32.97   0
   8   6  -2 1817.75   35.61   0
   8  -6  -2 1880.74   15.45   0
  -7   6   2  528.48   10.65   0
   7   6  -2  558.93   22.09   0
   7   6  -2  520.02   18.80   0
   7  -6  -2  558.99   10.62   0
  -6   6   2 2578.80   18.47   0
   6   6  -2 2610.47   34.46   0
   6  -6  -2 2697.35   18.06   0
   6   6  -2 2875.83   41.29   0
  -5   6   2   12.19    8.16   0
   5   6  -2    9.06    7.97   0
   5   6  -2    8.16    7.76   0
   5  -6  -2   -0.83    5.61   0
  -4   6   2  197.16    7.60   0
   4   6  -2  203.75    9.99   0
   4  -6  -2  203.41    7.58   0
  -4  -6   2  198.75   11.06   0
   3   6  -2 1040.67   16.69   0
   3  -6  -2 1066.54   14.63   0
  -3  -6   2  977.00   15.98   0
  -3   6   2 1036.92   13.59   0
   2   6  -2 2237.84   22.04   0
   2  -6  -2 2346.07   20.03   0
  -2  -6   2 2300.49   21.42   0
  -2   6   2 2241.19   19.79   0
   1   6  -2  586.99   12.04   0
   1  -6  -2  616.36   13.54   0
  -1  -6   2  595.59   11.74   0
  -1   6   2  593.15   12.16   0
   0   6  -2 2404.58   19.18   0
   0  -6   2 2312.06   18.57   0
   0  -6  -2 2442.31   23.96   0
   0   6   2 2424.89   24.49   0
  -1   6  -2   14.52    5.06   0
   1   6   2    9.24    9.04   0
   1  -6   2   12.27    4.79   0
  -1  -6  -2   14.79    8.55   0
  -2   6  -2  750.93   11.85   0
   2  -6   2  790.35   10.66   0
   2   6   2  814.26   18.44   0
  -2  -6  -2  787.23   17.71   0
   3   6   2  680.14   18.75   0
   3  -6   2  694.81    9.93   0
  -3  -6  -2  678.96   18.67   0
  -3   6  -2  650.34    9.72   0
   4  -6   2 4119.74   21.49   0
  -4   6  -2 3781.49   21.02   0
   5  -6   2  319.01    7.28   0
  -5   6  -2  300.24    7.14   0
   6  -6   2  936.40   11.26   0
  -6   6  -2  845.38    9.98   0
   7  -6   2  369.48    8.62   0
  -7   6  -2  339.43    8.60   0
   8  -6   2  491.78    7.98   0
  -8   6  -2  454.44    7.67   0
   9  -6   2  828.93   11.03   0
  -9   6  -2  674.45    9.00   0
  10  -6   2  933.23   11.95   0
 -10   6  -2  809.83   11.84   0
  11  -6   2  127.81    8.43   0
 -11   6  -2  103.65    8.67   0
  12  -6   2   40.36    7.84   0
 -12   6  -2   33.12    5.88   0
 -13   6  -2   60.99    8.17   0
  13  -6   2   73.98    7.65   0
 -14   6  -2  770.86   12.65   0
  14  -6   2  807.12   10.47   0
 -15   6  -2   72.44    7.50   0
  15  -6   2   79.27    9.80   0
 -16   6  -2  332.21   13.10   0
  16  -6   2  365.25    9.94   0
 -17   6  -2    7.56    8.58   0
  17  -6   2    8.53    8.01   0
  17  -7  -2    0.97    8.65   0
 -17   7   2   -2.67   12.32   0
  16  -7  -2  285.28   11.99   0
 -16   7   2  202.22   11.25   0
  15  -7  -2  114.21   10.56   0
 -15   7   2   97.30    7.85   0
  14  -7  -2   17.76   10.19   0
 -14   7   2   15.73   10.43   0
  13  -7  -2  182.92    9.02   0
 -13   7   2  160.21    6.99   0
  12  -7  -2  968.15   12.39   0
 -12   7   2  818.82   10.29   0
  11  -7  -2  273.83   10.09   0
 -11   7   2  275.38   10.13   0
  10  -7  -2 1815.69   14.04   0
 -10   7   2 1686.40   15.09   0
   9  -7  -2   20.06    5.29   0
  -9   7   2   11.84    5.31   0
  -8   7   2   10.10    5.38   0
   8  -7  -2    9.14    7.28   0
  -7   7   2   48.11    7.81   0
   7   7  -2   51.93   13.65   0
   7  -7  -2   57.97    7.62   0
  -6   7   2 1999.80   15.25   0
   6   7  -2 2101.88   33.00   0
   6   7  -2 2205.05   37.95   0
   6  -7  -2 2102.48   15.62   0
  -5   7   2   18.77    7.80   0
   5   7  -2   21.75    8.26   0
   5  -7  -2   25.23    7.56   0
  -5  -7   2   26.07    7.38   0
  -4   7   2 1753.06   15.62   0
   4   7  -2 1821.70   22.44   0
   4  -7  -2 1827.72   15.61   0
  -4  -7   2 1799.62   21.71   0
   3   7  -2   56.01    7.48   0
  -3  -7   2   57.28    7.09   0
   3  -7  -2   53.93    6.25   0
  -3   7   2   55.20    6.39   0
   2   7  -2  139.27    8.44   0
  -2  -7   2  137.91    6.57   0
   2  -7  -2  162.30    7.30   0
  -2   7   2  137.32    9.45   0
   1   7  -2  755.94   11.68   0
  -1  -7   2  744.16   12.10   0
   1  -7  -2  777.55   13.87   0
  -1   7   2  737.97   12.57   0
   0   7  -2 6298.13   29.76   0
   0  -7   2 6434.13   29.53   0
   0  -7  -2 6283.46   34.25   0
   0   7   2 6303.21   35.58   0
  -1   7  -2 1218.53   13.99   0
   1   7   2 1228.33   19.04   0
   1  -7   2 1227.73   13.66   0
  -1  -7  -2 1193.03   18.03   0
   2  -7   2 4582.61   22.98   0
  -2  -7  -2 4561.42   34.87   0
   2   7   2 4762.34   37.42   0
  -2   7  -2 4693.85   23.86   0
   3  -7   2  183.19    6.31   0
   3   7   2  187.18   13.02   0
  -3  -7  -2  186.64   10.72   0
  -3   7  -2  184.18    8.06   0
  -4  -7  -2   79.14   10.31   0
   4  -7   2   82.40    5.41   0
  -4   7  -2   87.58    7.22   0
  -4  -7  -2   80.25   10.56   0
   5  -7   2   10.03    4.74   0
  -5   7  -2    8.65    4.70   0
   6  -7   2 2802.53   16.33   0
  -6   7  -2 2511.53   15.60   0
   7  -7   2   36.72    4.79   0
  -7   7  -2   40.55    4.98   0
   8  -7   2 1150.50   10.69   0
  -8   7  -2 1024.88   10.42   0
   9  -7   2   13.23    5.78   0
  -9   7  -2    5.83    5.88   0
  10  -7   2    6.86    8.10   0
 -10   7  -2   15.26    5.90   0
  11  -7   2   28.26    7.88   0
 -11   7  -2   19.86    5.78   0
  12  -7   2 1553.12   13.40   0
 -12   7  -2 1367.61   13.00   0
 -13   7  -2  109.73   10.31   0
  13  -7   2  142.03   10.09   0
 -14   7  -2  532.63    9.67   0
  14  -7   2  591.88    9.65   0
 -15   7  -2   66.34    7.32   0
  15  -7   2  100.01    9.81   0
 -16   7  -2    7.80   11.84   0
  16  -7   2   11.30    8.02   0
  17  -8  -2  -10.80   12.02   0
 -17   8   2   -6.95    8.72   0
  16  -8  -2   14.35    8.68   0
 -16   8   2    6.02   12.60   0
  15  -8  -2    1.74    7.10   0
 -15   8   2   -8.86    7.38   0
  14  -8  -2   32.22   10.10   0
 -14   8   2   17.57   10.19   0
  13  -8  -2   81.21    9.40   0
 -13   8   2   73.97    7.72   0
  12  -8  -2  412.69   10.11   0
 -12   8   2  360.47    7.97   0
  11  -8  -2   64.55    6.37   0
 -11   8   2   58.15    8.87   0
  10  -8  -2  151.51    9.34   0
 -10   8   2  136.09    9.50   0
   9  -8  -2   17.34    8.92   0
  -9   8   2    4.27    6.47   0
  -8   8   2   78.63    5.74   0
   8  -8  -2   81.76    5.60   0
  -7   8   2   72.45    7.77   0
   7  -8  -2   75.80    5.66   0
  -6   8   2  253.83    9.12   0
   6   8  -2  287.32   15.29   0
   6   8  -2  277.20   14.15   0
   6  -8  -2  306.60    8.93   0
  -5   8   2  139.02    8.40   0
  -5  -8   2  150.76    9.14   0
   5  -8  -2  165.65    6.58   0
   5   8  -2  148.25   10.49   0
   4   8  -2  504.72   12.67   0
  -4   8   2  478.32    9.08   0
  -4  -8   2  471.40   11.70   0
   4  -8  -2  500.84    9.10   0
   3   8  -2   45.38    7.19   0
  -3  -8   2   45.47    6.44   0
   3  -8  -2   48.70    7.86   0
  -3   8   2   53.09    5.84   0
   2   8  -2  303.19    8.42   0
  -2  -8   2  284.50    8.90   0
   2  -8  -2  313.63    8.24   0
  -2   8   2  299.00    9.96   0
  -1  -8   2   57.45    5.10   0
   1  -8  -2   58.67    7.89   0
  -1   8   2   55.64    8.40   0
   1   8  -2   53.09    5.47   0
   0  -8   2  177.95    6.56   0
   0   8   2  185.64    8.10   0
   0  -8  -2  190.99    9.22   0
   0   8  -2  182.51    6.78   0
   1  -8   2  153.40    7.58   0
   1   8   2  146.22    7.96   0
  -1  -8  -2  160.63    9.17   0
  -1   8  -2  143.98    6.30   0
   2   8   2   93.21    9.53   0
   2  -8   2   92.88    5.54   0
  -2  -8  -2  102.84    8.52   0
  -2   8  -2   95.80    7.45   0
   3   8   2    1.35    7.90   0
   3  -8   2    5.30    6.38   0
  -3   8  -2    5.27    6.67   0
  -3  -8  -2    7.24    6.97   0
  -4  -8  -2    2.01    7.89   0
   4  -8   2   -8.18    6.35   0
  -4   8  -2    0.88    4.61   0
   5  -8   2  197.75    7.62   0
  -5   8  -2  180.90    7.59   0
   6  -8   2  120.46    7.29   0
  -6   8  -2  107.72    7.25   0
   7  -8   2  472.90    8.95   0
  -7   8  -2  424.23    8.94   0
   8  -8   2   28.12    8.31   0
  -8   8  -2   23.53    6.09   0
   9  -8   2   75.35    6.23   0
  -9   8  -2   62.79    6.08   0
  10  -8   2    2.12    5.59   0
 -10   8  -2   26.79    5.90   0
  11  -8   2   -2.60    7.74   0
 -11   8  -2    7.96    5.53   0
 -12   8  -2   37.64    5.79   0
  12  -8   2   60.69    7.84   0
 -13   8  -2   -0.09    6.87   0
  13  -8   2    4.10    6.75   0
 -14   8  -2    7.71    6.89   0
  14  -8   2   13.63    6.63   0
 -15   8  -2    1.18   11.79   0
  15  -8   2   16.52   11.56   0
 -16   8  -2   16.73   11.94   0
  16  -8   2   22.64    8.30   0
  16  -9  -2  208.96    9.69   0
 -16   9   2  185.85    9.74   0
  15  -9  -2   17.52    7.22   0
 -15   9   2   22.18   10.44   0
  14  -9  -2  130.67    7.81   0
 -14   9   2   95.10    7.95   0
  13  -9  -2  168.44   10.76   0
 -13   9   2  148.56    8.14   0
  12  -9  -2  258.07    7.36   0
 -12   9   2  217.18    7.16   0
  11  -9  -2  222.91    9.36   0
 -11   9   2  203.00    7.16   0
  10  -9  -2 1102.20   11.28   0
 -10   9   2 1023.79   11.08   0
   9  -9  -2   82.19    9.30   0
  -9   9   2   94.76    6.93   0
   8  -9  -2  123.51    7.14   0
  -8   9   2  115.59    9.64   0
  -7   9   2   37.80    5.59   0
   7  -9  -2   24.80    5.32   0
  -6   9   2 1997.00   14.74   0
   6   9  -2 1992.84   31.51   0
   6  -9  -2 2087.93   15.79   0
  -5   9   2    4.44    5.31   0
   5   9  -2    8.15    8.21   0
  -5  -9   2    6.08    6.29   0
   5  -9  -2    5.90    5.13   0
  -4   9   2 3210.94   20.23   0
  -4  -9   2 3307.07   25.92   0
   4   9  -2 3307.24   27.56   0
   4  -9  -2 3475.39   19.72   0
  -3  -9   2   89.94    7.02   0
   3   9  -2   89.46    7.56   0
   3  -9  -2   93.30    7.85   0
  -3   9   2   85.74    6.13   0
  -2  -9   2   32.06    6.32   0
   2  -9  -2   24.19    5.41   0
   2   9  -2   40.25    5.33   0
  -2   9   2   26.96    7.81   0
  -1  -9   2  257.01    8.12   0
  -1   9   2  264.09    9.68   0
   1   9  -2  246.40    7.40   0
   1  -9  -2  271.69    9.20   0
   0  -9   2 3027.62   18.66   0
   0   9   2 3066.82   23.40   0
   0   9  -2 3168.90   20.54   0
   0  -9  -2 3158.35   22.06   0
   1  -9   2  329.27    7.27   0
   1   9   2  326.43    9.43   0
  -1   9  -2  324.61    9.00   0
  -1  -9  -2  348.74   10.35   0
  -2  -9  -2 2448.26   21.81   0
   2   9   2 2374.03   24.40   0
   2  -9   2 2401.25   15.73   0
  -2   9  -2 2340.10   16.79   0
  -3  -9  -2  398.87   11.56   0
   3  -9   2  405.38    7.52   0
   3   9   2  403.11   13.10   0
  -3   9  -2  376.09    7.62   0
  -4  -9  -2   39.61    7.08   0
   4  -9   2   42.88    4.84   0
   4   9   2   41.19    8.25   0
  -4   9  -2   45.41    5.05   0
   5  -9   2   95.71    7.17   0
  -5  -9  -2  102.72   13.67   0
  -5   9  -2   96.81    7.21   0
  -5  -9  -2  103.20   12.82   0
   6  -9   2 2164.71   14.14   0
  -6   9  -2 1986.75   13.58   0
   7  -9   2    1.37    5.78   0
  -7   9  -2   -2.90    6.02   0
   8  -9   2 1285.83   11.28   0
  -8   9  -2 1183.31   12.51   0
   9  -9   2   18.30    7.98   0
  -9   9  -2   16.91    5.76   0
  10  -9   2  132.84    6.45   0
 -10   9  -2  130.13    6.42   0
  11  -9   2   14.45    5.52   0
 -11   9  -2    6.90    5.52   0
 -12   9  -2  602.53    9.52   0
  12  -9   2  670.40    9.76   0
 -13   9  -2   60.43    7.06   0
  13  -9   2   64.09    7.10   0
 -14   9  -2  124.55    7.75   0
  14  -9   2  148.28    7.70   0
 -15   9  -2   74.91    9.12   0
  15  -9   2   81.01   12.36   0
 -16   9  -2   63.41    9.08   0
  16  -9   2   55.05    8.71   0
  16 -10  -2   -0.65    8.79   0
 -16  10   2    5.17    8.91   0
  15 -10  -2  196.73    9.58   0
 -15  10   2  152.58    9.91   0
  14 -10  -2    6.22   10.08   0
 -14  10   2   17.47   10.44   0
  13 -10  -2  453.22    9.32   0
 -13  10   2  341.30    9.00   0
  12 -10  -2  185.04    8.07   0
 -12  10   2  186.37    8.15   0
  11 -10  -2   53.47    5.94   0
 -11  10   2   35.44    6.23   0
  10 -10  -2   31.87    8.39   0
 -10  10   2   23.68    6.08   0
   9 -10  -2  503.95    8.69   0
  -9  10   2  464.90   10.76   0
   8 -10  -2   47.20    6.35   0
  -8  10   2   39.44    6.59   0
  -7  10   2 1614.83   15.10   0
   7 -10  -2 1628.95   13.33   0
  -6  10   2  212.47   10.31   0
   6 -10  -2  234.58    7.75   0
   6  10  -2  199.90   12.76   0
  -6 -10   2  201.74   13.23   0
  -5  10   2   53.25    7.61   0
   5  10  -2   54.72    7.48   0
  -5 -10   2   54.53    6.90   0
   5 -10  -2   47.87    5.51   0
   4  10  -2  119.43    8.29   0
  -4 -10   2  125.55    7.54   0
   4 -10  -2  129.73    7.86   0
  -4  10   2  133.58    6.32   0
  -3 -10   2 1481.21   15.96   0
   3  10  -2 1489.83   17.27   0
  -3  10   2 1513.70   13.95   0
   3 -10  -2 1564.05   14.73   0
  -2 -10   2   68.69    5.09   0
   2  10  -2   64.21    7.27   0
  -2  10   2   63.58    5.93   0
   2 -10  -2   67.46    7.52   0
  -1 -10   2 1300.54   12.89   0
   1  10  -2 1272.15   13.71   0
  -1  10   2 1348.20   14.17   0
   1 -10  -2 1372.58   13.85   0
   0 -10  -2    5.66    4.88   0
   0 -10   2    1.90    4.30   0
   0  10   2    4.73    5.40   0
   0  10  -2    4.06    6.60   0
  -1 -10  -2    2.42    6.75   0
   1 -10   2    5.14    4.33   0
   1  10   2    8.69    5.47   0
  -1  10  -2    4.63    6.54   0
  -2 -10  -2  277.42    9.68   0
   2  10   2  274.28   10.60   0
   2 -10   2  276.03    8.04   0
  -2  10  -2  279.12    8.36   0
  -3 -10  -2 2826.73   24.78   0
   3 -10   2 2860.77   16.67   0
   3  10   2 2881.78   28.09   0
  -3  10  -2 2751.62   17.36   0
   4  10   2   23.35    9.42   0
  -4 -10  -2   17.35    8.06   0
   4 -10   2   26.04    4.76   0
  -4  10  -2   36.15    6.93   0
   5 -10   2 2207.90   14.22   0
  -5 -10  -2 2028.68   33.11   0
  -5  10  -2 1995.58   13.91   0
  -5 -10  -2 2115.34   34.64   0
   6 -10   2   67.65    6.20   0
  -6  10  -2   57.10    6.16   0
   7 -10   2    1.76    5.52   0
  -7  10  -2   -7.08    8.03   0
   8 -10   2   61.99    6.05   0
  -8  10  -2   66.16    6.05   0
   9 -10   2  623.16   10.42   0
  -9  10  -2  578.00   10.19   0
  10 -10   2   40.02    5.60   0
 -10  10  -2   32.47    5.64   0
 -11  10  -2  244.45    8.23   0
  11 -10   2  260.51   10.82   0
 -12  10  -2  276.00    8.26   0
  12 -10   2  369.37   10.83   0
 -13  10  -2   97.97   10.31   0
  13 -10   2  146.09   10.25   0
 -14  10  -2  155.29   12.56   0
  14 -10   2  189.59   12.54   0
 -15  10  -2  347.56   13.67   0
  15 -10   2  419.31   10.56   0
  15 -11  -2   -5.71    8.82   0
 -15  11   2    4.80    8.85   0
  14 -11  -2  171.48   12.67   0
 -14  11   2  122.72    9.41   0
  13 -11  -2   15.97    7.10   0
 -13  11   2    9.41   10.27   0
  12 -11  -2  249.38   11.05   0
 -12  11   2  216.73   11.00   0
  11 -11  -2  119.01    8.04   0
 -11  11   2  136.42   10.75   0
  10 -11  -2   56.75    5.96   0
 -10  11   2   52.45    6.26   0
   9 -11  -2  423.54    8.06   0
  -9  11   2  387.02    8.28   0
   8 -11  -2   75.99    6.46   0
  -8  11   2   67.08    9.06   0
   7 -11  -2  492.81    8.78   0
  -7  11   2  443.52   10.84   0
   6 -11  -2  228.08    7.60   0
   6  11  -2  202.63   12.57   0
  -6 -11   2  209.06   12.60   0
  -6  11   2  198.99    7.52   0
   5 -11  -2   25.17    8.82   0
   5  11  -2   22.93    7.50   0
  -5 -11   2   22.23    7.81   0
  -5  11   2   19.29    9.33   0
   4 -11  -2   99.82    9.29   0
   4  11  -2   98.94    9.28   0
  -4 -11   2   95.37    8.38   0
  -4  11   2   82.45    7.25   0
   3 -11  -2    2.80    4.85   0
   3  11  -2    1.62    5.71   0
  -3 -11   2    0.81    5.74   0
  -3  11   2    1.79    8.09   0
   2 -11  -2 1006.49   12.47   0
  -2 -11   2  904.49   12.11   0
   2  11  -2  914.07   13.14   0
  -2  11   2  881.74   11.51   0
   1 -11  -2    2.88    6.64   0
  -1 -11   2    3.41    5.84   0
   1  11  -2   -4.32    6.57   0
  -1  11   2    2.63    5.20   0
   0 -11  -2  783.65   11.92   0
   0 -11   2  757.67   10.61   0
   0  11   2  726.22   12.65   0
   0  11  -2  727.85   11.21   0
  -1 -11  -2  197.11    8.64   0
   1 -11   2  194.65    6.02   0
   1  11   2  188.60    9.13   0
  -1  11  -2  208.09    7.97   0
  -2 -11  -2  258.45    8.99   0
   2  11   2  250.52   10.36   0
   2 -11   2  256.91    7.85   0
  -2  11  -2  251.54    6.89   0
  -3 -11  -2  391.82   11.63   0
   3 -11   2  404.05    8.11   0
  -3  11  -2  387.41    8.32   0
   3  11   2  396.49   13.21   0
  -4 -11  -2   -0.25    9.53   0
   4 -11   2    1.85    5.68   0
  -4  11  -2   -2.19    8.31   0
   4  11   2   -1.77    7.99   0
   5 -11   2  325.52    7.52   0
  -5 -11  -2  307.20   14.16   0
  -5  11  -2  334.21    9.68   0
   6 -11   2    9.87    5.45   0
  -6  11  -2   -4.43    5.83   0
   7 -11   2    2.61    5.47   0
  -7  11  -2   -0.25    5.58   0
   8 -11   2   56.56    5.88   0
  -8  11  -2   62.81    8.14   0
   9 -11   2   -7.28    5.46   0
  -9  11  -2   -5.80    5.51   0
  10 -11   2   -2.96    6.81   0
 -10  11  -2   -5.84    9.61   0
 -11  11  -2    1.69    6.76   0
  11 -11   2   28.55    9.49   0
 -12  11  -2  123.84    7.51   0
  12 -11   2  140.74    7.77   0
 -13  11  -2   30.36   11.02   0
  13 -11   2   26.31    7.19   0
 -14  11  -2  103.43    9.10   0
  14 -11   2  111.15    9.10   0
  14 -12  -2    3.37    8.64   0
 -14  12   2    8.70    8.70   0
  13 -12  -2  234.98   13.11   0
 -13  12   2  203.87    9.56   0
  12 -12  -2  134.66    7.74   0
 -12  12   2  108.27    7.83   0
  11 -12  -2   49.60    7.48   0
 -11  12   2   37.29    7.53   0
  10 -12  -2  219.67   10.85   0
 -10  12   2  209.63   11.15   0
   9 -12  -2  544.96   10.47   0
  -9  12   2  472.45    8.64   0
   8 -12  -2   -1.14    5.87   0
  -8  12   2   12.32    8.49   0
   7 -12  -2  492.70    8.62   0
  -7  12   2  455.10    8.58   0
   6 -12  -2  163.22    8.96   0
  -6 -12   2  142.30   11.30   0
  -6  12   2  149.31    7.06   0
   6  12  -2  153.60   11.43   0
   5 -12  -2    3.94    6.10   0
   5  12  -2    8.56    7.20   0
  -5 -12   2    6.57    7.47   0
  -5  12   2    8.06    8.92   0
   4 -12  -2  182.30    7.13   0
   4  12  -2  157.18    9.13   0
  -4 -12   2  155.07    6.95   0
  -4  12   2  148.22    7.29   0
   3 -12  -2 1071.34   11.85   0
   3  12  -2  980.15   13.57   0
  -3 -12   2  963.71   12.20   0
  -3  12   2  987.74   11.82   0
   2 -12  -2  148.33    9.24   0
   2  12  -2  107.03    7.10   0
  -2 -12   2  120.35    6.38   0
  -2  12   2  112.62    7.36   0
   1 -12  -2  843.12   12.82   0
  -1 -12   2  790.71   11.76   0
   1  12  -2  760.23   11.11   0
  -1  12   2  787.05   11.64   0
   0 -12  -2   10.86    6.06   0
   0 -12   2    1.70    7.62   0
   0  12  -2   11.78    8.33   0
   0  12   2    5.91    9.10   0
  -1 -12  -2  389.98    9.06   0
   1 -12   2  376.54    7.92   0
   1  12   2  348.46    9.73   0
  -1  12  -2  363.75   10.30   0
   2  12   2   -2.95    6.66   0
  -2 -12  -2    3.05    8.07   0
   2 -12   2    7.16    5.61   0
  -2  12  -2    5.38    6.02   0
  -3 -12  -2 1389.94   17.16   0
   3 -12   2 1476.97   13.64   0
  -3  12  -2 1369.70   12.35   0
   3  12   2 1428.97   19.07   0
   4 -12   2    2.52    5.42   0
  -4 -12  -2    6.89    7.60   0
  -4  12  -2   -5.75    5.90   0
   4  12   2    3.88    9.17   0
   5 -12   2 1207.81   12.34   0
  -5  12  -2 1104.36   10.93   0
  -5 -12  -2 1116.85   21.19   0
   6 -12   2   59.81    5.76   0
  -6  12  -2   61.02    5.87   0
   7 -12   2   38.71    5.53   0
  -7  12  -2   28.64    5.75   0
   8 -12   2   75.40    5.96   0
  -8  12  -2   62.06    5.88   0
   9 -12   2  419.15    8.68   0
  -9  12  -2  366.98   10.95   0
 -10  12  -2  111.60    7.40   0
  10 -12   2  110.83   10.18   0
 -11  12  -2   12.25    7.14   0
  11 -12   2   25.42    7.01   0
 -12  12  -2   28.61    7.33   0
  12 -12   2   57.97    7.28   0
 -13  12  -2  150.29   12.54   0
  13 -12   2  131.76    9.39   0
 -14  12  -2   43.65    8.93   0
  14 -12   2   37.83    8.83   0
  14 -13  -2    8.62    8.53   0
 -14  13   2    3.70    8.69   0
  13 -13  -2   37.85    8.71   0
 -13  13   2   10.62    9.10   0
  12 -13  -2  480.30   12.96   0
 -12  13   2  405.71   10.51   0
  11 -13  -2  282.46   11.25   0
 -11  13   2  256.20    8.71   0
  10 -13  -2 1308.48   14.69   0
 -10  13   2 1229.43   14.74   0
   9 -13  -2  427.47   11.46   0
  -9  13   2  368.21    9.28   0
   8 -13  -2  407.80    8.00   0
  -8  13   2  376.10   10.96   0
   7 -13  -2    2.32    5.74   0
  -7  13   2   -0.52    6.00   0
   6 -13  -2   17.66    5.86   0
   6  13  -2   20.87    9.36   0
  -6 -13   2   19.91    9.14   0
  -6  13   2   15.19    6.18   0
   5  13  -2   36.40    7.53   0
   5 -13  -2   40.61    8.36   0
  -5 -13   2   26.78    7.57   0
  -5  13   2   27.41    8.76   0
   4 -13  -2  578.27   10.95   0
   4  13  -2  555.70   12.14   0
  -4 -13   2  540.59   10.07   0
  -4  13   2  558.35    9.48   0
   3 -13  -2   24.20    5.91   0
   3  13  -2   19.60    7.86   0
  -3 -13   2   25.58    7.22   0
  -3  13   2   15.67    6.28   0
   2 -13  -2    7.47    8.20   0
   2  13  -2    3.42    7.95   0
  -2 -13   2   -0.20    7.05   0
  -2  13   2    3.43    8.76   0
   1 -13  -2  207.12    9.48   0
   1  13  -2  194.06    9.51   0
  -1 -13   2  202.33    8.54   0
  -1  13   2  195.40    7.73   0
   0 -13  -2 2078.79   16.39   0
   0 -13   2 2049.76   15.02   0
   0  13  -2 2022.52   16.89   0
   0  13   2 1988.14   18.38   0
  -1 -13  -2  746.58   12.59   0
   1  13   2  682.72   11.88   0
   1 -13   2  738.02    9.66   0
  -1  13  -2  745.35   11.84   0
   2  13   2 1679.20   19.12   0
  -2 -13  -2 1742.87   17.37   0
   2 -13   2 1725.06   13.15   0
  -2  13  -2 1640.24   15.02   0
  -3 -13  -2  283.27   10.04   0
   3 -13   2  296.57    8.92   0
  -3  13  -2  262.99    9.52   0
   3  13   2  277.47   10.78   0
   4 -13   2   85.66    7.94   0
  -4 -13  -2   74.90    8.12   0
  -4  13  -2   74.33    6.17   0
   4  13   2   76.69    8.45   0
   5 -13   2   15.34    5.35   0
  -5  13  -2   10.49    5.66   0
  -5 -13  -2   12.06    8.73   0
   6 -13   2  744.78    9.21   0
  -6  13  -2  693.89   10.85   0
   7 -13   2  116.87    6.13   0
  -7  13  -2  108.56    8.15   0
  -8  13  -2   90.07    7.42   0
   8 -13   2   86.75    7.41   0
  -9  13  -2    7.33    6.73   0
   9 -13   2    5.75    6.74   0
 -10  13  -2  346.21    8.69   0
  10 -13   2  426.57   11.30   0
 -11  13  -2  131.68   10.21   0
  11 -13   2   95.04    7.74   0
 -12  13  -2  527.28   10.99   0
  12 -13   2  589.88   11.21   0
 -13  13  -2  155.35   12.88   0
  13 -13   2  155.74    9.40   0
  13 -14  -2   15.07    8.51   0
  12 -14  -2   49.55    8.69   0
 -12  14   2   28.34    9.08   0
  11 -14  -2   51.10    8.92   0
 -11  14   2   51.67    9.12   0
  10 -14  -2   77.25    7.47   0
 -10  14   2   45.31   10.73   0
   9 -14  -2  231.41   11.02   0
  -9  14   2  217.75    8.67   0
   8 -14  -2    1.27    9.96   0
  -8  14   2    7.86   10.37   0
   7 -14  -2   50.19    7.34   0
  -7  14   2   55.05   10.45   0
   6 -14  -2   23.16    5.66   0
   6  14  -2   14.66    9.31   0
  -6  14   2   13.41    8.28   0
  -6 -14   2   16.24    8.78   0
   5  14  -2   73.59    8.04   0
   5 -14  -2   72.75    6.24   0
  -5 -14   2   68.01    9.30   0
  -5  14   2   71.78    8.71   0
   4  14  -2   13.49    7.07   0
   4 -14  -2    9.08    5.68   0
  -4 -14   2   13.38    6.97   0
  -4  14   2    8.46    8.55   0
   3 -14  -2  633.60   11.03   0
   3  14  -2  606.16   12.11   0
  -3 -14   2  627.64   11.15   0
  -3  14   2  609.29   11.64   0
   2 -14  -2   43.38    6.01   0
   2  14  -2   37.68    6.01   0
  -2 -14   2   39.67    5.40   0
  -2  14   2   47.50    8.66   0
   1 -14  -2  312.96    9.75   0
   1  14  -2  310.76    9.95   0
  -1 -14   2  307.20    9.08   0
  -1  14   2  309.77   10.25   0
   0 -14  -2    7.24    5.53   0
   0  14  -2    3.03    7.87   0
   0  14   2    2.41    6.21   0
   0 -14   2    0.66    7.29   0
  -1 -14  -2    4.13    7.69   0
   1  14   2    9.32    8.36   0
  -1  14  -2   -0.69    5.66   0
   1 -14   2    9.97    7.40   0
   2  14   2  107.13    8.53   0
  -2 -14  -2  107.93    6.38   0
  -2  14  -2  108.15    6.31   0
   2 -14   2  117.70    7.96   0
  -3 -14  -2  164.83    8.74   0
  -3  14  -2  149.46    6.62   0
   3 -14   2  168.83    6.35   0
   3  14   2  151.33    7.58   0
  -4  14  -2  409.27    9.90   0
   4 -14   2  440.44    7.80   0
  -4 -14  -2  395.74   12.43   0
   4  14   2  417.63   12.67   0
   5  14   2  179.75   11.80   0
  -5  14  -2  162.34    6.78   0
   5 -14   2  182.85    6.56   0
  -5 -14  -2  177.50   11.02   0
  -6  14  -2  385.85   11.24   0
   6 -14   2  430.50   10.98   0
  -7  14  -2   -0.34    9.80   0
   7 -14   2   25.51    9.49   0
  -8  14  -2   33.30    9.94   0
   8 -14   2   58.47    9.76   0
  -9  14  -2  253.99   10.74   0
   9 -14   2  328.20   10.67   0
 -10  14  -2    5.31   10.83   0
  10 -14   2    7.38    6.81   0
 -11  14  -2  197.26    9.39   0
  11 -14   2  245.32   12.71   0
 -12  14  -2   16.02    8.44   0
  12 -14   2   23.16    8.49   0
  11 -15  -2   64.14    9.01   0
 -11  15   2   26.77    9.38   0
  10 -15  -2  629.10   11.52   0
 -10  15   2  577.35   14.85   0
   9 -15  -2   15.93    7.12   0
  -9  15   2    1.58    7.42   0
   8 -15  -2  922.18   11.19   0
  -8  15   2  878.14   13.65   0
   7 -15  -2   33.70   10.05   0
  -7  15   2   18.69   10.50   0
   6 -15  -2   15.06    7.08   0
   6  15  -2    7.33   11.47   0
  -6  15   2   11.57    7.29   0
  -6 -15   2    6.06   11.03   0
   5 -15  -2   59.77    7.31   0
  -5  15   2   57.17    7.58   0
  -5 -15   2   61.05    9.07   0
   5  15  -2   58.35    9.69   0
   4  15  -2  118.54    9.95   0
   4 -15  -2  109.55   10.21   0
  -4 -15   2  103.52    9.39   0
  -4  15   2  102.49    8.06   0
   3  15  -2   16.20    7.91   0
   3 -15  -2    7.75    5.69   0
  -3 -15   2   19.34    7.02   0
  -3  15   2    3.57    9.60   0
   2  15  -2   17.25    7.23   0
   2 -15  -2   16.09    5.62   0
  -2 -15   2   19.86    6.96   0
  -2  15   2   16.51    6.02   0
   1 -15  -2  418.62   10.31   0
   1  15  -2  436.35   10.63   0
  -1  15   2  379.81    9.02   0
  -1 -15   2  426.47    8.24   0
   0 -15  -2  524.88   10.94   0
   0  15  -2  508.19   10.80   0
   0  15   2  512.14   11.67   0
   0 -15   2  526.71    8.61   0
   1  15   2  363.34   10.65   0
  -1 -15  -2  406.36   10.25   0
  -1  15  -2  380.79    8.38   0
   1 -15   2  396.95    7.88   0
   2  15   2  826.77   13.99   0
  -2  15  -2  817.54   11.95   0
  -2 -15  -2  822.97   12.76   0
   2 -15   2  836.06   10.06   0
  -3  15  -2  -11.71    9.99   0
  -3 -15  -2    1.76    8.89   0
   3 -15   2    7.16    9.09   0
   3  15   2    7.69    9.37   0
  -4  15  -2   70.82   10.24   0
   4 -15   2   80.73    9.70   0
  -4 -15  -2   88.98    9.49   0
   4  15   2   86.26   10.48   0
   5  15   2  237.07   14.10   0
  -5  15  -2  203.56    8.21   0
   5 -15   2  241.27   10.20   0
  -5 -15  -2  221.54   13.37   0
  -6  15  -2  -10.59    9.83   0
   6 -15   2   -1.28    6.83   0
  -7  15  -2   96.27    7.29   0
   7 -15   2   92.82    7.27   0
  -8  15  -2   -0.50    6.94   0
   8 -15   2   -3.81    9.66   0
  -9  15  -2   30.60    8.59   0
   9 -15   2   44.18    8.51   0
 -10  15  -2  116.98    9.12   0
  10 -15   2  125.27    9.24   0
 -11  15  -2   97.92   12.57   0
  11 -15   2  131.66   12.12   0
  10 -16  -2   45.96    8.96   0
 -10  16   2   50.78   13.03   0
   9 -16  -2  289.52   13.51   0
  -9  16   2  268.70   10.28   0
   8 -16  -2  266.26    9.80   0
  -8  16   2  219.75   10.14   0
   7 -16  -2  490.10   11.89   0
  -7  16   2  405.32    9.71   0
   6  16  -2   39.07   12.66   0
   6 -16  -2   38.45   10.13   0
  -6  16   2   46.42    7.82   0
  -6 -16   2   45.83   11.62   0
   5 -16  -2    2.58    9.78   0
   5  16  -2   -0.01    9.51   0
  -5  16   2    7.86   10.39   0
  -5 -16   2    2.01    8.78   0
   4 -16  -2  123.70    7.59   0
  -4  16   2  114.61   11.19   0
  -4 -16   2  117.99    9.51   0
   4  16  -2  117.75    7.75   0
   3  16  -2  727.39   14.24   0
   3 -16  -2  827.96   12.96   0
  -3  16   2  756.40   13.78   0
  -3 -16   2  736.02   11.30   0
   2  16  -2   95.98    9.65   0
   2 -16  -2   97.63   10.38   0
  -2  16   2  124.65   11.00   0
  -2 -16   2   97.76    9.39   0
   1  16  -2  825.57   13.68   0
   1 -16  -2  829.05   11.57   0
  -1  16   2  823.93   14.45   0
  -1 -16   2  859.83   12.83   0
   0  16  -2    5.27    9.82   0
   0 -16  -2    6.15    6.64   0
   0  16   2    1.72    6.93   0
   0 -16   2   -2.12    8.86   0
   1  16   2    6.06    9.43   0
  -1  16  -2   -5.45    9.97   0
  -1 -16  -2    3.24    9.19   0
   1 -16   2    7.17    6.24   0
  -2  16  -2  120.02    7.82   0
  -2 -16  -2  125.67    9.98   0
   2 -16   2  130.48    7.21   0
   2  16   2  115.67   10.39   0
  -3  16  -2  627.54   10.61   0
   3  16   2  685.18   15.14   0
  -3 -16  -2  670.85   13.43   0
   3 -16   2  665.92   12.17   0
  -4  16  -2  344.29    9.15   0
   4 -16   2  372.01    9.01   0
  -4 -16  -2  369.01   12.15   0
   4  16   2  350.95   13.77   0
  -5  16  -2  358.54    9.13   0
   5 -16   2  399.63    9.02   0
  -5 -16  -2  382.24   15.31   0
  -6  16  -2  137.42   10.56   0
   6 -16   2  193.74   10.04   0
  -7  16  -2   72.70    9.05   0
   7 -16   2   99.36    8.55   0
  -8  16  -2   18.50    8.64   0
   8 -16   2   13.83    8.46   0
  -9  16  -2  448.66   10.69   0
   9 -16   2  405.81   11.01   0
   9 -17  -2   28.21    8.69   0
   8 -17  -2   54.01    8.90   0
  -8  17   2   70.31   12.81   0
   7 -17  -2   36.74    9.11   0
  -7  17   2   53.10   13.29   0
   6 -17  -2  231.86    9.70   0
  -6  17   2  231.67   13.56   0
  -6 -17   2  219.16   15.94   0
   6  17  -2  213.68   17.62   0
   5 -17  -2  338.53   10.28   0
   5  17  -2  331.34   14.87   0
  -5  17   2  301.08   10.69   0
  -5 -17   2  330.05   14.99   0
   4 -17  -2  173.66   10.52   0
  -4  17   2  145.22    8.50   0
  -4 -17   2  131.51   10.07   0
   4  17  -2  151.06   11.13   0
   3 -17  -2  125.42   10.20   0
  -3  17   2  112.72    8.10   0
  -3 -17   2  110.98    9.68   0
   3  17  -2  125.05   10.29   0
   2  17  -2   40.07    9.48   0
   2 -17  -2   51.13    9.81   0
  -2  17   2   44.60   10.54   0
  -2 -17   2   39.69    9.04   0
   1  17  -2   35.39    9.37   0
   1 -17  -2   39.22    6.92   0
  -1  17   2   22.29   10.65   0
  -1 -17   2   30.17    8.92   0
   0  17  -2   84.75   10.43   0
   0  17   2   80.56    7.58   0
   0 -17  -2   91.21    7.08   0
   0 -17   2   98.91    9.29   0
   1  17   2  630.46   14.08   0
  -1  17  -2  614.80   13.34   0
  -1 -17  -2  653.32   11.01   0
   1 -17   2  704.29   11.98   0
  -2  17  -2   79.72   10.63   0
  -2 -17  -2   86.20    9.76   0
   2 -17   2   87.05    9.60   0
   2  17   2   95.89   10.60   0
  -3  17  -2  268.03   11.84   0
   3  17   2  301.62   12.78   0
   3 -17   2  302.53    8.54   0
  -3 -17  -2  300.51   11.55   0
  -4  17  -2   78.29    7.56   0
   4  17   2   86.95   12.05   0
   4 -17   2   91.96    9.89   0
  -4 -17  -2   87.27    9.75   0
  -5  17  -2   20.98   12.45   0
   5 -17   2    9.79    8.26   0
  -5 -17  -2   22.60   13.14   0
  -6  17  -2  100.27   12.60   0
   6 -17   2  127.36    8.88   0
  -7  17  -2  333.50   10.40   0
   7 -17   2  390.62   10.28   0
  -8  17  -2   11.88    8.97   0
   8 -17   2   57.59   11.85   0
   6 -18  -2   34.23    8.70   0
   6  18  -2   41.31   15.57   0
  -6  18   2   40.16    9.40   0
  -6 -18   2   35.21   16.28   0
   5  18  -2  126.78   13.53   0
   5 -18  -2  129.13   12.46   0
  -5  18   2   84.50   10.13   0
  -5 -18   2  126.44   12.04   0
   4 -18  -2   42.81    8.77   0
  -4  18   2   27.43   13.55   0
   4  18  -2   37.09   12.68   0
  -4 -18   2   36.59   13.35   0
   3 -18  -2   -2.91    8.26   0
  -3  18   2   -9.05   12.67   0
  -3 -18   2   -4.72   10.67   0
   3  18  -2    1.64    8.25   0
   2 -18  -2   12.42    8.22   0
  -2  18   2   12.37   12.73   0
  -2 -18   2   11.89   10.45   0
   2  18  -2    5.12    8.28   0
   1  18  -2  152.91   12.36   0
  -1  18   2  144.24   12.77   0
   1 -18  -2  129.92    9.00   0
  -1 -18   2  147.29   11.22   0
   0  18  -2   18.00    8.34   0
   0  18   2   17.19    8.61   0
   0 -18  -2   21.77    7.99   0
   0 -18   2   17.63    7.79   0
  -1  18  -2   33.03    8.92   0
  -1 -18  -2   35.44    8.22   0
   1 -18   2   52.26   11.06   0
   1  18   2   28.42   12.45   0
  -2  18  -2    1.12    8.87   0
  -2 -18  -2    9.93   10.95   0
   2 -18   2    3.90   11.19   0
   2  18   2   10.24   12.22   0
   3  18   2    2.89   12.21   0
  -3  18  -2   10.47   12.48   0
   3 -18   2   14.65    7.97   0
  -3 -18  -2   11.07   10.62   0
   4  18   2   28.56   12.46   0
  -4  18  -2   18.77   12.56   0
   4 -18   2   16.18   11.43   0
  -4 -18  -2   28.97   10.90   0
  -5  18  -2   34.41   12.78   0
   5 -18   2   29.72   11.86   0
  -5 -18  -2   52.48   15.64   0
   6 -18   2   39.74    8.58   0
  -2  19   2   75.69   13.12   0
   2 -19  -2   57.35    8.89   0
  -2 -19   2  102.98   11.20   0
   2  19  -2   61.48    9.59   0
  -1  19   2  595.14   15.59   0
   1 -19  -2  629.17   14.64   0
  -1 -19   2  608.32   14.14   0
   1  19  -2  600.45   15.43   0
   0  19   2    7.27    8.81   0
   0 -19  -2   -6.23    8.28   0
   0 -19   2   -1.84    7.78   0
   0  19  -2    1.28    8.60   0
  -1  19  -2 1184.52   17.89   0
  -1 -19  -2 1140.80   17.96   0
   1 -19   2 1315.76   16.23   0
   1  19   2 1259.10   19.46   0
   2  19   2   34.56   12.77   0
  -2 -19  -2   31.58   11.09   0
   2 -19   2   39.61   11.22   0
  18   0  -3    6.30   10.65   0
 -18   0   3    1.82   13.48   0
  17   0  -3   -0.51    8.75   0
 -17   0   3   -1.73   11.13   0
  16   0  -3   -3.39    9.05   0
 -16   0   3    0.07    7.77   0
  15   0  -3   -0.70    5.43   0
 -15   0   3    6.21    8.99   0
  14   0  -3   -5.98    8.12   0
 -14   0   3    5.22    6.42   0
 -13   0   3    3.17    6.67   0
  13   0  -3    7.33    5.86   0
 -12   0   3    8.43    9.90   0
  12   0  -3    2.01    8.68   0
 -11   0   3    7.18    5.59   0
  11   0  -3    9.42    7.30   0
 -10   0   3    7.16    8.30   0
  10   0  -3   -2.02    7.61   0
  -9   0   3    3.37    5.84   0
   9   0  -3   15.05    5.40   0
  -8   0   3    8.70    8.64   0
   8   0  -3    5.18    5.78   0
   7   0  -3   -1.73    8.34   0
  -7   0   3    0.09    6.32   0
  -6   0   3    1.51    9.37   0
   6   0  -3   -1.68    6.12   0
  -5   0   3    7.83    7.38   0
   5   0  -3    0.54    6.63   0
  -4   0   3    1.34    8.44   0
   4   0  -3    4.75   10.69   0
  -3   0   3    5.48    9.03   0
   3   0  -3    3.62    8.39   0
   2   0  -3   -2.02    8.20   0
  -2   0   3    2.40   12.19   0
   1   0  -3    3.13    7.55   0
   0   0  -3    0.85    9.78   0
   0   0   3    3.04    6.57   0
  -1   0  -3    4.72    9.22   0
   1   0   3   -1.56    6.19   0
  -2   0  -3    6.21    8.80   0
   2   0   3    1.99    8.39   0
  -3   0  -3   12.91    8.10   0
   3   0   3   -1.39    5.40   0
  -4   0  -3   -1.40    5.04   0
   4   0   3   -0.61    4.85   0
  -5   0  -3    4.04    4.82   0
   5   0   3    4.18    6.36   0
  -6   0  -3   -0.87    6.66   0
   6   0   3   -0.71    6.37   0
  -7   0  -3   -2.00    6.68   0
   7   0   3   -1.49    4.43   0
   8   0   3    3.50    4.61   0
  -8   0  -3    4.24    6.93   0
   9   0   3    1.80    6.28   0
  -9   0  -3    2.18    6.72   0
  10   0   3    3.27    6.22   0
 -10   0  -3    6.70    6.75   0
  11   0   3   -1.02    7.59   0
 -11   0  -3    8.77    8.59   0
 -12   0  -3    1.04    8.20   0
  12   0   3    1.24    5.17   0
 -13   0  -3   -0.50    5.79   0
  13   0   3    2.20    5.01   0
 -14   0  -3    3.72    8.20   0
  14   0   3    7.04    6.93   0
 -15   0  -3    3.43    7.14   0
  15   0   3    9.72    7.98   0
 -16   0  -3   12.34   10.29   0
  16   0   3   -8.87    8.03   0
  17   0   3   -7.57   10.07   0
 -17   0  -3   11.93    8.85   0
 -19   1   3   33.79    9.62   0
 -19  -1   3   39.67    9.53   0
 -18  -1   3    0.68    9.45   0
  18  -1  -3    1.96    7.89   0
  18   1  -3   -4.60   10.70   0
 -18   1   3   -4.49   13.25   0
  17  -1  -3  233.18    8.29   0
 -17  -1   3  199.53   12.38   0
  17   1  -3  235.97   10.35   0
 -17   1   3  209.26   11.97   0
  16  -1  -3  119.43    7.52   0
  16   1  -3  128.89    9.27   0
 -16  -1   3  110.79   11.95   0
 -16   1   3  108.38    8.60   0
 -15   1   3    8.21    9.00   0
  15  -1  -3    7.42    7.45   0
  15   1  -3    4.32    5.00   0
 -15  -1   3    0.24    8.98   0
  14  -1  -3   59.85    8.33   0
  14   1  -3   60.56    8.35   0
 -14   1   3   53.56    6.81   0
 -14  -1   3   49.99    7.07   0
 -13   1   3  184.22    8.18   0
 -13  -1   3  178.05   10.76   0
  13  -1  -3  210.44    7.55   0
  13   1  -3  219.45    9.73   0
 -12   1   3   10.83    7.25   0
 -12  -1   3   28.84    9.94   0
  12  -1  -3   17.94    8.91   0
  12   1  -3   19.88    8.75   0
 -11   1   3  504.50   11.33   0
  11   1  -3  532.87   10.04   0
  11  -1  -3  552.54    9.57   0
 -11  -1   3  495.21   12.06   0
 -10   1   3  151.30    7.28   0
  10   1  -3  170.36    8.94   0
  10  -1  -3  169.55    8.66   0
 -10  -1   3  146.56    9.62   0
  -9   1   3  194.26    7.84   0
   9   1  -3  210.32    9.48   0
   9  -1  -3  213.49    9.34   0
  -9  -1   3  193.54    8.24   0
   8   1  -3   82.57    8.79   0
  -8   1   3   77.56    6.87   0
   8  -1  -3   77.06    6.38   0
  -8  -1   3   69.19    9.47   0
   7   1  -3 2087.30   21.56   0
  -7   1   3 1909.04   18.47   0
   7  -1  -3 2086.23   19.84   0
  -7  -1   3 1959.21   21.75   0
   6  -1  -3   39.38    6.49   0
  -6  -1   3   33.94    7.39   0
  -6   1   3   42.99    9.53   0
   6   1  -3   41.96    9.17   0
  -5   1   3 3366.67   26.53   0
   5   1  -3 3611.79   29.96   0
  -5  -1   3 3544.30   31.12   0
   5  -1  -3 3622.28   26.70   0
  -4  -1   3  368.86   15.25   0
   4  -1  -3  393.07   13.85   0
   4   1  -3  387.59   14.65   0
  -4   1   3  364.47   11.97   0
   3  -1  -3 1354.11   19.85   0
  -3   1   3 1326.87   21.92   0
   3   1  -3 1316.18   20.87   0
  -2   1   3  326.26   16.08   0
   2  -1  -3  310.04   15.38   0
   2   1  -3  315.10   11.73   0
   1  -1  -3 4174.71   35.34   0
  -1   1   3 4010.52   34.68   0
   1   1  -3 4189.46   33.13   0
  -1  -1   3 4293.64   32.39   0
   0   1  -3   92.67   10.22   0
   0  -1   3   88.04    7.58   0
   0  -1  -3   96.58    9.12   0
  -1   1  -3 1593.92   18.78   0
   1  -1   3 1642.57   18.83   0
  -1  -1  -3 1617.46   22.04   0
   1   1   3 1697.49   22.64   0
  -2   1  -3    9.28    8.99   0
   2  -1   3   20.07    8.30   0
  -2  -1  -3   15.67    9.11   0
   2   1   3   17.52    6.33   0
  -3   1  -3  286.95   10.32   0
  -3  -1  -3  273.82   10.91   0
   3  -1   3  292.64   10.02   0
   3   1   3  299.69    9.55   0
  -4   1  -3   -0.02    5.02   0
  -4  -1  -3   -0.69    5.00   0
   4  -1   3    1.86    4.80   0
   4   1   3    0.48    6.74   0
  -5   1  -3 3606.60   22.61   0
  -5  -1  -3 3504.51   25.04   0
   5  -1   3 3727.49   22.42   0
   5   1   3 3618.40   25.30   0
  -6   1  -3   23.19    6.93   0
  -6  -1  -3   24.18    7.06   0
   6  -1   3   28.43    4.93   0
   6   1   3   25.58    6.68   0
  -7   1  -3 1189.35   13.49   0
  -7  -1  -3 1177.43   14.72   0
   7  -1   3 1167.59   12.34   0
   7   1   3 1214.70   14.45   0
   8  -1   3    0.67    6.24   0
   8   1   3    1.32    6.17   0
  -8   1  -3    1.05    4.59   0
  -8  -1  -3    5.87    6.64   0
   9  -1   3  374.87    8.75   0
   9   1   3  376.93    8.13   0
  -9  -1  -3  360.61    9.67   0
  -9   1  -3  339.27    7.63   0
  10  -1   3   30.19    6.43   0
  10   1   3   28.73    6.30   0
 -10  -1  -3   29.02    6.97   0
 -10   1  -3   31.67    4.95   0
  11  -1   3  367.76    9.74   0
 -11  -1  -3  374.50    9.19   0
  11   1   3  364.92    8.35   0
 -11   1  -3  345.92    8.42   0
 -12  -1  -3   -0.51    6.02   0
 -12   1  -3   -2.99    8.16   0
  12  -1   3    5.29    7.28   0
  12   1   3    8.13    7.14   0
 -13  -1  -3  110.26    9.03   0
 -13   1  -3  103.21    6.51   0
  13  -1   3  118.22    7.82   0
  13   1   3  144.75    7.88   0
 -14  -1  -3   40.12    8.56   0
 -14   1  -3   45.00    5.81   0
  14  -1   3   60.69    7.12   0
  14   1   3   56.48    6.57   0
 -15  -1  -3   66.69   10.64   0
 -15   1  -3   65.47   10.34   0
  15  -1   3   70.05    6.57   0
  15   1   3   68.12    8.33   0
 -16   1  -3   12.49   10.36   0
  16  -1   3   25.88    8.56   0
  16   1   3   27.94    8.11   0
 -16  -1  -3   26.93   10.70   0
  17  -1   3  314.87   11.56   0
  17   1   3  309.41   11.90   0
 -17  -1  -3  273.31   14.33   0
 -17   1  -3  253.78   10.50   0
  18  -2  -3    2.16   11.49   0
  18   2  -3    7.64    7.41   0
 -18  -2   3   20.78   13.47   0
 -18   2   3   11.87   13.10   0
 -17   2   3   89.32    8.38   0
  17  -2  -3  103.33    9.97   0
  17   2  -3   99.25    9.40   0
 -17  -2   3   77.29   12.00   0
 -16   2   3    2.55   10.84   0
  16  -2  -3   -8.35    9.67   0
  16   2  -3    3.86    8.35   0
 -16  -2   3    5.51   11.06   0
 -15  -2   3   13.87    6.54   0
  15  -2  -3    5.29    8.81   0
  15   2  -3    6.87    6.72   0
 -15   2   3    3.57    6.10   0
  14  -2  -3   26.36    8.33   0
  14   2  -3   38.60    7.24   0
 -14  -2   3   29.16    6.91   0
 -14   2   3   42.18    9.09   0
 -13  -2   3    6.13    9.76   0
 -13   2   3    8.16    9.30   0
  13  -2  -3    7.19    8.36   0
  13   2  -3    5.53    7.99   0
 -12  -2   3  122.11    8.59   0
 -12   2   3  139.22   10.56   0
  12   2  -3  159.45    9.71   0
  12  -2  -3  145.51    7.34   0
 -11  -2   3   83.22    8.98   0
 -11   2   3   88.27    8.48   0
  11   2  -3   90.67    6.12   0
  11  -2  -3   88.30    5.86   0
 -10  -2   3   47.97    8.86   0
 -10   2   3   49.45    6.08   0
  10   2  -3   50.63    5.86   0
  10  -2  -3   57.82    7.83   0
  -9  -2   3   37.50    6.76   0
   9   2  -3   50.58    6.12   0
  -9   2   3   46.53    8.38   0
   9  -2  -3   52.09    5.91   0
   8   2  -3  137.66    9.72   0
   8  -2  -3  142.35    9.12   0
  -8   2   3  135.50    9.50   0
  -8  -2   3  131.64   10.40   0
   7  -2  -3  672.88   12.80   0
  -7  -2   3  619.15   15.27   0
  -7   2   3  647.43   11.54   0
   7   2  -3  661.54   13.39   0
   6  -2  -3  504.94   10.56   0
  -6   2   3  466.91   12.55   0
   6   2  -3  502.80   13.85   0
  -6  -2   3  464.21   14.36   0
   5  -2  -3  668.60   12.55   0
  -5   2   3  645.59   12.58   0
  -5  -2   3  614.57   14.35   0
   5   2  -3  674.18   14.81   0
  -4   2   3    7.90    7.36   0
   4  -2  -3    1.80    9.84   0
   4   2  -3   -0.10    9.63   0
   4   2  -3    2.06    9.32   0
   3   2  -3  889.82   16.85   0
   3  -2  -3  971.34   16.73   0
  -3   2   3  952.08   18.63   0
   3   2  -3  975.67   18.32   0
   2  -2  -3   17.67   12.10   0
  -2   2   3   17.77   12.58   0
   2   2  -3    8.59    9.81   0
  -2  -2   3   15.84    6.81   0
  -1   2   3  583.43   17.94   0
   1  -2  -3  591.75   17.99   0
   1   2  -3  541.15   12.67   0
  -1  -2   3  553.07   14.02   0
   0  -2  -3  491.28   15.00   0
   0   2   3  456.09   14.18   0
   0   2  -3  449.14   11.23   0
   0  -2   3  454.46   11.13   0
  -1   2  -3 1685.03   19.03   0
   1  -2   3 1694.60   19.01   0
  -1  -2  -3 1717.47   24.79   0
  -1  -2  -3 1806.08   23.28   0
  -2   2  -3  150.40    9.61   0
   2  -2   3  148.73    7.32   0
  -2  -2  -3  156.11   10.69   0
   2   2   3  150.18    8.93   0
  -3   2  -3   30.78    5.77   0
   3  -2   3   36.89    5.50   0
  -3  -2  -3   35.31    7.94   0
   3   2   3   35.02    7.91   0
  -4   2  -3  211.93    7.18   0
   4  -2   3  225.36    7.09   0
  -4  -2  -3  213.56    9.58   0
   4   2   3  218.65    9.72   0
  -5   2  -3  570.70   10.72   0
  -5  -2  -3  552.28   12.43   0
   5  -2   3  603.39   10.72   0
   5   2   3  587.33   12.59   0
  -6   2  -3   68.05    7.32   0
  -6  -2  -3   64.05    7.48   0
   6  -2   3   63.52    5.49   0
   6   2   3   57.07    5.65   0
  -7   2  -3  408.17    9.33   0
  -7  -2  -3  396.27   10.60   0
   7  -2   3  397.49    8.01   0
   7   2   3  411.32   10.17   0
   8  -2   3  123.09    5.56   0
   8   2   3  121.24    7.40   0
  -8   2  -3  115.91    7.36   0
  -8  -2  -3  112.66    6.26   0
   9  -2   3   38.05    4.74   0
   9   2   3   41.66    6.32   0
  -9  -2  -3   37.82    5.28   0
  -9   2  -3   37.72    6.73   0
  10  -2   3   14.67    6.25   0
 -10  -2  -3   14.71    6.84   0
  10   2   3   11.72    6.00   0
 -10   2  -3   10.96    4.67   0
  11  -2   3  388.25    8.05   0
 -11  -2  -3  371.05   11.31   0
 -11   2  -3  363.92   10.11   0
  11   2   3  379.38    8.72   0
 -12  -2  -3   25.95    8.51   0
  12  -2   3   20.23    5.40   0
 -12   2  -3   22.97    5.85   0
  12   2   3   23.34    6.89   0
 -13  -2  -3  162.84    9.90   0
 -13   2  -3  164.91    6.86   0
  13  -2   3  204.98    8.12   0
  13   2   3  189.15    7.82   0
 -14  -2  -3    6.46    9.44   0
 -14   2  -3    5.68    9.00   0
  14  -2   3    1.20    7.88   0
  14   2   3    5.78    7.74   0
 -15   2  -3   18.69    9.97   0
  15  -2   3   14.41    6.05   0
  15   2   3   18.02    7.91   0
 -15  -2  -3   11.68   10.56   0
 -16   2  -3  -15.36   10.22   0
  16  -2   3   -2.48    8.73   0
  16   2   3    6.64    7.96   0
 -16  -2  -3    1.52    7.42   0
 -17   2  -3   10.41   12.75   0
  17  -2   3   41.87   10.90   0
 -17  -2  -3   25.01   13.28   0
  17   2   3   31.73   10.23   0
 -18   3   3   17.03   12.74   0
  18  -3  -3    8.75    8.20   0
  18   3  -3   12.25   10.46   0
 -18  -3   3    2.17   13.60   0
 -17  -3   3  565.09   15.52   0
 -17   3   3  551.84   11.11   0
  17  -3  -3  623.91   10.69   0
  17   3  -3  633.96   13.43   0
  16  -3  -3  174.17   10.60   0
 -16  -3   3  140.10   12.39   0
 -16   3   3  142.23   11.47   0
  16   3  -3  146.03    9.72   0
  15  -3  -3  464.65   11.88   0
  15   3  -3  414.68   11.63   0
 -15   3   3  397.16    9.96   0
 -15  -3   3  358.89   11.33   0
  14  -3  -3  177.38    9.11   0
  14   3  -3  161.64    8.27   0
 -14   3   3  161.43    9.79   0
 -14  -3   3  145.98   10.82   0
  13   3  -3  320.72    9.80   0
 -13   3   3  286.40    8.27   0
 -13  -3   3  277.86   12.00   0
  13  -3  -3  320.50    8.23   0
 -12   3   3   -0.86    6.77   0
 -12  -3   3    9.56   10.10   0
  12   3  -3    5.41    8.17   0
  12  -3  -3   -0.31    6.31   0
 -11  -3   3 2303.02   23.80   0
 -11   3   3 2341.78   18.64   0
  11   3  -3 2651.90   22.84   0
  11  -3  -3 2624.91   17.41   0
 -10  -3   3  208.33   10.69   0
  10   3  -3  233.72    9.84   0
 -10   3   3  212.74    9.35   0
  10  -3  -3  223.39    7.15   0
  -9  -3   3    5.56    8.34   0
   9   3  -3   -0.45    5.40   0
  -9   3   3    0.71    5.65   0
   9  -3  -3    1.86    5.32   0
   8   3  -3   50.67    8.64   0
  -8  -3   3   42.61    9.29   0
   8  -3  -3   44.53    8.22   0
  -8   3   3   52.48    6.50   0
  -7  -3   3 6881.56   42.05   0
   7  -3  -3 7929.73   32.50   0
  -7   3   3 7663.11   32.87   0
   6   3  -3  473.94   14.12   0
   6  -3  -3  469.38   11.77   0
  -6   3   3  432.97   10.15   0
   5  -3  -3 9796.26   39.16   0
  -5   3   3 9657.52   39.65   0
   4  -3  -3  519.68   11.59   0
   4   3  -3  493.61   14.41   0
  -4   3   3  516.29   11.65   0
   4   3  -3  508.72   12.32   0
  -3   3   3  102.82    8.73   0
   3   3  -3  101.26    7.53   0
   3  -3  -3  102.26    8.49   0
  -3  -3   3   97.24    9.55   0
   2  -3  -3    6.66    7.98   0
   2   3  -3   11.50    8.45   0
  -2  -3   3    8.52    8.28   0
  -2   3   3   11.27    8.22   0
   1  -3  -3 6893.90   43.55   0
  -1   3   3 6801.62   42.02   0
   0   3   3  399.71   13.41   0
   0   3  -3  383.35   11.64   0
   0  -3   3  393.08   11.60   0
   0  -3  -3  408.78   16.11   0
  -1   3  -3 4741.08   27.44   0
   1  -3   3 5004.24   28.11   0
  -1  -3  -3 4705.46   40.11   0
  -2  -3  -3   73.19   10.96   0
  -2   3  -3   69.99    8.20   0
   2  -3   3   71.38    7.82   0
  -2  -3  -3   70.58    9.43   0
  -3   3  -3 1492.45   14.54   0
   3  -3   3 1554.48   15.70   0
  -3  -3  -3 1546.65   21.00   0
   3   3   3 1627.93   22.60   0
  -4   3  -3  280.69    9.03   0
   4  -3   3  308.53    7.62   0
  -4  -3  -3  288.00   10.66   0
   4   3   3  296.61   11.46   0
  -5   3  -3 9444.68   32.41   0
   5  -3   3 9999.00   33.58   0
  -6   3  -3  202.19    6.79   0
  -6  -3  -3  219.37    9.69   0
   6  -3   3  232.17    6.81   0
   6   3   3  215.71    9.46   0
  -7  -3  -3 4625.56   31.37   0
   7  -3   3 4835.39   22.81   0
   7   3   3 4787.70   31.00   0
  -7   3  -3 4424.94   21.46   0
   8  -3   3   11.58    4.53   0
   8   3   3    9.63    6.17   0
  -8  -3  -3    7.91    6.81   0
  -8   3  -3   10.18    6.53   0
  -9  -3  -3    3.25    4.88   0
   9  -3   3    4.74    6.20   0
   9   3   3    8.22    6.02   0
  -9   3  -3    0.67    4.69   0
  10  -3   3  257.29    7.48   0
 -10  -3  -3  247.71   10.81   0
  10   3   3  259.21    9.70   0
 -10   3  -3  256.56    9.40   0
 -11  -3  -3 1379.25   16.48   0
  11  -3   3 1582.16   13.88   0
 -11   3  -3 1390.78   13.73   0
  11   3   3 1521.35   16.64   0
 -12  -3  -3   -1.56    8.66   0
  12  -3   3    6.99    7.44   0
 -12   3  -3    0.08    8.01   0
  12   3   3    4.45    5.99   0
 -13  -3  -3  204.00   12.30   0
 -13   3  -3  224.42    8.98   0
  13  -3   3  229.92    8.45   0
  13   3   3  229.77    8.47   0
 -14   3  -3   67.76   10.04   0
  14  -3   3   62.34    6.79   0
  14   3   3   56.56    6.21   0
 -14  -3  -3   59.34   11.09   0
 -15   3  -3  326.72   11.56   0
  15  -3   3  374.51   10.50   0
  15   3   3  365.24   11.08   0
 -15  -3  -3  327.76   13.54   0
 -16   3  -3  160.20   10.86   0
  16  -3   3  167.95    7.56   0
 -16  -3  -3  154.87   12.30   0
  16   3   3  161.53    9.85   0
 -17   3  -3  459.79   14.61   0
 -17  -3  -3  487.38   16.66   0
  17  -3   3  523.88   13.28   0
  17   3   3  534.56   14.13   0
 -18   4   3   11.51    8.96   0
  18  -4  -3    3.26    8.42   0
  18   4  -3   10.61   10.10   0
 -18  -4   3   -0.09   13.46   0
 -17  -4   3   20.27   11.42   0
  17  -4  -3   14.79    7.37   0
 -17   4   3   18.18   11.97   0
  17   4  -3   23.05    8.70   0
  16  -4  -3   13.83   10.13   0
 -16   4   3   21.40    7.73   0
  16   4  -3   22.69    8.63   0
 -16  -4   3   22.38   11.23   0
  15  -4  -3  120.47    7.89   0
  15   4  -3  111.39    9.20   0
 -15   4   3  113.92   11.25   0
 -15  -4   3   98.34   12.34   0
  14  -4  -3   11.61    6.00   0
  14   4  -3   12.69    6.83   0
 -14   4   3   17.59    6.40   0
 -14  -4   3   14.91    9.34   0
  13   4  -3  106.00    7.80   0
 -13   4   3   91.49    9.48   0
 -13  -4   3   98.19   10.47   0
  13  -4  -3  116.72    8.86   0
 -12   4   3    1.44    9.20   0
  12  -4  -3    4.29    6.17   0
  12   4  -3    4.09    6.98   0
 -12  -4   3    1.21    9.78   0
 -11  -4   3  345.63   13.22   0
 -11   4   3  365.62   11.25   0
  11   4  -3  400.03   12.17   0
  11  -4  -3  407.01    8.86   0
 -10  -4   3   62.02    6.71   0
  10   4  -3   75.26    8.06   0
 -10   4   3   72.55    5.95   0
  10  -4  -3   76.85    7.81   0
   9   4  -3 2283.75   24.21   0
  -9   4   3 2146.28   17.03   0
   9  -4  -3 2262.09   17.10   0
   8   4  -3   48.56    8.65   0
   8  -4  -3   52.37    7.95   0
  -8   4   3   44.06    6.16   0
   8   4  -3   53.33    8.26   0
   7  -4  -3 1596.99   15.81   0
   7   4  -3 1562.84   22.41   0
  -7   4   3 1472.60   15.76   0
   7   4  -3 1562.86   21.18   0
   6  -4  -3    0.43    8.41   0
  -6   4   3    0.41    6.19   0
   6   4  -3    3.15    7.28   0
   6   4  -3    2.94    5.95   0
   5  -4  -3   34.85    6.38   0
   5   4  -3   14.63    6.33   0
  -5   4   3    5.81    6.41   0
   5   4  -3   14.63    7.28   0
   4  -4  -3   88.32    9.59   0
  -4   4   3   75.02   10.20   0
   4   4  -3   86.96    8.29   0
   3  -4  -3 1369.58   17.98   0
  -3   4   3 1278.08   17.92   0
   3   4  -3 1290.16   17.92   0
  -3  -4   3 1315.26   18.27   0
  -2   4   3  310.53   12.69   0
   2   4  -3  309.14   10.49   0
  -2  -4   3  309.66   10.59   0
   2  -4  -3  334.91   12.80   0
   1   4  -3  619.24   11.47   0
  -1   4   3  640.87   13.98   0
  -1  -4   3  628.00   12.57   0
   1  -4  -3  672.20   16.00   0
   0   4   3    9.42    7.38   0
   0  -4  -3   12.44   10.49   0
   0   4  -3    7.56    5.35   0
   0  -4   3    7.17    5.17   0
  -1  -4  -3  273.80   11.62   0
  -1   4  -3  266.16    9.48   0
   1   4   3  292.21   13.30   0
   1  -4   3  280.29    7.98   0
  -2  -4  -3  606.85   15.53   0
  -2   4  -3  569.73   10.96   0
  -2  -4  -3  563.49   15.64   0
   2  -4   3  555.55    9.76   0
  -3   4  -3 1375.37   14.55   0
  -3  -4  -3 1440.84   24.65   0
   3  -4   3 1502.38   13.95   0
  -3  -4  -3 1454.70   20.50   0
  -4  -4  -3  160.21   11.10   0
  -4   4  -3  170.33    7.96   0
   4  -4   3  187.99    6.37   0
  -4  -4  -3  169.72    9.43   0
  -5   4  -3  814.55   11.36   0
   5  -4   3  857.72   10.40   0
  -5  -4  -3  829.88   17.00   0
   5   4   3  881.45   18.45   0
  -6   4  -3  122.58    5.92   0
  -6  -4  -3  136.90    8.88   0
   6  -4   3  145.39    7.49   0
   6   4   3  144.38    9.35   0
  -7  -4  -3  151.70    9.12   0
   7  -4   3  163.77    5.97   0
   7   4   3  170.31    9.17   0
  -7   4  -3  142.41    7.52   0
   8  -4   3   27.61    4.74   0
   8   4   3   28.35    8.05   0
  -8  -4  -3   27.96    7.27   0
  -8   4  -3   23.46    4.79   0
   9  -4   3 1581.05   12.49   0
  -9  -4  -3 1506.74   20.13   0
   9   4   3 1624.90   20.34   0
  -9   4  -3 1467.18   12.20   0
 -10  -4  -3   73.81    9.92   0
  10  -4   3   86.94    8.32   0
 -10   4  -3   81.50    6.27   0
  10   4   3   86.42    7.91   0
 -11  -4  -3  492.68   13.65   0
  11  -4   3  553.62   10.11   0
 -11   4  -3  455.73    8.35   0
  11   4   3  506.93   12.58   0
 -12  -4  -3    3.45    8.98   0
  12  -4   3    5.57    7.51   0
 -12   4  -3    1.24    5.49   0
  12   4   3   -1.25    6.16   0
 -13   4  -3   69.81    8.20   0
  13  -4   3   66.22    7.77   0
  13   4   3   69.57    7.10   0
 -13  -4  -3   70.44    9.73   0
 -14   4  -3    2.02    9.79   0
  14  -4   3    6.11    9.13   0
 -14  -4  -3    5.08   11.01   0
  14   4   3    0.13    9.93   0
 -15   4  -3  244.32    8.52   0
  15  -4   3  281.01    8.22   0
 -15  -4  -3  257.64   13.56   0
  15   4   3  269.34   10.95   0
 -16   4  -3   72.39    8.82   0
 -16  -4  -3   66.87   12.89   0
  16  -4   3   63.76    8.19   0
  16   4   3   76.20   10.94   0
 -17   4  -3    0.27    8.65   0
 -17  -4  -3    7.61   13.15   0
  17  -4   3   -5.87   11.06   0
  17   4   3   -2.39   10.28   0
 -18   5   3   -7.55    9.12   0
  18  -5  -3    9.69    8.27   0
  18   5  -3  -12.08   12.81   0
  18   5  -3    3.28   11.55   0
  17  -5  -3  303.14   13.36   0
 -17   5   3  250.48   10.38   0
  17   5  -3  289.52   14.97   0
  17   5  -3  304.04   14.89   0
  16  -5  -3   11.58    7.05   0
  16   5  -3    7.70    8.18   0
 -16   5   3   16.31   10.46   0
  16   5  -3   12.34    9.33   0
  15  -5  -3  537.63   12.12   0
  15   5  -3  490.37   12.89   0
 -15   5   3  467.00   10.05   0
  14  -5  -3   -1.76    5.80   0
  14   5  -3   -0.48    6.30   0
 -14   5   3    2.59    8.56   0
  13  -5  -3   38.67    8.43   0
  13   5  -3   31.95    8.35   0
 -13   5   3   43.30    8.85   0
  13   5  -3   32.24    7.70   0
  12   5  -3   29.66    8.45   0
 -12   5   3   16.64    9.19   0
  12   5  -3   27.16    7.61   0
  12  -5  -3   29.48    6.24   0
  11   5  -3   59.25    7.90   0
 -11   5   3   49.75    9.68   0
  11  -5  -3   62.51    9.16   0
  11   5  -3   58.36    8.31   0
  10   5  -3  242.85   10.41   0
 -10   5   3  224.43    8.82   0
  10  -5  -3  250.37    7.26   0
  10   5  -3  256.29   10.48   0
   9   5  -3   64.31    8.56   0
  -9   5   3   59.18    6.11   0
   9  -5  -3   77.82    7.94   0
   9   5  -3   73.76    8.23   0
   8  -5  -3  261.34    7.29   0
  -8   5   3  229.08    7.43   0
   8   5  -3  237.38   11.39   0
   8   5  -3  258.31   12.81   0
   7   5  -3  430.06   14.05   0
   7  -5  -3  419.36    8.67   0
  -7   5   3  391.61    8.81   0
   7   5  -3  433.99   12.28   0
   6   5  -3   35.46    8.76   0
   6  -5  -3   31.47    8.25   0
  -6   5   3   33.87    6.19   0
   6   5  -3   32.41    7.05   0
   5  -5  -3 3102.15   20.92   0
  -5   5   3 2993.14   20.66   0
   5   5  -3 3078.51   27.39   0
   5   5  -3 3078.99   29.95   0
   4  -5  -3  198.06    7.96   0
  -4   5   3  190.82   10.08   0
   4   5  -3  187.76    9.07   0
  -4  -5   3  189.48    9.65   0
   3  -5  -3 2105.59   19.09   0
  -3   5   3 2050.01   18.94   0
   3   5  -3 1981.62   20.10   0
  -3  -5   3 1954.66   20.75   0
   2  -5  -3  146.09   10.36   0
  -2   5   3  134.23    8.18   0
   2   5  -3  137.89    6.76   0
  -2  -5   3  125.54    8.13   0
   1  -5  -3  104.33    7.98   0
  -1   5   3   93.92    7.85   0
   1   5  -3   96.02    7.83   0
  -1  -5   3   99.66    7.63   0
   0   5  -3   92.18    7.74   0
   0  -5   3   90.23    7.47   0
   0   5   3  100.15   10.28   0
   0  -5  -3  103.40   10.52   0
  -1   5  -3  326.99    7.95   0
   1  -5   3  334.17    7.93   0
   1   5   3  338.14   11.33   0
  -1  -5  -3  355.70   11.81   0
  -2   5  -3  245.93    7.12   0
  -2  -5  -3  272.11   12.93   0
   2  -5   3  247.56    7.05   0
   2   5   3  251.10   10.25   0
  -3  -5  -3  172.31   12.05   0
  -3   5  -3  172.25    6.42   0
   3  -5   3  182.07    7.80   0
  -3  -5  -3  181.09   10.27   0
  -4   5  -3  820.11   11.36   0
   4  -5   3  906.06   11.60   0
  -4  -5  -3  841.96   21.25   0
  -4  -5  -3  848.52   17.40   0
  -5   5  -3  885.54   10.38   0
   5  -5   3  952.84   10.43   0
  -5  -5  -3  917.74   18.25   0
  -5  -5  -3  885.73   23.06   0
  -6  -5  -3   46.24    8.69   0
  -6  -5  -3   43.04   10.59   0
   6  -5   3   57.26    6.62   0
  -6   5  -3   43.95    5.00   0
  -7  -5  -3 1182.48   22.39   0
   7  -5   3 1231.63   11.35   0
  -7   5  -3 1124.96   10.88   0
   8  -5   3  104.89    5.44   0
  -8  -5  -3  111.79   10.64   0
  -8   5  -3   91.63    5.53   0
   8   5   3  120.93   10.55   0
  -9  -5  -3  665.03   17.73   0
   9  -5   3  681.52    9.82   0
  -9   5  -3  591.49    8.51   0
   9   5   3  676.32   16.60   0
 -10  -5  -3   94.16   12.81   0
  10  -5   3   98.32    6.27   0
 -10   5  -3   80.36    8.46   0
  10   5   3   95.79    8.39   0
  11  -5   3  125.74    8.30   0
 -11   5  -3  130.57    8.48   0
  11   5   3  138.40    9.91   0
 -11  -5  -3  133.86   12.96   0
  12  -5   3    5.46    7.36   0
 -12   5  -3   -1.46    5.47   0
 -12  -5  -3    1.98   10.86   0
  12   5   3   -0.69    7.72   0
 -13   5  -3    8.56    7.67   0
  13  -5   3   10.86    7.32   0
 -13  -5  -3    6.15   10.93   0
  13   5   3    3.78    6.34   0
 -14  -5  -3  117.14   12.70   0
 -14   5  -3  129.66   10.37   0
  14  -5   3  119.81    7.23   0
  14   5   3  133.03   11.95   0
 -15  -5  -3   21.50   11.49   0
 -15   5  -3   18.47    7.14   0
  15  -5   3   27.60    9.27   0
  15   5   3   31.51   10.72   0
 -16   5  -3   22.81   11.85   0
  16  -5   3   22.77    8.02   0
 -16  -5  -3   26.11   16.55   0
  16   5   3   18.28   13.18   0
 -17   5  -3  141.50   12.65   0
 -17  -5  -3  145.76   18.69   0
  17   5   3  168.54   15.72   0
  17  -5   3  187.30   12.01   0
  18  -6  -3   27.76    8.59   0
 -18   6   3    7.93    8.96   0
  18   6  -3   23.32   16.46   0
  18   6  -3   24.40   17.55   0
  17  -6  -3   -7.40   11.99   0
 -17   6   3    2.13    8.82   0
  17   6  -3    6.33   14.01   0
  17   6  -3   12.27   13.32   0
  16  -6  -3   21.46   10.03   0
 -16   6   3   21.93   10.65   0
  16   6  -3   22.92   11.77   0
  16   6  -3   25.48   11.34   0
  15  -6  -3   32.32    7.11   0
  15   6  -3   34.37   11.67   0
 -15   6   3   32.20    7.53   0
  15   6  -3   34.83   12.70   0
  14  -6  -3   12.76    9.36   0
  14   6  -3   19.81   10.20   0
 -14   6   3   23.81    7.69   0
  14   6  -3   21.44   11.18   0
  13  -6  -3    5.48    8.20   0
  13   6  -3    6.82    7.87   0
 -13   6   3    7.71    8.65   0
  13   6  -3    6.53    8.41   0
  12   6  -3   88.03    9.42   0
  12   6  -3   87.87    9.90   0
 -12   6   3   83.74    9.24   0
  12  -6  -3   81.93    6.58   0
 -11   6   3  879.29   12.73   0
  11   6  -3  944.42   18.83   0
  11  -6  -3  939.28   10.97   0
  11   6  -3  952.64   19.01   0
  10   6  -3  125.48    9.59   0
 -10   6   3  123.58    7.45   0
  10   6  -3  120.49   10.31   0
  10  -6  -3  119.71    9.65   0
   9   6  -3 3093.48   34.44   0
   9   6  -3 2974.16   31.24   0
  -9   6   3 2833.48   17.13   0
   9  -6  -3 3025.47   17.50   0
   8  -6  -3   37.47    5.58   0
   8   6  -3   35.65    6.96   0
  -8   6   3   36.03    5.94   0
   8   6  -3   43.81   10.01   0
   7   6  -3  857.15   18.74   0
   7  -6  -3  845.58   10.73   0
   7   6  -3  779.52   15.83   0
  -7   6   3  755.93   10.55   0
   6  -6  -3   51.63    8.17   0
   6   6  -3   61.22    8.89   0
   6   6  -3   58.22    7.17   0
  -6   6   3   60.09    6.15   0
   5  -6  -3  298.38    8.12   0
   5   6  -3  281.07   10.02   0
  -5   6   3  286.32    8.22   0
   4  -6  -3  310.63    8.53   0
   4   6  -3  277.57    9.74   0
  -4   6   3  282.97    8.58   0
  -4  -6   3  279.95   10.11   0
   3  -6  -3 3222.98   22.99   0
   3   6  -3 3085.87   24.24   0
  -3   6   3 3163.68   22.02   0
  -3  -6   3 3112.90   24.42   0
   2  -6  -3  192.18    8.14   0
   2   6  -3  177.76    6.99   0
  -2   6   3  188.75    8.23   0
  -2  -6   3  188.16    7.01   0
   1  -6  -3  660.72   13.75   0
  -1   6   3  626.07   12.52   0
   1   6  -3  609.59   10.47   0
  -1  -6   3  642.94   10.34   0
   0  -6  -3  111.09    9.88   0
   0   6  -3  114.13    7.55   0
   0  -6   3  100.62    5.77   0
   0   6   3  107.45   10.00   0
  -1  -6  -3 2417.08   25.63   0
  -1   6  -3 2350.58   17.09   0
   1   6   3 2416.69   25.51   0
   1  -6   3 2405.88   17.01   0
  -2   6  -3  462.87    9.79   0
   2  -6   3  471.60    8.42   0
   2   6   3  475.49   14.17   0
  -2  -6  -3  495.18   13.11   0
  -3   6  -3 4218.40   21.55   0
   3  -6   3 4494.59   22.11   0
  -3  -6  -3 4398.21   40.02   0
  -3  -6  -3 4596.59   37.36   0
  -4   6  -3  372.33    9.05   0
   4  -6   3  404.47    8.84   0
  -4  -6  -3  389.46   16.94   0
  -4  -6  -3  390.53   12.87   0
  -5   6  -3  258.22    6.59   0
   5  -6   3  281.59    8.12   0
  -5  -6  -3  268.62   12.52   0
  -5  -6  -3  266.95   16.05   0
  -6  -6  -3   28.01    8.47   0
   6  -6   3   31.63    4.67   0
  -6  -6  -3   26.09   11.09   0
  -6   6  -3   27.85    4.75   0
  -7  -6  -3 1121.20   36.68   0
   7  -6   3 1222.67   12.00   0
  -7  -6  -3 1168.73   33.04   0
  -7   6  -3 1123.66   11.66   0
   8  -6   3   74.43    6.87   0
  -8   6  -3   60.69    5.11   0
  -8  -6  -3   61.68   16.94   0
  -9  -6  -3 1870.43   51.88   0
   9  -6   3 2186.56   14.20   0
  -9   6  -3 1901.16   13.69   0
 -10  -6  -3   82.66   16.71   0
  10  -6   3   91.92    8.41   0
 -10   6  -3  102.01    8.52   0
 -11  -6  -3  104.14   17.42   0
 -11  -6  -3  101.37   15.42   0
  11  -6   3  108.31    6.17   0
 -11   6  -3  108.74    6.15   0
  12  -6   3   -6.58    5.25   0
 -12   6  -3   -3.81    7.77   0
 -12  -6  -3    0.86   14.33   0
 -13  -6  -3  109.20   22.15   0
 -13   6  -3   97.25    7.57   0
  13  -6   3  115.78    7.30   0
 -14   6  -3   79.95   10.00   0
  14  -6   3   85.49    9.66   0
 -15   6  -3   41.95    7.16   0
  15  -6   3   40.73    9.63   0
 -16   6  -3   62.60   12.08   0
  16  -6   3   69.13    8.34   0
 -17   6  -3    1.55    8.23   0
  17  -7  -3   12.13    8.78   0
 -17   7   3   16.92   12.53   0
  16  -7  -3  109.64    7.98   0
 -16   7   3  110.60    8.09   0
  15  -7  -3   37.85    7.31   0
 -15   7   3   34.39   10.68   0
  14  -7  -3   -0.99   10.17   0
 -14   7   3   -1.96    7.54   0
  13  -7  -3  680.17   11.02   0
 -13   7   3  581.99    9.28   0
  12  -7  -3  449.95   10.69   0
  12   7  -3  413.85   21.61   0
  12   7  -3  405.34   22.28   0
 -12   7   3  389.23    8.61   0
  11   7  -3  702.83   23.14   0
  11   7  -3  644.41   22.49   0
 -11   7   3  652.98    9.84   0
  11  -7  -3  734.43    9.87   0
  10   7  -3  668.11   20.52   0
 -10   7   3  643.81   12.25   0
  10  -7  -3  727.08   10.04   0
  10   7  -3  704.52   21.78   0
   9   7  -3  309.81   16.28   0
   9   7  -3  286.30   13.42   0
  -9   7   3  301.78    8.54   0
   9  -7  -3  309.03    8.31   0
   8   7  -3   24.78    7.56   0
   8  -7  -3   26.18    5.39   0
  -8   7   3   24.69    7.74   0
   8   7  -3   24.67    9.50   0
   7  -7  -3   63.67    5.70   0
   7   7  -3   56.65    7.20   0
   7   7  -3   60.37    8.95   0
  -7   7   3   48.08    8.02   0
   6   7  -3  764.05   18.00   0
   6   7  -3  705.10   15.59   0
   6  -7  -3  760.55   10.16   0
  -6   7   3  711.12   11.63   0
   5   7  -3   19.60    6.47   0
   5  -7  -3   12.75    7.80   0
  -5   7   3   21.98    5.81   0
  -5  -7   3   17.18    6.86   0
   4   7  -3  545.08   11.97   0
   4  -7  -3  581.99   11.41   0
  -4   7   3  557.33   10.03   0
  -4  -7   3  563.08   11.98   0
   3   7  -3 1186.45   15.45   0
  -3   7   3 1202.07   14.06   0
   3  -7  -3 1287.31   13.94   0
  -3  -7   3 1165.30   14.45   0
   2   7  -3   72.29    7.33   0
   2  -7  -3   80.34    6.64   0
  -2   7   3   74.90    9.16   0
  -2  -7   3   78.51    7.19   0
   1   7  -3 4893.50   25.67   0
  -1   7   3 4847.99   28.83   0
   1  -7  -3 4998.85   29.32   0
  -1  -7   3 5000.55   25.86   0
   0   7   3 1879.22   20.84   0
   0   7  -3 1808.68   15.56   0
   0  -7  -3 1837.10   19.32   0
   0  -7   3 1892.35   15.25   0
  -1   7  -3 1536.60   14.62   0
  -1  -7  -3 1562.12   19.93   0
   1  -7   3 1503.13   13.58   0
   1   7   3 1566.61   20.27   0
  -2   7  -3  691.85    9.59   0
  -2  -7  -3  697.42   15.51   0
   2  -7   3  705.64    9.59   0
   2   7   3  712.81   15.83   0
  -3   7  -3  192.36    7.65   0
   3   7   3  189.48   10.45   0
  -3  -7  -3  198.09   11.08   0
   3  -7   3  187.75    6.13   0
  -4   7  -3  125.23    5.58   0
  -4  -7  -3  126.43   11.79   0
   4  -7   3  130.69    7.01   0
  -4  -7  -3  130.64   10.26   0
   5  -7   3   54.50    4.95   0
  -5  -7  -3   58.36   10.85   0
  -5  -7  -3   55.81    9.81   0
  -5   7  -3   63.50    6.77   0
   6  -7   3  977.22   10.08   0
  -6   7  -3  901.77    9.80   0
   7  -7   3   67.76    6.81   0
  -7   7  -3   61.47    6.74   0
   8  -7   3  114.29    8.69   0
  -8   7  -3  112.40    8.60   0
   9  -7   3 1841.35   13.05   0
  -9   7  -3 1622.12   12.60   0
  10  -7   3  264.94    7.12   0
 -10   7  -3  258.65    9.16   0
  11  -7   3 1304.37   11.33   0
 -11   7  -3 1181.94   11.00   0
  12  -7   3  351.43    7.47   0
 -12   7  -3  301.50    7.37   0
 -13   7  -3  427.51   11.32   0
  13  -7   3  447.86    8.87   0
 -14   7  -3    7.65    6.86   0
  14  -7   3   15.03    6.70   0
 -15   7  -3   12.82    6.98   0
  15  -7   3    1.56   10.42   0
 -16   7  -3   26.40   12.07   0
  16  -7   3   42.42   11.85   0
  17  -8  -3   66.17    9.34   0
 -17   8   3   96.73    9.46   0
  16  -8  -3   12.08    8.63   0
 -16   8   3   37.40   12.38   0
  15  -8  -3   51.06   10.25   0
 -15   8   3   36.23    7.60   0
  14  -8  -3   26.31   10.09   0
 -14   8   3   24.39    7.16   0
  13  -8  -3   91.35    9.55   0
 -13   8   3   93.38    7.96   0
  12  -8  -3   33.71    8.53   0
 -12   8   3   18.71    6.37   0
 -11   8   3   48.24    6.48   0
  11  -8  -3   50.54    6.39   0
 -10   8   3   -5.36    6.41   0
  10  -8  -3   -0.33    6.24   0
  -9   8   3  238.07   10.42   0
   9  -8  -3  225.21    7.83   0
   8   8  -3  111.56   10.46   0
   8   8  -3  115.18   11.62   0
  -8   8   3  110.33    6.04   0
   8  -8  -3  111.45    5.88   0
   7   8  -3  353.44   13.11   0
   7   8  -3  383.10   15.42   0
   7  -8  -3  372.49    9.35   0
  -7   8   3  348.87    7.88   0
   6   8  -3   79.89    7.51   0
   6  -8  -3   87.90    5.99   0
  -6   8   3   73.05    8.11   0
   5   8  -3  100.14    7.76   0
   5  -8  -3  120.15    8.20   0
  -5   8   3  102.03    6.34   0
  -5  -8   3  100.61    7.69   0
   4   8  -3   62.00    6.96   0
   4  -8  -3   59.59    6.00   0
  -4   8   3   65.65    6.11   0
  -4  -8   3   58.93    6.83   0
   3   8  -3   74.94    5.62   0
   3  -8  -3   85.71    8.17   0
  -3   8   3   88.94    8.50   0
  -3  -8   3   72.79    6.89   0
   2   8  -3    2.83    6.40   0
  -2   8   3    4.82    7.98   0
   2  -8  -3   -0.56    7.82   0
  -2  -8   3    3.08    6.04   0
   1   8  -3  573.49   10.62   0
  -1   8   3  571.29   12.42   0
   1  -8  -3  575.48   12.02   0
  -1  -8   3  554.32    9.09   0
   0   8  -3   92.20    7.33   0
   0   8   3  104.13    7.15   0
   0  -8   3  106.40    7.03   0
   0  -8  -3  101.79    6.87   0
  -1   8  -3   62.69    6.99   0
   1  -8   3   69.62    6.72   0
  -1  -8  -3   65.54    8.46   0
   1   8   3   63.84    6.77   0
  -2   8  -3    8.75    6.53   0
   2   8   3    5.16    8.17   0
   2  -8   3   10.80    4.45   0
  -2  -8  -3   10.92    7.69   0
  -3   8  -3   50.47    6.68   0
   3  -8   3   39.25    4.72   0
   3   8   3   43.06    8.35   0
  -3  -8  -3   41.49    8.09   0
   4  -8   3   91.53    6.74   0
  -4  -8  -3   84.50   10.40   0
  -4  -8  -3   85.53    8.56   0
  -4   8  -3   75.58    5.18   0
   5  -8   3  254.74    7.76   0
  -5  -8  -3  241.66   13.34   0
  -5   8  -3  226.39    6.25   0
  -5  -8  -3  233.91   14.83   0
   6  -8   3  109.21    5.35   0
  -6   8  -3   96.95    5.34   0
   7  -8   3  129.81    7.90   0
  -7   8  -3  115.73    6.47   0
   8  -8   3    4.69    8.11   0
  -8   8  -3    6.65    5.87   0
  -9   8  -3  128.58    8.54   0
   9  -8   3  142.43    6.41   0
  10  -8   3    5.99    7.72   0
 -10   8  -3   -1.66    7.73   0
  11  -8   3    3.36    5.43   0
 -11   8  -3    6.10    5.46   0
  12  -8   3   -5.69    6.68   0
 -12   8  -3   -8.80    6.83   0
 -13   8  -3   31.85    7.00   0
  13  -8   3   45.36    6.85   0
 -14   8  -3   12.15    9.74   0
  14  -8   3   24.31    6.87   0
 -15   8  -3   63.72   12.06   0
  15  -8   3   55.04    8.61   0
 -16   8  -3    9.75    8.37   0
  16  -8   3    6.25   11.66   0
  16  -9  -3   38.16   12.05   0
 -16   9   3   13.63    9.03   0
  15  -9  -3   99.03   10.70   0
 -15   9   3   81.62    7.95   0
  14  -9  -3   15.88    7.16   0
 -14   9   3    0.77    7.33   0
  13  -9  -3   -0.41    7.14   0
 -13   9   3    1.86   10.46   0
  12  -9  -3  174.64    6.93   0
 -12   9   3  167.80    9.21   0
  11  -9  -3 1022.19   12.50   0
 -11   9   3  923.77   10.56   0
 -10   9   3  135.97    7.06   0
  10  -9  -3  176.79    9.30   0
  -9   9   3 1385.82   14.23   0
   9  -9  -3 1503.51   12.80   0
  -8   9   3  148.94    7.51   0
   8   9  -3  146.71   16.34   0
   8   9  -3  166.28   18.26   0
   8  -9  -3  162.93    9.81   0
   7   9  -3  494.35   15.65   0
   7   9  -3  536.35   17.71   0
  -7   9   3  505.33    9.48   0
   7  -9  -3  541.20    9.53   0
   6   9  -3 1057.08   18.42   0
  -6   9   3 1019.85   12.74   0
   6  -9  -3 1078.88   12.50   0
   5   9  -3   19.65    6.58   0
  -5   9   3   21.75    5.57   0
   5  -9  -3   19.38    7.43   0
  -5  -9   3   23.97    6.47   0
   4   9  -3   82.26    5.69   0
  -4   9   3   87.94    6.16   0
   4  -9  -3   81.70    6.05   0
  -4  -9   3   79.92    5.49   0
   3   9  -3    3.37    6.24   0
  -3   9   3    4.82    5.48   0
  -3  -9   3    1.93    5.99   0
   3  -9  -3    8.98    5.19   0
   2   9  -3  806.37   12.21   0
  -2   9   3  792.14   11.40   0
  -2  -9   3  782.02   10.58   0
   2  -9  -3  824.66   12.61   0
   1   9  -3  854.90   11.93   0
  -1   9   3  819.39   12.09   0
  -1  -9   3  866.32   11.45   0
   1  -9  -3  852.43   12.03   0
   0   9  -3 1724.92   14.40   0
   0   9   3 1734.79   17.50   0
   0  -9   3 1781.86   14.11   0
   0  -9  -3 1824.89   17.24   0
  -1   9  -3 2958.48   17.62   0
   1  -9   3 3082.53   18.15   0
  -1  -9  -3 3013.45   23.78   0
   1   9   3 3029.87   24.95   0
   2   9   3   58.22    8.42   0
   2  -9   3   56.94    4.89   0
  -2  -9  -3   64.31    8.02   0
  -2   9  -3   60.67    5.02   0
   3   9   3 1158.90   18.69   0
   3  -9   3 1172.24   10.96   0
  -3  -9  -3 1160.02   17.84   0
  -3   9  -3 1124.54   11.90   0
   4  -9   3 1272.02   12.09   0
  -4   9  -3 1186.67   10.91   0
  -4  -9  -3 1244.97   20.16   0
  -5  -9  -3   82.63    9.98   0
   5  -9   3   82.57    5.27   0
  -5  -9  -3   87.47    9.05   0
  -5   9  -3   78.02    5.39   0
   6  -9   3 1266.89   11.13   0
  -6   9  -3 1153.94   10.97   0
   7  -9   3   81.11    6.10   0
  -7   9  -3   84.93    6.23   0
   8  -9   3   15.87    5.70   0
  -8   9  -3   22.88    5.56   0
   9  -9   3  206.49    6.70   0
  -9   9  -3  209.53    6.62   0
  10  -9   3  568.99   10.12   0
 -10   9  -3  486.35    8.11   0
  11  -9   3  784.42    9.23   0
 -11   9  -3  703.70    9.03   0
 -12   9  -3  230.70    7.85   0
  12  -9   3  235.28    7.79   0
 -13   9  -3  166.27    7.86   0
  13  -9   3  212.43    7.73   0
 -14   9  -3    9.57    6.85   0
  14  -9   3   15.15    6.68   0
 -15   9  -3   40.82    8.57   0
  15  -9   3   37.81    8.47   0
  16 -10  -3   34.28   12.07   0
 -16  10   3   23.70    8.84   0
  15 -10  -3  766.77   12.13   0
 -15  10   3  675.58   12.12   0
  14 -10  -3    5.64    7.15   0
 -14  10   3   11.32    7.22   0
  13 -10  -3  370.15    9.03   0
 -13  10   3  331.33    9.03   0
  12 -10  -3   73.08   10.25   0
 -12  10   3   61.19    7.64   0
  11 -10  -3    9.18    5.91   0
 -11  10   3    4.19    6.02   0
  10 -10  -3    7.54    8.41   0
 -10  10   3    5.90    8.68   0
  -9  10   3  442.09    8.69   0
   9 -10  -3  481.30    8.79   0
  -8  10   3   71.83    9.42   0
   8 -10  -3   66.34    9.13   0
   7  10  -3  125.30   11.65   0
   7  10  -3  123.37   10.87   0
  -7  10   3  124.58    9.95   0
   7 -10  -3  106.72    9.64   0
  -6  10   3  293.42   10.67   0
   6 -10  -3  284.47    8.04   0
  -6 -10   3  282.34   11.46   0
   6  10  -3  285.28   12.12   0
  -5  10   3  655.89    9.63   0
  -5 -10   3  659.12   12.66   0
   5 -10  -3  724.05    9.79   0
   5  10  -3  663.37   13.25   0
  -4  10   3  105.29    6.21   0
  -4 -10   3  112.36    7.09   0
   4 -10  -3  110.67    7.93   0
   4  10  -3  110.90    7.71   0
  -3  10   3 3800.98   21.96   0
  -3 -10   3 3727.80   22.34   0
   3 -10  -3 4012.18   22.05   0
   3  10  -3 3710.39   23.60   0
  -2  10   3    7.33    7.52   0
  -2 -10   3    4.74    5.97   0
   2 -10  -3    3.91    7.26   0
   2  10  -3    5.04    6.48   0
  -1  10   3 1136.88   13.46   0
  -1 -10   3 1152.01   11.75   0
   1 -10  -3 1177.36   13.31   0
   1  10  -3 1159.32   12.53   0
   0  10   3    3.21    7.65   0
   0 -10   3    2.71    4.26   0
   0 -10  -3    6.70    7.04   0
   0  10  -3    1.75    6.36   0
   1  10   3  616.08   12.88   0
  -1 -10  -3  677.15   12.40   0
  -1  10  -3  607.87   10.04   0
   1 -10   3  642.12    8.74   0
   2 -10   3   19.03    6.14   0
   2  10   3    8.14    7.72   0
  -2 -10  -3    9.79    7.21   0
  -2  10  -3    6.12    4.65   0
   3 -10   3 2654.34   16.14   0
   3  10   3 2574.70   26.64   0
  -3  10  -3 2485.75   16.14   0
  -3 -10  -3 2576.64   24.14   0
  -4 -10  -3   74.62    7.96   0
   4 -10   3   77.39    5.07   0
  -4  10  -3   66.53    5.23   0
  -5 -10  -3  440.98   16.10   0
   5 -10   3  463.62    9.89   0
  -5  10  -3  430.12    9.93   0
  -5 -10  -3  462.65   16.00   0
   6 -10   3   20.48    5.54   0
  -6  10  -3   12.17    5.91   0
   7 -10   3  936.08   11.23   0
  -7  10  -3  894.26   11.25   0
   8 -10   3    5.96    7.71   0
  -8  10  -3    3.14    7.79   0
   9 -10   3 1274.18   12.46   0
  -9  10  -3 1192.57   10.83   0
  10 -10   3    2.33    5.29   0
 -10  10  -3   -0.79    5.32   0
 -11  10  -3   73.76    6.83   0
  11 -10   3   80.51    9.74   0
 -12  10  -3    2.91    6.63   0
  12 -10   3  -17.07    9.55   0
 -13  10  -3  474.24    9.34   0
  13 -10   3  568.31   12.36   0
 -14  10  -3   14.54    8.54   0
  14 -10   3   12.00    8.54   0
 -15  10  -3  635.99   11.59   0
  15 -10   3  817.64   14.47   0
  15 -11  -3   -7.37    8.66   0
 -15  11   3   -7.49    9.02   0
  14 -11  -3  -10.72    9.00   0
 -14  11   3    9.62    9.14   0
  13 -11  -3  -11.06   10.37   0
 -13  11   3    4.05    7.28   0
  12 -11  -3   19.10    7.51   0
 -12  11   3   24.11    7.71   0
  11 -11  -3  173.13   10.86   0
 -11  11   3  161.05   11.04   0
  10 -11  -3   85.52    6.31   0
 -10  11   3   86.28    6.39   0
   9 -11  -3  558.39    8.79   0
  -9  11   3  513.38    8.82   0
   8 -11  -3   24.53    6.19   0
  -8  11   3   31.94    6.37   0
   7  11  -3  387.39   15.14   0
   7  11  -3  367.71   14.84   0
  -7  11   3  377.58    8.56   0
   7 -11  -3  401.27   10.22   0
   6  11  -3   62.79    7.78   0
  -6  11   3   62.00    6.82   0
  -6 -11   3   62.42    8.65   0
   6 -11  -3   62.62    8.97   0
  -5  11   3   14.06    9.09   0
   5  11  -3    3.32    7.27   0
  -5 -11   3    6.18    7.57   0
   5 -11  -3    2.78    6.41   0
   4  11  -3    2.21    8.04   0
  -4 -11   3    6.29    7.37   0
  -4  11   3   -7.04    9.41   0
   4 -11  -3   -1.69    8.80   0
  -3  11   3   -2.45    6.68   0
   3 -11  -3    0.73    6.26   0
  -3 -11   3    5.89    7.37   0
   3  11  -3    6.45    8.16   0
  -2  11   3   51.69    8.68   0
  -2 -11   3   46.68    4.74   0
   2  11  -3   46.19    7.75   0
   2 -11  -3   55.62    5.50   0
  -1  11   3  335.43    8.42   0
  -1 -11   3  344.15    7.26   0
   1  11  -3  335.91    7.77   0
   1 -11  -3  355.32    8.19   0
   0  11   3  567.64   11.70   0
   0 -11   3  550.82    9.60   0
   0  11  -3  564.08   10.00   0
   0 -11  -3  579.20   10.00   0
   1  11   3 1054.81   14.57   0
   1 -11   3 1094.93   11.63   0
  -1  11  -3 1042.67   11.54   0
  -1 -11  -3 1080.29   13.29   0
  -2 -11  -3  225.52   10.44   0
   2 -11   3  225.80    6.92   0
   2  11   3  208.19    9.14   0
  -2  11  -3  212.27    7.20   0
  -3 -11  -3 1438.83   18.36   0
   3 -11   3 1442.30   11.91   0
   3  11   3 1446.26   19.86   0
  -3  11  -3 1357.28   12.07   0
  -4 -11  -3   59.43    8.72   0
   4  11   3   56.67    9.91   0
   4 -11   3   53.47    5.91   0
  -4  11  -3   61.46    6.03   0
  -5 -11  -3  224.17   12.63   0
   5 -11   3  237.57    6.72   0
  -5  11  -3  221.77    8.99   0
  -5 -11  -3  242.35   12.08   0
   6 -11   3   82.64    8.12   0
  -6  11  -3   78.56    6.06   0
   7 -11   3    7.69    5.41   0
  -7  11  -3    1.32    7.72   0
   8 -11   3   91.41    6.07   0
  -8  11  -3   99.63    6.12   0
   9 -11   3   12.86    7.60   0
  -9  11  -3   15.28    7.47   0
  10 -11   3   28.82    9.39   0
 -10  11  -3   16.50    9.49   0
 -11  11  -3  104.32    7.16   0
  11 -11   3  111.17    7.44   0
 -12  11  -3   68.49    7.20   0
  12 -11   3  103.89    7.44   0
 -13  11  -3  309.99    9.65   0
  13 -11   3  350.38    9.84   0
 -14  11  -3  159.04   12.57   0
  14 -11   3  160.52    9.59   0
  14 -12  -3   53.24   12.44   0
 -14  12   3   38.09   12.75   0
  13 -12  -3  701.70   11.80   0
 -13  12   3  622.31   14.72   0
  12 -12  -3   37.53    7.45   0
 -12  12   3   36.64   10.51   0
  11 -12  -3   39.11   10.33   0
 -11  12   3   21.30    7.54   0
  10 -12  -3   87.81    7.69   0
 -10  12   3   85.94    7.94   0
   9 -12  -3  252.34    7.29   0
  -9  12   3  239.83    7.36   0
   8 -12  -3    3.43    5.75   0
  -8  12   3   -7.47    8.52   0
   7 -12  -3  154.87    6.66   0
   7  12  -3  149.88   11.64   0
   7  12  -3  192.04   12.02   0
  -7  12   3  134.04    9.42   0
   6 -12  -3    2.55    6.17   0
   6  12  -3    5.88    6.90   0
  -6  12   3    2.19    6.32   0
  -6 -12   3    2.29    9.37   0
   5 -12  -3  301.60    9.93   0
   5  12  -3  274.08    9.90   0
  -5  12   3  297.42   10.40   0
  -5 -12   3  264.01    9.94   0
  -4  12   3   32.91    9.33   0
   4  12  -3   36.01    7.83   0
  -4 -12   3   36.63    7.47   0
   4 -12  -3   37.34    6.45   0
  -3  12   3 1155.06   14.24   0
  -3 -12   3 1168.64   12.70   0
   3  12  -3 1142.31   14.99   0
   3 -12  -3 1229.56   12.47   0
  -2  12   3   10.44    9.29   0
  -2 -12   3   18.52    7.39   0
   2  12  -3   16.42    5.82   0
   2 -12  -3   10.81    6.28   0
   1 -12  -3  668.43   12.22   0
  -1  12   3  622.48   12.58   0
  -1 -12   3  641.32   10.79   0
   1  12  -3  628.38   11.57   0
   0 -12  -3  293.43   10.53   0
   0  12   3  253.88    8.90   0
   0 -12   3  290.58    7.23   0
   0  12  -3  268.34    7.72   0
   1  12   3    5.67    6.70   0
  -1 -12  -3    4.70    8.47   0
   1 -12   3   11.87    5.42   0
  -1  12  -3    5.42    5.71   0
  -2  12  -3  442.53    8.44   0
  -2 -12  -3  469.17   11.76   0
   2 -12   3  451.04    8.12   0
   2  12   3  439.26   12.90   0
  -3 -12  -3 1129.17   15.86   0
   3 -12   3 1076.69   10.74   0
  -3  12  -3 1058.80   12.36   0
   3  12   3 1097.56   17.08   0
   4 -12   3    2.66    5.34   0
   4  12   3    2.54    8.89   0
  -4 -12  -3    2.88    7.54   0
  -4  12  -3    4.82    7.86   0
  -5 -12  -3  316.64   13.36   0
   5 -12   3  346.79    7.19   0
  -5  12  -3  302.48    7.33   0
  -5 -12  -3  313.04   12.22   0
   6 -12   3  108.63    8.11   0
  -6  12  -3   82.30    6.04   0
   7 -12   3  205.76    6.60   0
  -7  12  -3  171.62    8.47   0
   8 -12   3  109.51    6.09   0
  -8  12  -3  120.12    6.02   0
   9 -12   3  610.71    9.33   0
  -9  12  -3  520.11    9.07   0
 -10  12  -3  -15.20    6.97   0
  10 -12   3    9.46    9.40   0
 -11  12  -3   27.45    9.62   0
  11 -12   3   18.49    7.02   0
 -12  12  -3   99.13    8.74   0
  12 -12   3  103.94   12.22   0
 -13  12  -3  219.07    9.56   0
  13 -12   3  291.14   12.99   0
  14 -13  -3   24.18    9.10   0
 -14  13   3   39.55    9.11   0
  13 -13  -3  106.66   12.88   0
 -13  13   3   76.14    9.53   0
  12 -13  -3  765.38   15.20   0
 -12  13   3  659.90   11.58   0
  11 -13  -3   42.43    7.36   0
 -11  13   3   31.93   10.73   0
  10 -13  -3  356.16    8.95   0
 -10  13   3  328.80    9.01   0
   9 -13  -3   10.33    7.08   0
  -9  13   3   17.46   10.39   0
   8 -13  -3   23.13    5.72   0
  -8  13   3   35.12    9.54   0
   7  13  -3   20.56   10.53   0
   7 -13  -3   23.76    5.86   0
   7  13  -3   25.69    8.72   0
  -7  13   3   12.73    8.56   0
   6 -13  -3 1152.21   12.86   0
   6  13  -3 1060.53   18.67   0
  -6  13   3 1014.07   12.90   0
  -6 -13   3 1056.88   17.59   0
   5 -13  -3   74.62    8.65   0
   5  13  -3   66.86    7.65   0
  -5  13   3   68.90    9.11   0
  -5 -13   3   78.95    7.86   0
   4 -13  -3  185.28    7.16   0
   4  13  -3  178.81    8.41   0
  -4  13   3  176.72    7.44   0
  -4 -13   3  166.46    8.54   0
   3 -13  -3  203.92    7.41   0
  -3  13   3  187.99    9.84   0
   3  13  -3  183.35    7.36   0
  -3 -13   3  191.13    8.49   0
   2 -13  -3 1112.08   13.43   0
  -2  13   3  976.67   12.14   0
  -2 -13   3 1051.53   12.67   0
   2  13  -3 1014.11   12.39   0
   1 -13  -3  230.04    7.85   0
  -1  13   3  221.44   10.20   0
  -1 -13   3  223.02    8.68   0
   1  13  -3  216.14    9.35   0
   0 -13  -3 2885.86   20.26   0
   0  13   3 2609.23   20.88   0
   0 -13   3 2754.19   16.44   0
   0  13  -3 2597.59   17.04   0
   1  13   3  478.52   12.49   0
  -1 -13  -3  512.54   11.64   0
   1 -13   3  537.40    8.51   0
  -1  13  -3  490.11   10.58   0
  -2 -13  -3  991.46   13.00   0
   2 -13   3 1011.29   10.37   0
   2  13   3  970.91   15.53   0
  -2  13  -3  998.51   12.36   0
  -3 -13  -3  179.72    9.27   0
   3 -13   3  193.65    6.49   0
  -3  13  -3  181.56    8.79   0
   3  13   3  178.19    9.67   0
  -4 -13  -3  388.82   11.47   0
   4  13   3  408.73   13.49   0
   4 -13   3  423.23    7.70   0
  -4  13  -3  392.62    7.78   0
  -5 -13  -3   32.22   10.33   0
  -5  13  -3   42.04    5.65   0
   5 -13   3   43.05    5.53   0
  -5 -13  -3   37.04    8.98   0
   6 -13   3  784.04   10.74   0
  -6  13  -3  687.93    9.09   0
   7 -13   3   42.25    6.75   0
  -7  13  -3   29.02    6.81   0
   8 -13   3    6.85    6.56   0
  -8  13  -3    8.65    9.30   0
   9 -13   3   -7.06    6.74   0
  -9  13  -3   -6.88    6.87   0
 -10  13  -3  554.47   11.97   0
  10 -13   3  633.66   12.18   0
 -11  13  -3  206.48    9.29   0
  11 -13   3  211.25    9.28   0
 -12  13  -3  755.62   14.36   0
  12 -13   3  782.88   14.57   0
  13 -13   3  234.09    9.69   0
  13 -14  -3   -2.06    9.11   0
  12 -14  -3  167.87    9.81   0
 -12  14   3  143.86   10.06   0
  11 -14  -3  441.69   10.82   0
 -11  14   3  382.16   10.93   0
  10 -14  -3  -13.21    7.32   0
 -10  14   3   -0.80    7.56   0
   9 -14  -3  189.82    8.25   0
  -9  14   3  198.28   11.32   0
   8 -14  -3   16.21    7.36   0
  -8  14   3   25.03   10.42   0
   7 -14  -3   33.27   10.12   0
  -7  14   3   69.54   10.64   0
   7  14  -3   40.38   12.00   0
   6 -14  -3   10.85    5.74   0
   6  14  -3   19.62    9.05   0
  -6 -14   3   17.59    7.36   0
  -6  14   3   17.26    9.41   0
   5 -14  -3  350.69    7.77   0
   5  14  -3  337.22   10.59   0
  -5  14   3  356.27   10.26   0
  -5 -14   3  350.83   11.56   0
   4 -14  -3   65.11    6.29   0
   4  14  -3   63.32    7.47   0
  -4  14   3   53.26    6.49   0
  -4 -14   3   66.70    7.45   0
   3 -14  -3    8.36    5.75   0
  -3  14   3    1.62    8.70   0
   3  14  -3    7.31    5.03   0
  -3 -14   3   12.16    7.14   0
   2 -14  -3  587.54   11.05   0
   2  14  -3  535.65   11.33   0
  -2 -14   3  556.94   10.42   0
  -2  14   3  537.94    9.72   0
   1 -14  -3  357.54   10.11   0
  -1  14   3  329.09   10.79   0
   1  14  -3  326.85    9.92   0
  -1 -14   3  362.61    7.64   0
   0 -14  -3  292.32    8.11   0
   0  14   3  265.87   10.58   0
   0  14  -3  274.58    9.45   0
   0 -14   3  295.02    7.12   0
  -1 -14  -3  317.52    8.33   0
   1 -14   3  326.37    7.23   0
  -1  14  -3  302.25    9.54   0
   1  14   3  312.89   10.72   0
  -2 -14  -3    7.31    5.45   0
   2 -14   3    7.19    5.27   0
   2  14   3   13.62    7.50   0
  -2  14  -3   20.33    7.72   0
  -3 -14  -3  148.08    8.87   0
   3 -14   3  160.96    8.03   0
  -3  14  -3  144.57    6.55   0
   3  14   3  141.26    9.28   0
  -4 -14  -3  365.14   10.98   0
   4 -14   3  361.11    7.34   0
   4  14   3  369.76   11.89   0
  -4  14  -3  338.34    9.22   0
   5 -14   3   22.85    5.26   0
  -5  14  -3   24.78    6.76   0
  -5 -14  -3   18.50    8.79   0
  -5 -14  -3   16.78    9.53   0
   6 -14   3  198.67   10.05   0
  -6  14  -3  165.87    7.65   0
   7 -14   3  110.66    7.30   0
  -7  14  -3  107.50    7.28   0
  -8  14  -3   24.61    9.64   0
   8 -14   3   43.27    6.71   0
  -9  14  -3   77.81   10.12   0
   9 -14   3   79.60    7.17   0
 -10  14  -3  201.03    9.30   0
  10 -14   3  219.18    9.05   0
 -11  14  -3   12.93    8.51   0
  11 -14   3   19.16   11.71   0
  12 -14   3   20.90    8.58   0
  11 -15  -3   28.16    8.49   0
 -11  15   3    4.77    9.17   0
  10 -15  -3  405.08   10.78   0
 -10  15   3  398.97   10.98   0
   9 -15  -3    9.17    7.18   0
  -9  15   3    7.79   10.83   0
   8 -15  -3   52.41   10.40   0
  -8  15   3   50.02   10.77   0
   7 -15  -3   -0.10    7.09   0
   7  15  -3    2.45   11.45   0
  -7  15   3   -3.39   10.65   0
   6 -15  -3   98.97   10.32   0
  -6 -15   3   87.64    9.71   0
  -6  15   3   99.46    7.79   0
   6  15  -3   85.83   10.25   0
   5 -15  -3    9.88    9.65   0
   5  15  -3   -0.72    8.84   0
  -5  15   3   13.10   10.50   0
  -5 -15   3    1.97    8.68   0
   4 -15  -3   33.80   10.17   0
   4  15  -3   36.20    8.88   0
  -4  15   3   26.44   10.69   0
  -4 -15   3   33.06    6.48   0
   3 -15  -3   30.22    7.24   0
   3  15  -3   23.56    6.44   0
  -3 -15   3   30.45    8.75   0
  -3  15   3   34.73   10.55   0
   2 -15  -3  297.07    9.61   0
  -2  15   3  281.93   10.99   0
   2  15  -3  263.20   10.06   0
  -2 -15   3  277.89    8.81   0
   1 -15  -3   89.76    8.56   0
  -1  15   3   84.27    9.01   0
   1  15  -3   83.60    6.44   0
  -1 -15   3   88.98    7.58   0
   0  15   3  948.69   13.99   0
   0 -15  -3 1013.97   13.33   0
   0  15  -3  946.11   12.72   0
   0 -15   3  931.45   10.55   0
   1 -15   3   54.22    7.38   0
   1  15   3   47.17    8.95   0
  -1 -15  -3   54.13    8.00   0
  -1  15  -3   42.68    6.00   0
  -2 -15  -3  475.63   12.29   0
   2  15   3  481.06   13.11   0
   2 -15   3  492.33   11.09   0
  -2  15  -3  456.38    9.45   0
  -3 -15  -3   17.19    9.23   0
  -3  15  -3   23.96    9.71   0
   3 -15   3   13.88    9.13   0
   3  15   3   22.41    9.53   0
   4  15   3    2.72   11.34   0
  -4 -15  -3   -1.33    8.89   0
  -4  15  -3   -5.50    6.88   0
   4 -15   3   -8.16    9.18   0
  -5  15  -3    3.99    9.54   0
   5 -15   3    3.05    9.15   0
  -5 -15  -3    4.75   10.65   0
  -5 -15  -3    7.16   10.63   0
  -6  15  -3   23.60    6.82   0
   6 -15   3   17.15    6.61   0
  -7  15  -3    9.53    6.67   0
   7 -15   3    3.79    9.35   0
  -8  15  -3   39.76    7.17   0
   8 -15   3   50.67    6.88   0
  -9  15  -3   15.43   12.12   0
   9 -15   3   -2.66    8.46   0
 -10  15  -3  305.74   12.97   0
  10 -15   3  295.96   13.24   0
  10 -16  -3   68.01    9.47   0
 -10  16   3   94.73    9.51   0
   9 -16  -3  256.91   10.03   0
  -9  16   3  247.38   13.96   0
   8 -16  -3  184.41   13.11   0
  -8  16   3  164.26   13.69   0
   7  16  -3  342.44   18.97   0
   7  16  -3  344.41   20.12   0
   7 -16  -3  309.66    9.15   0
  -7  16   3  332.60    9.32   0
  -6 -16   3   24.71   11.38   0
   6 -16  -3   35.46    7.11   0
  -6  16   3   17.51    7.75   0
   6  16  -3   25.86    9.69   0
   5  16  -3   -0.92    9.16   0
   5 -16  -3    6.77    7.22   0
  -5  16   3   13.80   10.45   0
  -5 -16   3    5.29    6.22   0
   4  16  -3  881.84   15.15   0
   4 -16  -3  879.01   13.55   0
  -4  16   3  838.76   14.09   0
  -4 -16   3  831.83   12.30   0
   3 -16  -3  239.41    8.54   0
   3  16  -3  230.45   10.82   0
  -3  16   3  245.15    9.04   0
  -3 -16   3  250.40   10.22   0
   2 -16  -3  974.56   13.89   0
   2  16  -3  881.63   14.06   0
  -2  16   3  892.36   14.65   0
  -2 -16   3  927.70   13.33   0
  -1  16   3   42.84    7.69   0
   1 -16  -3   45.28    7.04   0
   1  16  -3   50.25    9.77   0
  -1 -16   3   44.45    8.99   0
   0  16   3    2.48    6.60   0
   0 -16  -3   -0.01    9.43   0
   0  16  -3   -2.39    9.71   0
   0 -16   3   15.56    8.64   0
  -1 -16  -3  131.21   10.14   0
  -1  16  -3  137.55    7.81   0
   1 -16   3  144.12    7.21   0
   1  16   3  142.66   10.54   0
   2  16   3  693.18   14.71   0
  -2 -16  -3  755.92   13.48   0
  -2  16  -3  652.06   10.65   0
   2 -16   3  710.70    9.98   0
  -3  16  -3  238.17    8.36   0
  -3 -16  -3  240.84   10.93   0
   3 -16   3  234.11    7.88   0
   3  16   3  236.50   11.98   0
   4  16   3  517.15   14.83   0
  -4  16  -3  454.59   11.90   0
  -4 -16  -3  508.55   14.93   0
   4 -16   3  519.43    9.34   0
  -5  16  -3    2.47    6.88   0
   5 -16   3   10.95    6.50   0
[truncated: 661,533 more chars]
