# Supplementary material for: Syntheses and crystal structures of catena-poly[[di­iodido­zinc(II)]-μ-2,3-di­methyl­pyrazine-κ2N1:N4] and aqua­(2,3-di­methyl­pyrazine-κN)di­iodidozinc(II)–2,3-di­methyl­pyrazine–water (2/1/1)
Source: Acta Crystallogr E Crystallogr Commun. 2026 Feb 3;82(Pt 3):244–8. doi: 10.1107/S2056989026001088 (PMC12961651; doi:10.1107/S2056989026001088)
Supplement: Supplementary file 2 [file e-82-00244-1sup2.hkl]

data_1                                                                          
_shelx_title ' ZnI2(mu-2-2,3-Dimethylpyrazine) in P3(2) (GB62)'                 
_shelx_refln_list_code          4                                               
_shelx_F_calc_maximum      241.32                                               
_exptl_crystal_F_000       582.00                                               
_reflns_d_resolution_high  0.7568                                               
                                                                                
loop_                                                                           
 _space_group_symop_operation_xyz                                               
 'x, y, z'                                                                      
 '-y, x-y, z+2/3'                                                               
 '-x+y, -x, z+1/3'                                                              
                                                                                
_cell_length_a     7.7674                                                       
_cell_length_b     7.7674                                                       
_cell_length_c    15.5731                                                       
_cell_angle_alpha  90.000                                                       
_cell_angle_beta   90.000                                                       
_cell_angle_gamma 120.000                                                       
                                                                                
_shelx_F_squared_multiplier     1.000                                           
                                                                                
loop_                                                                           
 _refln_index_h                                                                 
 _refln_index_k                                                                 
 _refln_index_l                                                                 
 _refln_F_squared_calc                                                          
 _refln_F_squared_meas                                                          
 _refln_F_squared_sigma                                                         
 _refln_observed_status                                                         
  -2   3 -19        414.66        344.97       188.07 o                         
  -1   3 -19       1251.49       1057.17       170.76 o                         
   0   3 -19        666.88        579.18       141.12 o                         
   0   2 -18         76.05         68.21       131.89 o                         
   1   2 -18        908.75        816.75       117.57 o                         
   2   2 -18        737.90        649.00       132.04 o                         
  -2   3 -18         22.41          0.75       130.71 o                         
  -1   3 -18       1094.39        916.93       140.52 o                         
   0   3 -18       1377.70       1245.26       121.39 o                         
   1   3 -18        508.28        342.71       142.94 o                         
  -4   4 -18       1183.50        960.14       196.10 o                         
  -3   4 -18       1791.97       1504.65       147.52 o                         
  -2   4 -18         72.52         57.39       159.16 o                         
  -1   4 -18        453.88        540.23       140.40 o                         
   0   4 -18        316.43         -9.94       144.93 o                         
  -1   2 -17        343.35        278.05        89.34 o                         
   0   2 -17       2541.59       2372.70       108.12 o                         
   1   2 -17       3879.72       3946.30       133.73 o                         
   2   2 -17       1969.09       2087.11       122.88 o                         
  -5   3 -17       1269.36       1131.51       108.45 o                         
  -3   3 -17       3746.88       3396.54       194.63 o                         
  -2   3 -17        901.86        890.24       135.52 o                         
  -1   3 -17       1576.90       1483.82       141.12 o                         
   0   3 -17        495.23        509.10       112.33 o                         
   1   3 -17         91.20        121.59       113.62 o                         
   2   3 -17        957.76        976.51       146.26 o                         
  -5   4 -17       1815.13       1511.70       139.92 o                         
  -4   4 -17       2422.27       2016.75       160.07 o                         
  -3   4 -17        288.75        257.98       137.97 o                         
  -2   4 -17        206.85        263.86       114.95 o                         
  -1   4 -17         92.30         58.09       114.13 o                         
   0   4 -17        949.97        945.92       121.36 o                         
   1   4 -17         14.32        145.15       140.72 o                         
  -4   5 -17        574.44        375.57       141.70 o                         
  -3   5 -17        894.19        747.59       143.48 o                         
  -2   5 -17         55.38         13.29       141.58 o                         
  -1   5 -17       2256.79       1923.10       114.64 o                         
  -3   2 -16        830.00        755.27        91.74 o                         
  -1   2 -16       1801.76       1741.18       104.06 o                         
   0   2 -16        189.94        200.44        85.99 o                         
   1   2 -16        904.97        945.23        93.67 o                         
   2   2 -16        750.42        822.31        95.96 o                         
  -5   3 -16        752.40        741.32        86.34 o                         
  -4   3 -16        235.87        211.89        82.03 o                         
  -3   3 -16        638.03        628.22       113.54 o                         
  -2   3 -16       3427.69       3229.85       137.02 o                         
  -1   3 -16       2575.67       2541.83       109.18 o                         
   0   3 -16       3329.11       3189.59       113.23 o                         
   1   3 -16        498.04        522.60        80.74 o                         
   2   3 -16        638.69        677.96        84.49 o                         
   3   3 -16       1093.97       1072.25       107.24 o                         
  -6   4 -16       1008.81       1043.11       102.89 o                         
  -5   4 -16       1724.60       1615.06       153.92 o                         
  -4   4 -16       1487.89       1401.54       146.70 o                         
  -3   4 -16        181.69        227.15       111.26 o                         
  -2   4 -16       1373.20       1389.39       102.01 o                         
  -1   4 -16       2021.15       2092.75       124.84 o                         
   0   4 -16       2993.47       3248.81       131.50 o                         
   1   4 -16       1549.60       1473.36       124.76 o                         
   2   4 -16        631.36        330.06       148.25 o                         
  -5   5 -16        260.03        228.25       163.70 o                         
  -4   5 -16        203.31        181.22       141.30 o                         
  -3   5 -16       2511.04       2382.87       132.13 o                         
  -2   5 -16       1944.40       1816.66       129.05 o                         
  -1   5 -16       2258.32       2157.48       100.14 o                         
   0   5 -16         40.68         58.88       101.76 o                         
   1   5 -16        316.18        237.00       105.70 o                         
  -4   6 -16       2176.85       2043.14       154.57 o                         
  -3   6 -16        220.02        151.56       147.23 o                         
  -2   6 -16        494.81        406.67       146.76 o                         
   0   1 -15       7504.37       6939.25       142.26 o                         
   1   1 -15         96.66         41.82        84.72 o                         
  -3   2 -15       1556.44       1529.77        96.65 o                         
  -2   2 -15        805.93        730.67       125.43 o                         
  -1   2 -15       4817.19       4665.87       132.02 o                         
   0   2 -15        982.32        864.98        92.68 o                         
   1   2 -15        169.44        168.86        86.55 o                         
   2   2 -15        292.57        399.44        89.75 o                         
  -5   3 -15       2983.77       2933.55        93.52 o                         
  -4   3 -15       2017.36       2018.08        89.56 o                         
  -3   3 -15       3183.32       3056.75       140.63 o                         
  -2   3 -15       1167.56       1144.95        98.75 o                         
  -1   3 -15        180.77        158.98        87.53 o                         
   0   3 -15       4819.86       4842.41       101.63 o                         
   1   3 -15       2775.53       3074.84       107.78 o                         
   2   3 -15        712.39        789.91       114.54 o                         
   3   3 -15        455.23        452.17        68.63 o                         
  -7   4 -15         43.18         90.85       103.95 o                         
  -6   4 -15        118.22         86.62        73.50 o                         
  -5   4 -15        314.78        226.86        71.38 o                         
  -4   4 -15        981.17        950.22       103.83 o                         
  -3   4 -15        728.31        691.65        97.23 o                         
  -2   4 -15       1858.08       1939.66       106.13 o                         
  -1   4 -15        344.76        378.63        93.49 o                         
   0   4 -15        635.57        651.83        96.83 o                         
   1   4 -15       1170.36       1326.03       120.27 o                         
   2   4 -15       1269.97       1470.87       125.48 o                         
  -6   5 -15        634.71        519.73       175.09 o                         
  -5   5 -15        546.63        562.40       118.78 o                         
  -4   5 -15       1917.07       1973.00       128.68 o                         
  -3   5 -15       1797.23       1975.54       125.33 o                         
  -2   5 -15       2823.94       3134.11       130.62 o                         
  -1   5 -15        329.48        281.57        85.55 o                         
   0   5 -15        303.96        447.84       120.34 o                         
   1   5 -15        353.97        467.57       135.19 o                         
  -6   6 -15       1400.20       1072.99       146.68 o                         
  -5   6 -15        895.10        940.49       144.14 o                         
  -4   6 -15        718.79        670.23       121.11 o                         
  -3   6 -15        126.02         61.92       119.64 o                         
  -2   6 -15        138.60        219.98       120.34 o                         
  -1   6 -15        196.33        146.94       103.52 o                         
   0   6 -15        822.04        928.99       156.53 o                         
  -4   7 -15        604.90        551.69       101.61 o                         
   0   1 -14       1131.47       1098.68        94.43 o                         
   1   1 -14       4725.68       4594.32       107.84 o                         
  -3   2 -14       3993.97       3693.25        90.98 o                         
  -2   2 -14       1649.57       1568.46       105.99 o                         
  -1   2 -14       3540.32       3559.71       108.32 o                         
   0   2 -14       1399.88       1391.83        81.62 o                         
   1   2 -14       1430.51       1519.12        80.96 o                         
   2   2 -14       4334.41       4518.55        96.71 o                         
  -5   3 -14       1161.03       1066.19        54.07 o                         
  -4   3 -14       2718.59       2821.11       126.27 o                         
  -3   3 -14       1606.35       1634.44       124.49 o                         
  -2   3 -14        100.00        152.98        70.22 o                         
  -1   3 -14       1515.37       1572.51        83.56 o                         
   0   3 -14       2288.26       2354.79       104.98 o                         
   1   3 -14       2083.48       2068.73       100.96 o                         
   2   3 -14       4102.95       4267.00       115.29 o                         
   3   3 -14       1242.63       1172.59        65.64 o                         
  -7   4 -14         59.67         86.37        80.26 o                         
  -6   4 -14        468.84        454.79        74.64 o                         
  -5   4 -14        338.76        319.21        72.63 o                         
  -4   4 -14       7826.88       7942.69       156.26 o                         
  -3   4 -14       1409.28       1417.60       102.79 o                         
  -2   4 -14        711.75        821.80        97.09 o                         
  -1   4 -14       1697.93       1636.41        78.76 o                         
   0   4 -14       1084.60       1139.88        73.34 o                         
   1   4 -14       1786.31       1835.51       105.11 o                         
   2   4 -14        475.91        390.27        84.32 o                         
   3   4 -14       5352.02       5044.88       326.07 o                         
  -7   5 -14       1872.99       1657.08       163.39 o                         
  -6   5 -14       1922.94       1898.25       181.25 o                         
  -5   5 -14       4563.81       4674.18       141.58 o                         
  -4   5 -14         42.15        -18.18        92.81 o                         
  -3   5 -14       1154.11       1266.37        76.39 o                         
  -2   5 -14        121.93        116.38        93.67 o                         
  -1   5 -14       1470.07       1571.13        79.81 o                         
   0   5 -14        457.71        536.77        86.00 o                         
   1   5 -14        603.57        664.79       122.06 o                         
   2   5 -14        385.42        251.35        78.35 o                         
  -6   6 -14       1030.54        844.36       130.12 o                         
  -5   6 -14        814.96        729.99       117.87 o                         
  -4   6 -14        397.96        350.15       116.08 o                         
  -3   6 -14       1622.46       1571.30        90.92 o                         
  -2   6 -14       1054.86       1134.45       121.82 o                         
  -1   6 -14       2697.52       3417.50       133.03 o                         
   0   6 -14        496.31        439.49       137.85 o                         
  -5   7 -14        478.29        506.89       138.07 o                         
  -4   7 -14        102.93        116.93        97.25 o                         
  -3   7 -14       1551.91       1544.71       106.98 o                         
  -2   7 -14        622.70        693.30       103.81 o                         
  -1   1 -13       1713.39       1620.21       121.53 o                         
   0   1 -13        146.61        109.08        68.92 o                         
   1   1 -13        581.45        516.79        72.47 o                         
  -3   2 -13       1314.63       1255.79        63.40 o                         
  -2   2 -13      10825.37      10963.48       199.13 o                         
  -1   2 -13        262.53        283.77        71.84 o                         
   0   2 -13        395.26        405.22        71.50 o                         
   1   2 -13       2285.95       2527.41        88.84 o                         
   2   2 -13       1810.21       1807.46        54.47 o                         
  -5   3 -13        560.16        518.15        48.25 o                         
  -4   3 -13         17.09         41.64        56.01 o                         
  -3   3 -13        368.71        333.26        90.71 o                         
  -2   3 -13       7110.82       7151.04       137.58 o                         
  -1   3 -13       2828.12       2946.43        97.63 o                         
   0   3 -13       6227.88       6493.93       117.58 o                         
   1   3 -13       5307.05       5768.39       115.79 o                         
   2   3 -13        154.54        157.28        60.65 o                         
   3   3 -13        385.40        367.45        53.18 o                         
  -7   4 -13        493.30        480.22        54.75 o                         
  -6   4 -13       2469.67       2452.22       100.19 o                         
  -5   4 -13       4131.67       4065.74       141.24 o                         
  -4   4 -13       1447.67       1493.79       104.26 o                         
  -3   4 -13       2319.24       2580.89       105.93 o                         
  -2   4 -13        758.21        804.65        79.78 o                         
  -1   4 -13       4880.15       5253.62       116.79 o                         
   0   4 -13        930.55        959.12        95.28 o                         
   1   4 -13       1436.60       1607.57        98.77 o                         
   2   4 -13       1227.74       1185.11        62.85 o                         
   3   4 -13        435.00        408.80        55.00 o                         
  -7   5 -13       1696.87       1450.05        84.72 o                         
  -6   5 -13        380.90        327.84        65.35 o                         
  -5   5 -13        327.31        321.19        90.87 o                         
  -4   5 -13        205.47        177.13        90.71 o                         
  -3   5 -13        131.10        114.80        91.90 o                         
  -2   5 -13       3282.18       3697.33       114.86 o                         
  -1   5 -13       6188.41       7290.03       133.60 o                         
   0   5 -13       1884.88       1929.03       104.44 o                         
   1   5 -13        197.88        225.48        76.73 o                         
   2   5 -13       2754.57       2365.23        89.23 o                         
  -7   6 -13       1518.19       1243.86       135.64 o                         
  -6   6 -13        601.23        479.01        79.77 o                         
  -5   6 -13        292.47        306.46       110.17 o                         
  -4   6 -13       4851.24       4749.55       120.52 o                         
  -3   6 -13       4606.02       4598.11        98.72 o                         
  -2   6 -13       3434.48       3629.76       112.30 o                         
  -1   6 -13        544.48        546.92        83.69 o                         
   0   6 -13       1257.90       1213.59        89.24 o                         
   1   6 -13       1026.31       1019.98        79.01 o                         
  -6   7 -13        747.88        716.52       136.43 o                         
  -5   7 -13       1166.07        953.78        88.66 o                         
  -4   7 -13        286.57        302.71       113.25 o                         
  -3   7 -13       1995.77       2160.67       124.05 o                         
  -2   7 -13        202.68         -1.82       117.80 o                         
  -1   7 -13       2805.67       2583.36       164.81 o                         
  -1   1 -12        687.84        688.64        93.02 o                         
   0   1 -12       8471.07       8578.43       147.75 o                         
   1   1 -12       2784.08       2837.42        94.65 o                         
  -3   2 -12       1529.12       1501.42        66.23 o                         
  -2   2 -12       2230.46       2305.12        67.31 o                         
  -1   2 -12      13761.08      14552.02       186.41 o                         
   0   2 -12       4080.54       4109.90       105.99 o                         
   1   2 -12       2075.37       2187.65        72.44 o                         
   2   2 -12       1538.73       1553.78        48.95 o                         
  -5   3 -12       2737.25       2802.91       233.31 o                         
  -4   3 -12       3502.53       3636.63        71.96 o                         
  -3   3 -12         28.76         52.17        54.62 o                         
  -2   3 -12       7206.34       7723.93       139.69 o                         
  -1   3 -12       1384.66       1536.18        85.44 o                         
   0   3 -12       2652.09       2782.12        92.15 o                         
   1   3 -12       4862.76       5125.04        90.43 o                         
   2   3 -12       2547.65       2764.13       196.16 o                         
   3   3 -12        533.35        527.33        51.99 o                         
  -7   4 -12       1855.37       1688.78       107.68 o                         
  -6   4 -12        218.43        196.93        50.37 o                         
  -5   4 -12       2382.79       2417.97       162.11 o                         
  -4   4 -12        973.67        872.13        79.69 o                         
  -3   4 -12        546.26        648.15        79.51 o                         
  -2   4 -12        833.17        821.92        82.19 o                         
  -1   4 -12       1475.51       1698.99        85.57 o                         
   0   4 -12        727.87        710.24        76.51 o                         
   1   4 -12        605.64        616.25        52.23 o                         
   2   4 -12       1324.10       1272.32        61.04 o                         
   3   4 -12        957.14        886.78        62.25 o                         
   4   4 -12       2089.13       2085.71       103.16 o                         
  -8   5 -12       1422.82       1215.71       140.39 o                         
  -7   5 -12         42.21         57.13        64.26 o                         
  -6   5 -12       2976.89       2989.97       136.58 o                         
  -5   5 -12        274.66        278.80        85.69 o                         
  -4   5 -12       1461.34       1445.02        96.68 o                         
  -3   5 -12       3737.37       4428.56       115.94 o                         
  -2   5 -12       5971.17       7098.06       129.19 o                         
  -1   5 -12        373.48        445.45        93.46 o                         
   0   5 -12         59.19         98.11        59.11 o                         
   1   5 -12       2421.12       2222.41       126.53 o                         
   2   5 -12        238.96        205.43        64.39 o                         
   3   5 -12        188.12        166.98        78.45 o                         
  -8   6 -12        694.36        499.56        92.95 o                         
  -7   6 -12         29.17         46.28        76.01 o                         
  -6   6 -12       2665.09       2538.10       117.09 o                         
  -5   6 -12       3281.77       3120.73        84.73 o                         
  -4   6 -12       1470.38       1447.36        74.86 o                         
  -3   6 -12        631.61        576.64        94.54 o                         
  -2   6 -12         73.14        146.93        58.09 o                         
  -1   6 -12        265.13        298.27        57.75 o                         
   0   6 -12        345.92        364.11        85.54 o                         
   1   6 -12       3076.57       3320.03       407.76 o                         
  -7   7 -12       1196.25       1034.91       131.61 o                         
  -6   7 -12        518.91        478.16        79.01 o                         
  -5   7 -12       1506.67       1516.43        87.66 o                         
  -4   7 -12         46.27        161.71       108.85 o                         
  -3   7 -12         95.02        111.06        66.96 o                         
  -2   7 -12        800.89        896.03       134.36 o                         
  -1   7 -12       1887.56       1746.88        92.58 o                         
   0   7 -12       5210.94       4988.97        97.64 o                         
  -5   8 -12       2281.86       2270.75       108.13 o                         
  -4   8 -12       1873.57       1809.19       185.30 o                         
  -3   8 -12       1020.19        940.58        85.80 o                         
  -2   8 -12        400.31        365.90        96.90 o                         
  -1   1 -11       7897.63       7583.71       105.55 o                         
   0   1 -11        124.79         88.65        54.33 o                         
   1   1 -11       1541.08       1599.30        67.58 o                         
  -3   2 -11       6761.06       7293.43       279.16 o                         
  -2   2 -11       2340.24       2443.43       121.67 o                         
  -1   2 -11       7537.45       8183.16       146.53 o                         
   0   2 -11       5979.98       6409.45       122.72 o                         
   1   2 -11       2989.84       3371.10        96.23 o                         
   2   2 -11       3948.85       3970.59        82.79 o                         
  -5   3 -11       1310.99       1285.73       106.82 o                         
  -4   3 -11       6247.52       6545.63        76.70 o                         
  -3   3 -11        750.96        809.81        49.14 o                         
  -2   3 -11       1472.06       1724.93        92.89 o                         
  -1   3 -11        808.10        896.43        80.53 o                         
   0   3 -11       1895.95       2038.55        88.87 o                         
   1   3 -11       8683.16       9075.96       484.23 o                         
   2   3 -11       4366.50       4343.12       214.54 o                         
   3   3 -11       6085.84       6111.68       323.55 o                         
  -7   4 -11       1610.45       1445.56        55.81 o                         
  -6   4 -11       1266.61       1429.23       249.41 o                         
  -5   4 -11       2694.92       2758.96       134.91 o                         
  -4   4 -11       3977.65       3954.14       133.54 o                         
  -3   4 -11       5117.79       5678.97       116.32 o                         
  -2   4 -11       2802.11       3310.62       100.67 o                         
  -1   4 -11       2404.76       2682.68        93.11 o                         
   0   4 -11        733.42        700.86        58.95 o                         
   1   4 -11       6701.73       6710.62       345.90 o                         
   2   4 -11        782.04        826.86        68.35 o                         
   3   4 -11       3238.78       2979.02       140.90 o                         
   4   4 -11       1522.69       1232.83        57.88 o                         
  -8   5 -11       1547.11       1482.83        63.82 o                         
  -7   5 -11       1686.16       1637.99       103.97 o                         
  -6   5 -11       1877.15       1758.40       139.53 o                         
  -5   5 -11      12686.62      12543.25       150.95 o                         
  -4   5 -11       3784.98       3809.22        83.24 o                         
  -3   5 -11       1148.00       1312.95        79.27 o                         
  -2   5 -11        232.33        191.48        57.00 o                         
  -1   5 -11        495.49        455.76        59.87 o                         
   0   5 -11         82.79         61.58        66.51 o                         
   1   5 -11         27.22          8.02        48.55 o                         
   2   5 -11       2576.91       2751.55       113.72 o                         
   3   5 -11         24.85         33.49        52.77 o                         
  -8   6 -11       3240.22       3385.54       113.37 o                         
  -7   6 -11        381.52        338.60        74.60 o                         
  -6   6 -11        112.23         35.57        81.78 o                         
  -5   6 -11        132.68        180.31        81.32 o                         
  -4   6 -11        966.56       1081.91        68.88 o                         
  -3   6 -11       2992.87       3105.65       164.39 o                         
  -2   6 -11        876.26        974.68       102.57 o                         
  -1   6 -11       2960.11       2879.39        81.99 o                         
   0   6 -11       2137.32       2207.19       116.02 o                         
   1   6 -11        538.64        547.67        63.87 o                         
   2   6 -11        153.43        164.44        72.96 o                         
  -7   7 -11        638.73        605.26       105.73 o                         
  -6   7 -11        119.43        101.92        73.99 o                         
  -5   7 -11        646.57        671.33       106.68 o                         
  -4   7 -11         57.90         88.79        50.00 o                         
  -3   7 -11       1044.20       1067.28        71.71 o                         
  -2   7 -11       2169.41       2295.78        90.71 o                         
  -1   7 -11         47.71         73.91        60.74 o                         
   0   7 -11        404.70        394.43        63.32 o                         
  -6   8 -11       1448.52       1401.17        99.89 o                         
  -5   8 -11       1171.50       1184.13       114.76 o                         
  -4   8 -11       1009.04       1010.80        80.21 o                         
  -3   8 -11        806.65        823.91        69.38 o                         
  -2   8 -11        446.48        553.08       100.64 o                         
  -1   1 -10       2039.98       1892.35        63.96 o                         
   0   1 -10        816.67        858.01        66.83 o                         
   1   1 -10       4385.79       4286.85        87.90 o                         
  -3   2 -10        801.33        864.63        57.15 o                         
  -2   2 -10      20820.04      22291.16      1858.71 o                         
  -1   2 -10       8197.77       8352.21       144.45 o                         
   0   2 -10        425.25        413.78        45.38 o                         
   1   2 -10       2759.29       2934.07        93.03 o                         
   2   2 -10       1952.39       1959.34       120.96 o                         
  -5   3 -10        455.13        412.15        47.59 o                         
  -4   3 -10        832.42        968.66       136.15 o                         
  -3   3 -10       3363.43       3599.67        70.55 o                         
  -2   3 -10       1295.09       1618.77        90.85 o                         
  -1   3 -10       3647.35       4127.32       106.57 o                         
   0   3 -10       1821.65       2054.65        69.89 o                         
   1   3 -10      11157.26      11672.65       738.41 o                         
   2   3 -10        776.28        859.07        83.27 o                         
   3   3 -10       1237.52       1175.93        44.23 o                         
  -7   4 -10       1089.26       1051.70        60.11 o                         
  -6   4 -10       3503.35       3477.59       136.73 o                         
  -5   4 -10       4087.81       4175.38       155.49 o                         
  -4   4 -10        504.91        519.56        42.43 o                         
  -3   4 -10       4453.99       5008.88       107.71 o                         
  -2   4 -10       2426.86       2764.05        92.93 o                         
  -1   4 -10       5868.24       6376.97       237.99 o                         
   0   4 -10       7602.44       8158.65        91.33 o                         
   1   4 -10        520.13        582.31        59.85 o                         
   2   4 -10        985.41        968.33        61.56 o                         
   3   4 -10        453.59        441.95        42.90 o                         
   4   4 -10       3126.02       3006.56       218.32 o                         
  -8   5 -10        864.00        804.80        60.17 o                         
  -7   5 -10       2910.16       2831.11       148.34 o                         
  -6   5 -10       1568.56       1488.61        83.97 o                         
  -5   5 -10        452.76        508.66        48.66 o                         
  -4   5 -10       3206.76       3450.67        91.32 o                         
  -3   5 -10       6153.16       6404.08       580.53 o                         
  -2   5 -10       3647.63       4139.33       326.15 o                         
  -1   5 -10       1143.89       1281.06        71.42 o                         
   0   5 -10       7203.96       7685.49       202.28 o                         
   1   5 -10       2849.04       2982.10        72.27 o                         
   2   5 -10       2917.27       2967.70       298.03 o                         
   3   5 -10       3109.82       2998.03       143.28 o                         
  -8   6 -10        537.71        474.36        75.40 o                         
  -7   6 -10        105.56        140.98        71.16 o                         
  -6   6 -10        954.05        960.21        84.53 o                         
  -5   6 -10       2423.66       2412.81        93.59 o                         
  -4   6 -10        821.64        829.50        53.29 o                         
  -3   6 -10       9438.35      10260.08       576.20 o                         
  -2   6 -10       9025.07       9659.50       310.54 o                         
  -1   6 -10       3055.92       3256.42        75.53 o                         
   0   6 -10         34.98         12.43        63.02 o                         
   1   6 -10       1423.17       1434.30        77.27 o                         
   2   6 -10          3.40         14.61        72.84 o                         
  -8   7 -10       1532.17       1228.30       127.83 o                         
  -7   7 -10       1754.72       1553.39       110.08 o                         
  -6   7 -10        706.99        564.13        74.29 o                         
  -5   7 -10       3477.04       3444.79       176.10 o                         
  -4   7 -10        441.71        481.03        62.23 o                         
  -3   7 -10        532.30        554.63        66.74 o                         
  -2   7 -10       1620.98       1807.49       167.55 o                         
  -1   7 -10       1017.26       1094.81        63.86 o                         
   0   7 -10        620.37        561.60       107.06 o                         
   1   7 -10        691.97        720.07        74.45 o                         
  -7   8 -10       1107.22       1054.28        95.61 o                         
  -6   8 -10        958.65        876.80        89.06 o                         
  -5   8 -10        135.78         87.96        75.62 o                         
  -4   8 -10       1896.84       1964.25       114.69 o                         
  -3   8 -10        469.01        579.00        63.44 o                         
  -2   8 -10       2449.77       2258.99       138.42 o                         
  -1   8 -10        489.94        494.70        74.74 o                         
  -1   1  -9      15210.12      15401.80       170.30 o                         
   0   1  -9        833.08        846.84        69.76 o                         
   1   1  -9      13113.50      13255.12       878.50 o                         
  -3   2  -9       2111.89       2117.54        56.47 o                         
  -2   2  -9       5273.26       5392.14       526.61 o                         
  -1   2  -9      12954.78      13947.39       179.24 o                         
   0   2  -9       8288.91       8710.69       127.47 o                         
   1   2  -9       3314.41       3364.98       135.82 o                         
   2   2  -9       7895.34       8102.65       420.27 o                         
  -5   3  -9        149.20        179.44        37.71 o                         
  -4   3  -9       8205.34       8164.77       448.73 o                         
  -3   3  -9        290.64        294.52        33.96 o                         
  -2   3  -9       7933.57       8511.64       125.31 o                         
  -1   3  -9       6204.99       6930.86       115.27 o                         
   0   3  -9        119.89        110.64        46.18 o                         
   1   3  -9       3109.05       3328.52       261.70 o                         
   2   3  -9       7702.09       7870.25       372.19 o                         
   3   3  -9        412.85        383.89        86.68 o                         
  -7   4  -9       2606.94       2618.55       188.56 o                         
  -6   4  -9        162.66        129.77        36.92 o                         
  -5   4  -9       3765.74       3718.16       222.72 o                         
  -4   4  -9       1741.21       1809.73        84.96 o                         
  -3   4  -9       2514.71       2673.42        88.15 o                         
  -2   4  -9       4000.97       4326.65       183.72 o                         
  -1   4  -9       4103.21       4464.65        74.94 o                         
   0   4  -9        429.86        517.80        55.44 o                         
   1   4  -9        130.79        167.19        46.07 o                         
   2   4  -9        554.12        534.65        40.45 o                         
   3   4  -9        255.82        311.39        57.03 o                         
   4   4  -9       3172.67       3230.08       328.57 o                         
  -9   5  -9        504.18        437.22        56.04 o                         
  -8   5  -9        267.91        245.08        57.06 o                         
  -7   5  -9        421.44        396.95        48.54 o                         
  -6   5  -9       4469.84       4462.27       217.75 o                         
  -5   5  -9       2277.29       2172.04        66.61 o                         
  -4   5  -9        264.52        255.91        34.60 o                         
  -3   5  -9       1307.88       1300.31        50.73 o                         
  -2   5  -9       8439.91       9315.00        91.27 o                         
  -1   5  -9        605.88        650.50        55.37 o                         
   0   5  -9        713.11        666.05        50.21 o                         
   1   5  -9       2041.30       2113.67       160.85 o                         
   2   5  -9       2088.45       2060.19        65.51 o                         
   3   5  -9       3776.28       3800.16       352.21 o                         
   4   5  -9        156.04        183.27        86.91 o                         
  -9   6  -9        405.11        344.03        71.73 o                         
  -8   6  -9        448.69        496.94        60.95 o                         
  -7   6  -9        876.71        792.94        51.44 o                         
  -6   6  -9         51.47         -6.43        78.18 o                         
  -5   6  -9       4015.27       4132.23        69.91 o                         
  -4   6  -9        847.00        933.25        43.51 o                         
  -3   6  -9       2953.57       2950.01        60.24 o                         
  -2   6  -9        437.13        454.64        41.25 o                         
  -1   6  -9       2052.07       2134.30        67.89 o                         
   0   6  -9       5770.12       5949.66       150.18 o                         
   1   6  -9        440.13        438.55        42.84 o                         
   2   6  -9       2564.86       2477.36        80.01 o                         
   3   6  -9        905.21        819.42        89.06 o                         
  -8   7  -9        131.31        193.03        86.16 o                         
  -7   7  -9       3752.21       3637.30       115.93 o                         
  -6   7  -9       6348.75       6596.25        85.61 o                         
  -5   7  -9        303.80        308.24        48.63 o                         
  -4   7  -9       2060.95       2161.21        88.27 o                         
  -3   7  -9       1381.94       1471.39        54.51 o                         
  -2   7  -9        478.24        479.91        60.36 o                         
  -1   7  -9         71.38         48.68        58.16 o                         
   0   7  -9       6750.37       6597.82       179.86 o                         
   1   7  -9       3204.08       3178.35       367.96 o                         
  -7   8  -9        896.20        977.45       117.42 o                         
  -6   8  -9       2837.59       2750.48       166.30 o                         
  -5   8  -9       1939.41       2073.23       102.53 o                         
  -4   8  -9       2311.69       2320.58       179.80 o                         
  -3   8  -9       1904.00       1962.26        67.48 o                         
  -2   8  -9        564.21        542.69        74.89 o                         
  -1   8  -9        494.20        336.67       101.24 o                         
  -6   9  -9       2376.24       2140.65        98.88 o                         
  -5   9  -9       1471.94       1490.50        70.74 o                         
  -4   9  -9       1349.01       1241.43        78.58 o                         
  -3   9  -9        281.78        210.86        74.04 o                         
  -1   1  -8      12389.08      12476.24       527.40 o                         
   0   1  -8       4404.01       4265.56       112.52 o                         
   1   1  -8       1253.01       1226.57        88.63 o                         
  -3   2  -8       1022.02        969.80        40.19 o                         
  -2   2  -8       3801.71       3830.79        87.17 o                         
  -1   2  -8       2757.85       2901.27        95.44 o                         
   0   2  -8       7379.15       8010.72       124.89 o                         
   1   2  -8      18924.42      19292.38       625.30 o                         
   2   2  -8       1690.44       1603.74       178.53 o                         
  -5   3  -8       8535.32       8468.47       575.57 o                         
  -4   3  -8       1954.69       1931.45        50.47 o                         
  -3   3  -8       7440.60       7286.19        76.24 o                         
  -2   3  -8      12629.72      14172.63       158.95 o                         
  -1   3  -8       6692.65       6881.68       195.14 o                         
   0   3  -8       2895.37       3107.16       162.11 o                         
   1   3  -8      10041.31      10642.99       612.30 o                         
   2   3  -8       4007.82       3996.61       209.26 o                         
   3   3  -8       3690.77       3601.32       259.27 o                         
  -7   4  -8       6282.87       5897.52       641.18 o                         
  -6   4  -8       5339.05       5392.45       143.24 o                         
  -5   4  -8      15458.61      15641.29       669.70 o                         
  -4   4  -8        700.70        675.91        44.25 o                         
  -3   4  -8       4788.44       4787.56        76.31 o                         
  -2   4  -8       3133.16       3232.74       146.82 o                         
  -1   4  -8       2167.92       2388.31        80.54 o                         
   0   4  -8        752.14        783.18        56.11 o                         
   1   4  -8       5307.72       5539.68       362.01 o                         
   2   4  -8       6612.79       6856.91       221.15 o                         
   3   4  -8       1843.88       1781.95       115.79 o                         
   4   4  -8       1409.15       1240.34        67.05 o                         
  -9   5  -8        235.74        144.90       106.08 o                         
  -8   5  -8       2606.02       2594.24       112.63 o                         
  -7   5  -8        992.31       1026.56        58.69 o                         
  -6   5  -8        756.46        752.50        40.55 o                         
  -5   5  -8       9531.92       9583.47       331.93 o                         
  -4   5  -8      10323.95      10995.51        96.38 o                         
  -3   5  -8        469.60        503.13        42.00 o                         
  -2   5  -8        848.43        889.80        79.13 o                         
  -1   5  -8        793.22        823.42        44.18 o                         
   0   5  -8       1571.12       1586.76        76.95 o                         
   1   5  -8       1578.78       1567.63        45.49 o                         
   2   5  -8       1165.54       1104.06        53.01 o                         
   3   5  -8        895.81        891.76        86.96 o                         
   4   5  -8        142.91        105.60        82.88 o                         
  -9   6  -8        130.78        133.25        53.98 o                         
  -8   6  -8       2046.92       2052.94       185.35 o                         
  -7   6  -8       1286.41       1173.65        60.99 o                         
  -6   6  -8       1332.58       1275.36        83.03 o                         
  -5   6  -8       1148.92       1288.43        52.52 o                         
  -4   6  -8        667.66        681.14        49.56 o                         
  -3   6  -8       2545.90       2627.22        60.31 o                         
  -2   6  -8       2529.32       2641.77       111.80 o                         
  -1   6  -8       1159.95       1192.04        52.37 o                         
   0   6  -8       2589.90       2713.83       140.72 o                         
   1   6  -8       1374.51       1338.94        61.25 o                         
   2   6  -8        209.76        225.90        57.82 o                         
   3   6  -8        333.95        313.14        87.09 o                         
  -9   7  -8       4711.53       4199.18       151.19 o                         
  -8   7  -8       2258.99       2301.93       272.06 o                         
  -7   7  -8         63.97         17.06        67.88 o                         
  -6   7  -8        443.38        473.37        48.86 o                         
  -5   7  -8       1586.69       1708.95       163.99 o                         
  -4   7  -8        854.10        850.77        59.41 o                         
  -3   7  -8        722.04        767.14        44.29 o                         
  -2   7  -8       3773.51       4047.24       216.40 o                         
  -1   7  -8       1260.43       1324.97        61.93 o                         
   0   7  -8        301.01        324.49        69.44 o                         
   1   7  -8        376.58        392.01        71.67 o                         
  -8   8  -8        790.95        809.83       123.37 o                         
  -7   8  -8        453.13        455.62        75.84 o                         
  -6   8  -8       2287.19       2242.79        71.31 o                         
  -5   8  -8        323.15        381.05        58.68 o                         
  -4   8  -8       2970.61       3118.48       121.26 o                         
  -3   8  -8       2163.90       2277.52        79.99 o                         
  -2   8  -8        483.10        519.18        60.08 o                         
  -1   8  -8       2841.14       2760.22        69.46 o                         
   0   8  -8        927.67        927.02        88.68 o                         
  -7   9  -8       1521.49       1325.91        69.84 o                         
  -6   9  -8       2854.14       3025.06       216.60 o                         
  -5   9  -8        539.12        477.23        86.91 o                         
  -4   9  -8       1563.41       1629.64        93.29 o                         
  -3   9  -8        752.72        660.03        90.42 o                         
  -2   9  -8       1716.44       1598.42        96.29 o                         
  -1   1  -7       6767.22       6792.19       168.72 o                         
   0   1  -7       3983.48       3980.22       110.51 o                         
   1   1  -7       4266.19       4273.03        76.23 o                         
  -3   2  -7       3725.04       3644.26       288.56 o                         
  -2   2  -7      13137.47      12869.85       493.25 o                         
  -1   2  -7      17521.61      20192.12       215.35 o                         
   0   2  -7       3716.90       3800.85        84.49 o                         
   1   2  -7       3600.98       3535.50       111.94 o                         
   2   2  -7       4149.18       4229.54        75.45 o                         
  -5   3  -7       3791.15       4210.22        87.82 o                         
  -4   3  -7        950.41        953.07        37.01 o                         
  -3   3  -7      13347.30      13061.88       180.97 o                         
  -2   3  -7       3792.47       3761.30        73.41 o                         
  -1   3  -7        886.11        955.47        53.47 o                         
   0   3  -7       3296.08       3184.49        86.38 o                         
   1   3  -7       5499.17       5682.42       595.17 o                         
   2   3  -7       2373.94       2351.04       217.52 o                         
   3   3  -7        789.87        699.78        42.85 o                         
  -7   4  -7       3536.06       3508.21       339.52 o                         
  -6   4  -7       2294.00       2225.35       160.59 o                         
  -5   4  -7       3839.85       3854.08        57.04 o                         
  -4   4  -7       1138.89       1158.20       105.70 o                         
  -3   4  -7       4137.48       4101.38       100.56 o                         
  -2   4  -7       5461.43       5830.25        77.54 o                         
  -1   4  -7        209.91        250.72        44.90 o                         
   0   4  -7      23353.93      26383.40      1050.22 o                         
   1   4  -7       8942.41       9295.45       247.45 o                         
   2   4  -7        597.44        667.89        78.24 o                         
   3   4  -7       1415.79       1459.95        51.77 o                         
   4   4  -7       2247.39       2210.21       231.52 o                         
  -9   5  -7       1459.47       1424.95       112.83 o                         
  -8   5  -7        287.18        258.31        41.70 o                         
  -7   5  -7       1263.97       1269.57        59.15 o                         
  -6   5  -7       2688.00       2677.00        55.97 o                         
  -5   5  -7       1904.36       1920.57        85.22 o                         
  -4   5  -7       4221.63       4638.37       263.34 o                         
  -3   5  -7      16324.61      17592.08       584.53 o                         
  -2   5  -7       7696.17       8671.32       114.57 o                         
  -1   5  -7       4457.05       4493.25       181.27 o                         
   0   5  -7       2528.67       2628.91       174.46 o                         
   1   5  -7       6584.98       6853.58       328.29 o                         
   2   5  -7        680.91        613.02        48.13 o                         
   3   5  -7       1834.25       1835.87       111.47 o                         
   4   5  -7       2968.06       2755.89        68.01 o                         
  -9   6  -7       5086.51       5056.66       283.23 o                         
  -8   6  -7       2379.80       2420.10       101.85 o                         
  -7   6  -7       1314.82       1311.36        45.78 o                         
  -6   6  -7        705.39        766.03        62.79 o                         
  -5   6  -7       5071.25       5238.18       270.57 o                         
  -4   6  -7       5307.74       5413.70       390.42 o                         
  -3   6  -7       2578.57       2666.33        59.10 o                         
  -2   6  -7       8822.79       9454.30       178.88 o                         
  -1   6  -7       3291.68       3451.65       128.40 o                         
   0   6  -7       2277.67       2364.99        64.54 o                         
   1   6  -7       1710.17       1701.93        46.95 o                         
   2   6  -7       1474.47       1449.88        55.10 o                         
   3   6  -7        956.66       1009.50        80.49 o                         
  -9   7  -7        876.73        875.89       106.74 o                         
  -8   7  -7        617.55        624.30        60.06 o                         
  -7   7  -7        386.10        435.78        48.11 o                         
  -6   7  -7        308.57        386.59        58.73 o                         
  -5   7  -7        846.05        867.03        50.90 o                         
  -4   7  -7       3282.42       3466.02       114.97 o                         
  -3   7  -7       1802.64       1959.47       179.43 o                         
  -2   7  -7       3808.10       4078.35        89.05 o                         
  -1   7  -7       1450.15       1343.77        51.51 o                         
   0   7  -7          3.43        -26.56        55.70 o                         
   1   7  -7        421.92        507.08        58.45 o                         
   2   7  -7        481.48        556.29        72.61 o                         
  -8   8  -7       2354.97       2260.74       128.73 o                         
  -7   8  -7       1510.19       1553.09        67.01 o                         
  -6   8  -7       2975.88       2903.83        69.61 o                         
  -5   8  -7       1374.32       1359.58        52.34 o                         
  -4   8  -7        212.86        209.26        46.88 o                         
  -3   8  -7       3199.09       3267.56       151.31 o                         
  -2   8  -7        808.47        849.61        91.28 o                         
  -1   8  -7       2653.34       2768.96       173.13 o                         
   0   8  -7        483.59        259.69       100.72 o                         
  -7   9  -7        145.76         18.71       110.55 o                         
  -6   9  -7         24.93        -18.37        62.01 o                         
  -5   9  -7       1220.29       1142.69        66.32 o                         
  -4   9  -7        815.30        692.27        56.58 o                         
  -3   9  -7       1779.88       1572.93       130.34 o                         
  -2   9  -7         36.27         53.45        86.23 o                         
   0   0  -6        264.72        208.59        65.89 o                         
  -1   1  -6      25753.87      27686.83       986.10 o                         
   0   1  -6      24391.75      25589.78       264.93 o                         
   1   1  -6      12347.48      11659.91       200.66 o                         
  -3   2  -6      25653.17      25564.79       685.16 o                         
  -2   2  -6       9140.80       8651.05        92.79 o                         
  -1   2  -6       3651.74       3769.20       281.59 o                         
   0   2  -6       6496.35       6528.25       138.58 o                         
   1   2  -6       1826.89       1938.43        88.59 o                         
   2   2  -6      16620.76      17130.42       147.63 o                         
  -5   3  -6        780.90        867.95        68.57 o                         
  -4   3  -6       3059.31       2791.44        49.62 o                         
  -3   3  -6       4167.91       3953.81        94.39 o                         
  -2   3  -6        367.95        393.09        35.08 o                         
  -1   3  -6      15524.29      17079.01       527.14 o                         
   0   3  -6       3242.19       3136.32       162.74 o                         
   1   3  -6       3006.73       2890.15        60.17 o                         
   2   3  -6       2835.22       2886.28       167.21 o                         
   3   3  -6       1758.17       1667.62        91.49 o                         
  -7   4  -6       4917.00       4569.09       506.21 o                         
  -6   4  -6        760.26        684.34        68.63 o                         
  -5   4  -6       1589.93       1503.29        41.68 o                         
  -4   4  -6       4701.49       4546.62        50.80 o                         
  -3   4  -6       1994.04       2092.74        78.37 o                         
  -2   4  -6      15181.67      16320.51       188.87 o                         
  -1   4  -6        644.78        609.33        36.19 o                         
   0   4  -6        317.09        296.20        38.54 o                         
   1   4  -6       1918.23       1986.01       165.16 o                         
   2   4  -6        680.39        692.28        48.02 o                         
   3   4  -6        750.76        736.27        74.83 o                         
   4   4  -6        627.50        622.08        46.86 o                         
  -9   5  -6        596.86        559.22       119.66 o                         
  -8   5  -6       1016.35       1029.14        85.05 o                         
  -7   5  -6        579.05        715.61        59.52 o                         
  -6   5  -6       3199.31       3266.69        79.08 o                         
  -5   5  -6       5804.73       5924.86       236.73 o                         
  -4   5  -6       1009.97       1089.57        83.66 o                         
  -3   5  -6        971.14       1044.31        51.16 o                         
  -2   5  -6       9683.96      10773.40       375.07 o                         
  -1   5  -6         36.03         54.13        36.38 o                         
   0   5  -6       4326.74       4472.96       218.95 o                         
   1   5  -6        453.47        444.59        67.70 o                         
   2   5  -6       3683.60       3542.43        60.07 o                         
   3   5  -6       6077.26       5525.85       390.77 o                         
   4   5  -6       3588.92       3448.53       408.99 o                         
  -9   6  -6        493.77        441.43        51.00 o                         
  -8   6  -6       1282.22       1275.62        51.16 o                         
  -7   6  -6       2217.88       2308.96       169.66 o                         
  -6   6  -6       3685.59       3900.73       152.88 o                         
  -5   6  -6        168.33        202.44        45.77 o                         
  -4   6  -6        191.39        247.19        88.59 o                         
  -3   6  -6       3324.81       3502.06       104.70 o                         
  -2   6  -6       1902.29       2054.82        87.52 o                         
  -1   6  -6       1606.06       1733.65        51.85 o                         
   0   6  -6      10869.14      11070.44       695.99 o                         
   1   6  -6       2371.41       2345.56        82.23 o                         
   2   6  -6       1422.43       1444.33        50.56 o                         
   3   6  -6       2743.10       2459.71        68.63 o                         
  -9   7  -6        494.88        424.49       100.35 o                         
  -8   7  -6        613.69        596.34        59.54 o                         
  -7   7  -6        619.26        663.75       108.57 o                         
  -6   7  -6      10345.86      11156.99       375.00 o                         
  -5   7  -6       1400.98       1580.10        46.37 o                         
  -4   7  -6       4020.82       4170.41        62.05 o                         
  -3   7  -6       4127.63       4354.85        93.71 o                         
  -2   7  -6       1346.00       1328.54        82.41 o                         
  -1   7  -6       1216.90       1368.13       138.23 o                         
   0   7  -6       1373.34       1461.91        45.67 o                         
   1   7  -6       3702.53       3734.17        79.78 o                         
   2   7  -6        582.34        536.42        70.16 o                         
  -8   8  -6       3228.26       3236.97       139.21 o                         
  -7   8  -6       5805.44       6155.53       121.84 o                         
  -6   8  -6       1129.56       1102.98        65.74 o                         
  -5   8  -6       1329.76       1412.03        61.35 o                         
  -4   8  -6         96.83        120.41        45.68 o                         
  -3   8  -6       3088.92       3078.87        55.79 o                         
  -2   8  -6        152.81         60.74        57.23 o                         
  -1   8  -6       1221.32       1272.53        72.22 o                         
   0   8  -6       3134.78       2915.92        62.73 o                         
  -7   9  -6        176.70        121.16        72.62 o                         
  -6   9  -6       2243.57       2215.57        73.02 o                         
  -5   9  -6       1945.04       1930.62        93.60 o                         
  -4   9  -6       3756.69       3951.85        85.46 o                         
  -3   9  -6        673.32        742.40        60.08 o                         
  -2   9  -6        282.16        239.28        86.38 o                         
  -1   1  -5       4461.90       4070.03       150.78 o                         
   0   1  -5      10218.45       9964.96       173.60 o                         
   1   1  -5       9965.86       9924.11       141.04 o                         
  -3   2  -5       9262.07       8665.90       113.53 o                         
  -2   2  -5       3279.07       3084.04        87.68 o                         
  -1   2  -5       4173.89       4257.39       133.75 o                         
   0   2  -5        147.71        172.99        34.79 o                         
   1   2  -5      23708.69      24345.84       807.40 o                         
   2   2  -5       6654.65       6743.57        98.98 o                         
  -5   3  -5      13803.33      14193.59       125.79 o                         
  -4   3  -5       2581.04       2520.57        61.31 o                         
  -3   3  -5       8354.27       7872.59       149.51 o                         
  -2   3  -5      13776.92      14025.34       874.30 o                         
  -1   3  -5      17563.59      18841.73       952.64 o                         
   0   3  -5      21179.14      22231.86      1259.34 o                         
   1   3  -5       2382.59       2350.51       111.35 o                         
   2   3  -5       5682.23       5401.17       174.07 o                         
   3   3  -5       1015.48        987.86       178.99 o                         
  -7   4  -5       3317.26       3418.36        67.81 o                         
  -6   4  -5      12983.39      12747.80       114.40 o                         
  -5   4  -5      12843.76      13729.75       130.44 o                         
  -4   4  -5      12907.88      12373.40       351.74 o                         
  -3   4  -5       1566.29       1504.77       165.21 o                         
  -2   4  -5       3791.05       3896.09       269.50 o                         
  -1   4  -5       1736.49       1809.80       104.34 o                         
   0   4  -5        386.37        391.92        38.12 o                         
   1   4  -5        101.36         99.85        32.58 o                         
   2   4  -5       7750.70       8198.01       580.15 o                         
   3   4  -5       8754.35       8247.55       688.22 o                         
   4   4  -5         10.45         54.26        50.60 o                         
  -9   5  -5        648.93        547.91        70.48 o                         
  -8   5  -5       2161.38       2115.27        70.03 o                         
  -7   5  -5       3672.05       3776.68        81.66 o                         
  -6   5  -5       5844.44       6081.09       155.29 o                         
  -5   5  -5        842.83        821.44        33.94 o                         
  -4   5  -5      10633.83      10908.00       803.47 o                         
  -3   5  -5       4036.59       4075.59       133.24 o                         
  -2   5  -5        851.23        891.95        46.53 o                         
  -1   5  -5        314.80        349.93        34.79 o                         
   0   5  -5       5490.89       5781.65       326.70 o                         
   1   5  -5       5347.33       5440.95       285.36 o                         
   2   5  -5       1381.10       1307.67        66.94 o                         
   3   5  -5       1301.44       1241.89        49.62 o                         
   4   5  -5        377.73        399.74        68.85 o                         
  -9   6  -5        997.36        833.82        53.20 o                         
  -8   6  -5        285.98        298.90        46.45 o                         
  -7   6  -5        490.48        580.56        67.75 o                         
  -6   6  -5       2516.67       2611.03        55.22 o                         
  -5   6  -5       6249.80       6158.50       464.81 o                         
  -4   6  -5        331.34        343.21        45.80 o                         
  -3   6  -5       1901.44       1990.13       163.80 o                         
  -2   6  -5       3746.02       3827.22       122.07 o                         
  -1   6  -5       3709.71       3813.53       197.50 o                         
   0   6  -5       1772.72       1798.31        61.31 o                         
   1   6  -5        763.35        762.14        46.85 o                         
   2   6  -5        390.01        323.87       125.95 o                         
   3   6  -5        538.63        463.04       110.47 o                         
  -9   7  -5       2505.01       2286.86        63.36 o                         
  -8   7  -5       5070.17       5095.39       102.77 o                         
  -7   7  -5        844.68        854.78        59.38 o                         
  -6   7  -5       2358.92       2596.74       105.90 o                         
  -5   7  -5        287.80        330.44        36.52 o                         
  -4   7  -5        725.97        776.10        46.73 o                         
  -3   7  -5       2895.32       3075.86        58.36 o                         
  -2   7  -5       3696.92       3976.29        60.91 o                         
  -1   7  -5       1626.23       1703.78        60.04 o                         
   0   7  -5        272.21        238.41        44.40 o                         
   1   7  -5        157.70        157.61        67.73 o                         
   2   7  -5       1236.31        938.09        76.67 o                         
  -9   8  -5        515.24        645.94       123.90 o                         
  -8   8  -5        257.17        250.58        73.83 o                         
  -7   8  -5        200.46        218.85        70.77 o                         
  -6   8  -5       3183.52       3063.47       132.22 o                         
  -5   8  -5        723.29        859.67       106.68 o                         
  -4   8  -5       2078.66       2161.73        56.78 o                         
  -3   8  -5       2037.96       2077.78        99.08 o                         
  -2   8  -5       2141.23       2152.86        82.71 o                         
  -1   8  -5       2119.76       2187.50        57.03 o                         
   0   8  -5       3796.24       3728.56        81.38 o                         
   1   8  -5       1319.23       1237.12        73.34 o                         
  -8   9  -5         55.31        154.96        70.58 o                         
  -7   9  -5       1362.28       1296.07        56.59 o                         
  -6   9  -5       2996.56       3008.39        99.28 o                         
  -5   9  -5       2850.85       3043.35        79.26 o                         
  -4   9  -5       2545.86       2607.10        78.43 o                         
  -3   9  -5        515.66        464.20        60.55 o                         
  -2   9  -5        283.37        192.06        75.17 o                         
  -1   9  -5        369.79        350.20        70.26 o                         
  -1   1  -4      22150.10      21203.73       434.79 o                         
   0   1  -4       6521.03       6408.27       148.59 o                         
   1   1  -4       1810.02       1707.23        79.13 o                         
  -3   2  -4      11136.80      10845.40       131.81 o                         
  -2   2  -4      14584.23      13618.28       101.19 o                         
  -1   2  -4      10205.94      10407.81       530.64 o                         
   0   2  -4      11793.59      11981.49       543.76 o                         
   1   2  -4       4908.31       4666.47       217.66 o                         
   2   2  -4          4.57         -5.45        34.82 o                         
  -5   3  -4       3712.46       3503.22        67.18 o                         
  -4   3  -4       2453.61       2264.50        49.99 o                         
  -3   3  -4       7660.91       7352.86        65.18 o                         
  -2   3  -4      12039.64      11598.01       774.28 o                         
  -1   3  -4       7994.37       8288.19       170.60 o                         
   0   3  -4      16879.01      17254.35       551.76 o                         
   1   3  -4        573.46        520.37        40.10 o                         
   2   3  -4        137.66        160.09        35.84 o                         
   3   3  -4        956.76        845.35        85.48 o                         
  -7   4  -4       2349.61       2433.04        73.82 o                         
  -6   4  -4       6435.59       6604.05        97.84 o                         
  -5   4  -4       5530.32       5459.77       291.35 o                         
  -4   4  -4       5073.12       4834.49       105.43 o                         
  -3   4  -4       7765.81       7298.79       595.28 o                         
  -2   4  -4       8833.74       8946.62       738.08 o                         
  -1   4  -4       7984.44       8045.76       134.20 o                         
   0   4  -4      12626.53      12566.74       527.36 o                         
   1   4  -4      23264.52      24261.43      1596.87 o                         
   2   4  -4       1898.13       1979.20       103.46 o                         
   3   4  -4       2781.33       2851.48        95.53 o                         
   4   4  -4        296.55        297.59        51.69 o                         
  -9   5  -4       1587.72       1357.45       129.54 o                         
  -8   5  -4       2929.32       2876.91        91.02 o                         
  -7   5  -4       6948.62       6948.36        98.49 o                         
  -6   5  -4        541.51        614.76        72.04 o                         
  -5   5  -4       1066.86       1126.18        33.94 o                         
  -4   5  -4       2221.80       2133.62       124.70 o                         
  -3   5  -4      16655.15      17120.60      1063.11 o                         
  -2   5  -4       7257.88       7215.99       353.14 o                         
  -1   5  -4      12871.85      13056.65       278.24 o                         
   0   5  -4       5961.15       6278.67       224.62 o                         
   1   5  -4       2386.95       2404.75       201.77 o                         
   2   5  -4       1107.81       1168.19        37.09 o                         
   3   5  -4        563.28        515.65        46.30 o                         
   4   5  -4       1144.96       1077.30        70.09 o                         
   5   5  -4        991.14        819.97       177.21 o                         
  -9   6  -4       2807.98       2657.23       162.28 o                         
  -8   6  -4       2381.66       2267.62        68.65 o                         
  -7   6  -4       3078.97       3083.67        64.99 o                         
  -6   6  -4        605.63        708.51        37.28 o                         
  -5   6  -4       2367.37       2328.24        69.66 o                         
  -4   6  -4      15549.74      16474.30      1498.60 o                         
  -3   6  -4       2276.03       2302.00       126.36 o                         
  -2   6  -4        812.18        810.57        66.13 o                         
  -1   6  -4       1452.39       1573.87       125.35 o                         
   0   6  -4       3989.74       4036.09        53.75 o                         
   1   6  -4        478.72        468.07        44.91 o                         
   2   6  -4       1178.10       1283.27        61.95 o                         
   3   6  -4       5258.16       5171.88       125.98 o                         
  -9   7  -4       1344.31       1292.15        63.62 o                         
  -8   7  -4        229.61        265.41        37.69 o                         
  -7   7  -4        334.92        389.79        45.59 o                         
  -6   7  -4        326.39        269.89        55.25 o                         
  -5   7  -4       2341.00       2420.05       109.68 o                         
  -4   7  -4        915.09        880.66       122.10 o                         
  -3   7  -4       6346.75       6618.41       297.60 o                         
  -2   7  -4       3336.18       3362.20        65.17 o                         
  -1   7  -4       6614.37       6873.82       321.94 o                         
   0   7  -4        941.88        960.46        51.05 o                         
   1   7  -4         95.94        115.85        60.62 o                         
   2   7  -4        306.67        232.47        57.87 o                         
  -9   8  -4        234.34        305.84        86.28 o                         
  -8   8  -4       2139.09       2253.68        64.53 o                         
  -7   8  -4       1316.38       1437.00       135.17 o                         
  -6   8  -4       1701.99       1772.81        66.80 o                         
  -5   8  -4       2983.30       3150.40       178.72 o                         
  -4   8  -4       2640.77       2704.67        82.40 o                         
  -3   8  -4       5614.71       5976.13       103.36 o                         
  -2   8  -4        779.56        716.55        57.72 o                         
  -1   8  -4       1749.89       1649.76        91.92 o                         
   0   8  -4       1678.53       1752.38        73.55 o                         
   1   8  -4       1341.05       1223.36        86.91 o                         
  -8   9  -4        398.95        463.95       144.88 o                         
  -7   9  -4        465.12        430.73       111.57 o                         
  -6   9  -4        216.40        180.20        57.08 o                         
  -5   9  -4        949.05        978.32        59.28 o                         
  -4   9  -4        183.31        226.79        58.50 o                         
  -3   9  -4       1264.42       1156.35        88.97 o                         
  -2   9  -4        971.15        935.80        73.12 o                         
  -1   9  -4        637.88        575.32        61.18 o                         
  -6  10  -4        443.44        345.55        86.78 o                         
  -5  10  -4        709.73        651.63        72.02 o                         
  -1   1  -3       1771.01       1460.69        70.59 o                         
   0   1  -3      58236.82      69899.73       545.97 o                         
   1   1  -3      19433.98      18991.60       200.60 o                         
  -3   2  -3      15609.50      14717.37       149.44 o                         
  -2   2  -3      19082.07      17972.93       554.17 o                         
  -1   2  -3       6355.95       6045.40       501.83 o                         
   0   2  -3       5433.76       5266.54       216.62 o                         
   1   2  -3       9921.36       9972.71       416.99 o                         
   2   2  -3      13837.29      13835.56       129.97 o                         
  -5   3  -3       2385.79       2167.55        67.52 o                         
  -4   3  -3       9146.63       8772.17       197.54 o                         
  -3   3  -3       2293.63       1995.85        78.30 o                         
  -2   3  -3       7050.44       6670.31       537.39 o                         
  -1   3  -3       4766.12       4564.27       223.82 o                         
   0   3  -3       6536.20       6417.94       299.85 o                         
   1   3  -3       8793.44       8602.82       222.33 o                         
   2   3  -3       1648.38       1537.66        46.91 o                         
   3   3  -3       1657.19       1487.59        91.15 o                         
  -7   4  -3       3674.04       3584.67       285.96 o                         
  -6   4  -3        862.16        838.11        51.23 o                         
  -5   4  -3       1037.83        989.40        32.90 o                         
  -4   4  -3       6802.58       6517.70       217.55 o                         
  -3   4  -3       1137.74       1129.00        44.54 o                         
  -2   4  -3      26778.01      29309.64      2179.53 o                         
  -1   4  -3       4813.60       4706.88        76.26 o                         
   0   4  -3        124.58        152.93        25.29 o                         
   1   4  -3       2732.66       2629.73       138.15 o                         
   2   4  -3       7402.07       7684.11       775.29 o                         
   3   4  -3       1625.63       1608.60        91.03 o                         
   4   4  -3       1985.78       1835.99        78.42 o                         
  -9   5  -3         40.00         51.00        69.36 o                         
  -8   5  -3       2649.40       2746.71        89.84 o                         
  -7   5  -3        348.29        383.07        63.78 o                         
  -6   5  -3       1436.41       1369.30        44.88 o                         
  -5   5  -3       1396.84       1471.80        83.90 o                         
  -4   5  -3       2946.80       2964.24       326.87 o                         
  -3   5  -3       4568.90       4546.30       389.17 o                         
  -2   5  -3       5103.01       5172.79       331.65 o                         
  -1   5  -3       1084.69       1089.71        77.15 o                         
   0   5  -3       8715.16       8904.68       362.07 o                         
   1   5  -3       5579.61       5705.18        62.19 o                         
   2   5  -3       1607.40       1494.36       101.99 o                         
   3   5  -3       3185.74       3137.90       113.02 o                         
   4   5  -3       4296.30       3911.02       345.31 o                         
   5   5  -3       1455.02       1301.50        86.44 o                         
 -10   6  -3       1210.33        883.58        73.50 o                         
  -9   6  -3        577.99        591.00        69.63 o                         
  -8   6  -3       1968.29       2069.39        69.01 o                         
  -7   6  -3        223.89        180.40        35.14 o                         
  -6   6  -3       9552.39       9669.62       456.74 o                         
  -5   6  -3       8026.60       7995.26       414.69 o                         
  -4   6  -3       3255.79       3319.86       311.71 o                         
  -3   6  -3        464.56        558.90        34.88 o                         
  -2   6  -3       1297.25       1289.89        50.15 o                         
  -1   6  -3       2696.99       2793.12        50.09 o                         
   0   6  -3       1495.64       1454.50        42.26 o                         
   1   6  -3       7474.50       7535.61       353.37 o                         
   2   6  -3       2282.28       2150.11       191.72 o                         
   3   6  -3       3042.95       2787.51        69.04 o                         
   4   6  -3         22.53         21.26        66.77 o                         
  -9   7  -3       1270.73       1156.20       111.38 o                         
  -8   7  -3       3048.71       2986.74        50.13 o                         
  -7   7  -3       2606.89       2701.94        57.02 o                         
  -6   7  -3       3160.43       3339.87        57.71 o                         
  -5   7  -3       3357.35       3417.90       251.70 o                         
  -4   7  -3       1804.07       1814.46       178.47 o                         
  -3   7  -3       6329.79       6733.54       230.93 o                         
  -2   7  -3       1332.67       1376.24        49.44 o                         
  -1   7  -3       4856.64       4838.42        58.66 o                         
   0   7  -3       1996.88       2062.34        51.54 o                         
   1   7  -3        418.26        431.93        39.57 o                         
   2   7  -3       4172.99       4031.04        70.05 o                         
  -9   8  -3        200.44        170.34        87.68 o                         
  -8   8  -3        927.51        940.07        61.65 o                         
  -7   8  -3       8146.71       8978.35       362.12 o                         
  -6   8  -3       1638.71       1790.99       100.45 o                         
  -5   8  -3       1648.19       1732.27        52.78 o                         
  -4   8  -3       2280.80       2428.96        62.19 o                         
  -3   8  -3        317.56        321.94        40.07 o                         
  -2   8  -3        374.01        489.90        60.28 o                         
  -1   8  -3        342.66        319.88        40.47 o                         
   0   8  -3       2908.88       2834.42       156.92 o                         
   1   8  -3       1426.83       1229.99        64.21 o                         
  -8   9  -3       2640.78       2692.07       101.54 o                         
  -7   9  -3       1242.73       1249.31       102.33 o                         
  -6   9  -3         53.39         43.54        57.14 o                         
  -5   9  -3        321.97        262.91        56.63 o                         
  -4   9  -3       4276.50       4696.49        83.05 o                         
  -3   9  -3       1269.08       1309.05        62.23 o                         
  -2   9  -3        214.81        185.86        69.44 o                         
  -1   9  -3       3166.49       3103.24        87.70 o                         
  -6  10  -3       2398.62       2181.91       117.58 o                         
  -5  10  -3       1666.01       1541.37        88.81 o                         
  -4  10  -3         74.95         66.45        69.81 o                         
  -1   1  -2      11356.13       9618.43       184.18 o                         
   0   1  -2       3516.68       3166.23       117.90 o                         
   1   1  -2      29527.41      29808.44       270.34 o                         
  -3   2  -2      26551.26      26372.28       377.22 o                         
  -2   2  -2       2830.36       2625.59        63.09 o                         
  -1   2  -2      13471.34      13047.77       429.06 o                         
   0   2  -2      13224.02      12768.81       609.47 o                         
   1   2  -2       2241.63       2112.54       107.82 o                         
   2   2  -2      13744.64      14286.84       137.93 o                         
  -5   3  -2       8627.21       8576.11        97.20 o                         
  -4   3  -2      21968.15      21494.29       126.36 o                         
  -3   3  -2       2326.17       2292.04       176.99 o                         
  -2   3  -2       7588.36       7024.03       660.73 o                         
  -1   3  -2       9360.99       9144.74       181.49 o                         
   0   3  -2      25554.42      26767.46      1004.83 o                         
   1   3  -2       2395.47       2274.74        51.85 o                         
   2   3  -2       4218.18       3905.12       298.41 o                         
   3   3  -2       9923.91       9953.76       685.59 o                         
  -7   4  -2        429.04        467.11        79.51 o                         
  -6   4  -2      12769.97      12988.52       114.58 o                         
  -5   4  -2        562.43        540.03        32.71 o                         
  -4   4  -2      16649.97      17748.48       443.45 o                         
  -3   4  -2       8473.15       8192.63       446.33 o                         
  -2   4  -2       1708.86       1739.58        59.86 o                         
  -1   4  -2       9404.79       9193.57       163.72 o                         
   0   4  -2       2911.19       2865.35       139.58 o                         
   1   4  -2       2308.62       2288.80        48.50 o                         
   2   4  -2        637.09        636.08        45.94 o                         
   3   4  -2      13015.34      13074.28       781.06 o                         
   4   4  -2       1991.26       1914.64       207.66 o                         
  -9   5  -2        313.39        341.07        56.06 o                         
  -8   5  -2         94.42         50.27        43.80 o                         
  -7   5  -2       3128.71       3317.43       188.13 o                         
  -6   5  -2      11011.98      11797.69       123.89 o                         
  -5   5  -2       6949.31       7149.78       176.60 o                         
  -4   5  -2       2265.90       2150.47        52.05 o                         
  -3   5  -2       5893.19       5602.93       597.34 o                         
  -2   5  -2        701.64        650.48        44.31 o                         
  -1   5  -2        431.55        454.97        31.71 o                         
   0   5  -2       2147.07       2163.77        62.56 o                         
   1   5  -2       8649.05       8807.84        72.07 o                         
   2   5  -2       6323.63       6210.54       320.88 o                         
   3   5  -2        131.23        123.46        52.54 o                         
   4   5  -2       2323.36       2185.28       241.62 o                         
   5   5  -2       1049.01        781.36       179.32 o                         
 -10   6  -2        689.76        584.97       136.27 o                         
  -9   6  -2        722.48        754.27       138.05 o                         
  -8   6  -2       4247.10       4303.36        80.58 o                         
  -7   6  -2       2512.11       2614.74        89.96 o                         
  -6   6  -2       1186.34       1221.71        36.33 o                         
  -5   6  -2       4583.19       4564.76       110.87 o                         
  -4   6  -2       3529.50       3767.07       365.08 o                         
  -3   6  -2       4134.99       4464.68       131.47 o                         
  -2   6  -2       2073.31       2060.22        96.20 o                         
  -1   6  -2       5833.63       6177.34        86.50 o                         
   0   6  -2        253.52        313.38        30.79 o                         
   1   6  -2        122.50        128.79        42.35 o                         
   2   6  -2        449.97        336.19        72.12 o                         
   3   6  -2        345.41        340.20        48.66 o                         
   4   6  -2       2544.96       2244.27        75.98 o                         
  -9   7  -2        490.70        419.85       102.85 o                         
  -8   7  -2       3728.55       3740.39        75.21 o                         
  -7   7  -2       3018.13       3320.52        58.70 o                         
  -6   7  -2       3924.46       4070.41       190.22 o                         
  -5   7  -2       1347.04       1459.41       152.72 o                         
  -4   7  -2        234.23        245.29        37.01 o                         
  -3   7  -2       5256.29       5245.67       273.55 o                         
  -2   7  -2      11154.06      11892.50       452.47 o                         
  -1   7  -2        152.47        182.43        30.59 o                         
   0   7  -2        513.32        496.38        72.32 o                         
   1   7  -2         12.22        -43.05        43.05 o                         
   2   7  -2        636.25        567.70        68.72 o                         
  -9   8  -2       1160.30       1223.33       116.91 o                         
  -8   8  -2        670.91        685.19        58.94 o                         
  -7   8  -2        441.71        501.34        44.75 o                         
  -6   8  -2       1379.40       1378.47        50.39 o                         
  -5   8  -2       2919.75       3074.34       253.05 o                         
  -4   8  -2       1141.01       1237.40        50.16 o                         
  -3   8  -2        301.54        410.72        46.00 o                         
  -2   8  -2       1969.87       1908.69        85.10 o                         
  -1   8  -2       1002.95       1019.58       109.79 o                         
   0   8  -2       3678.06       3558.77       206.96 o                         
   1   8  -2       2274.27       2226.29        89.10 o                         
  -8   9  -2        626.25        603.44        98.37 o                         
  -7   9  -2        841.33        752.10        66.53 o                         
  -6   9  -2       1621.02       1787.30        73.63 o                         
  -5   9  -2       2694.60       2747.50        64.63 o                         
  -4   9  -2        952.29        906.01        70.88 o                         
  -3   9  -2       1450.38       1408.62        79.98 o                         
  -2   9  -2        825.00        788.49        93.85 o                         
  -1   9  -2       1467.34       1480.17       104.39 o                         
  -6  10  -2       1276.61       1305.07        74.22 o                         
  -5  10  -2       2163.16       2244.83        77.37 o                         
  -4  10  -2       2818.90       2647.33        83.80 o                         
  -1   1  -1       3332.43       2805.74        90.23 o                         
   0   1  -1      18919.82      18061.00       716.33 o                         
   1   1  -1       9633.51       9118.18       150.43 o                         
  -3   2  -1       4830.47       4414.91        61.55 o                         
  -2   2  -1      29142.30      30751.98      1564.84 o                         
  -1   2  -1       2121.50       1765.45       101.79 o                         
   0   2  -1       8180.00       7499.68       410.73 o                         
   1   2  -1        432.11        415.10        43.26 o                         
   2   2  -1         86.14         90.79        37.63 o                         
  -5   3  -1       2461.34       2368.25        40.28 o                         
  -4   3  -1       7561.88       7064.02       146.26 o                         
  -3   3  -1       9301.21       8887.49       345.97 o                         
  -2   3  -1       6274.48       5831.58       518.06 o                         
  -1   3  -1      27678.29      28351.03       356.76 o                         
   0   3  -1      10835.88      10530.20       389.77 o                         
   1   3  -1      11172.63      11209.74       432.78 o                         
   2   3  -1       3792.27       3639.12       232.99 o                         
   3   3  -1       2029.82       1974.68       157.20 o                         
  -7   4  -1        290.67        277.39        31.12 o                         
  -6   4  -1       6168.79       6362.10       467.93 o                         
  -5   4  -1       3501.13       3424.85       155.02 o                         
  -4   4  -1       5831.71       5706.53        61.05 o                         
  -3   4  -1      13200.09      13124.28      1075.50 o                         
  -2   4  -1       7780.61       7605.91       694.25 o                         
  -1   4  -1      39551.58      42650.66      1192.95 o                         
   0   4  -1         11.74          9.31        24.60 o                         
   1   4  -1      13019.23      13378.72       584.24 o                         
   2   4  -1       7250.46       7470.46       102.25 o                         
   3   4  -1       1102.38       1105.83       156.30 o                         
   4   4  -1        348.19        279.87        53.72 o                         
  -9   5  -1        881.49        961.32       104.10 o                         
  -8   5  -1       2999.35       2835.41       130.10 o                         
  -7   5  -1      14042.83      15260.87       356.24 o                         
  -6   5  -1       2821.45       2880.72       107.89 o                         
  -5   5  -1        316.17        305.80        38.75 o                         
  -4   5  -1       6455.17       6303.48       444.31 o                         
  -3   5  -1       1015.16        885.00        91.43 o                         
  -2   5  -1       2938.15       3050.12        61.58 o                         
  -1   5  -1       6029.00       6011.18       188.80 o                         
   0   5  -1      14878.43      16413.91       758.58 o                         
   1   5  -1         33.61         28.54        44.28 o                         
   2   5  -1       2348.91       2319.43        46.37 o                         
   3   5  -1       2310.65       2251.98        52.01 o                         
   4   5  -1         47.01          2.10        65.53 o                         
   5   5  -1       1473.67       1353.30        86.63 o                         
 -10   6  -1       3628.91       3254.78       395.84 o                         
  -9   6  -1        827.42        706.83        50.35 o                         
  -8   6  -1        230.66        255.70        46.41 o                         
  -7   6  -1       1278.99       1253.93        72.58 o                         
  -6   6  -1        439.07        421.00        36.22 o                         
  -5   6  -1       1120.41       1205.19        52.44 o                         
  -4   6  -1       9981.27      10606.76       507.07 o                         
  -3   6  -1      16030.51      16791.69       638.26 o                         
  -2   6  -1       2390.36       2549.51        79.14 o                         
  -1   6  -1       3709.16       3760.83       101.90 o                         
   0   6  -1       3080.73       3018.36        99.06 o                         
   1   6  -1        982.15        906.67        39.16 o                         
   2   6  -1        616.74        671.63        45.08 o                         
   3   6  -1       5325.06       5143.48       355.37 o                         
   4   6  -1       1105.97        886.70        85.46 o                         
  -9   7  -1       1806.81       2006.39       106.92 o                         
  -8   7  -1        225.96        246.29        46.01 o                         
  -7   7  -1       1040.44       1132.83        57.57 o                         
  -6   7  -1        515.66        532.26        35.94 o                         
  -5   7  -1      10789.30      11294.86       371.25 o                         
  -4   7  -1       3565.31       3828.43       151.18 o                         
  -3   7  -1       3367.68       3268.57       269.98 o                         
  -2   7  -1       1201.14       1376.06        47.73 o                         
  -1   7  -1       7535.99       8114.44        66.74 o                         
   0   7  -1       3016.32       3240.13        62.84 o                         
   1   7  -1        811.50        720.59        94.18 o                         
   2   7  -1        493.09        514.55        57.87 o                         
  -9   8  -1       1854.90       1976.30       267.42 o                         
  -8   8  -1        873.12       1012.22       124.85 o                         
  -7   8  -1        716.65        693.63        73.71 o                         
  -6   8  -1        815.24        912.13        54.96 o                         
  -5   8  -1        891.66        901.12        66.60 o                         
  -4   8  -1       3088.67       3316.46       195.31 o                         
  -3   8  -1       3601.09       3820.27       141.23 o                         
  -2   8  -1       4023.05       4231.58       193.84 o                         
  -1   8  -1        320.94        306.04        61.51 o                         
   0   8  -1       2292.47       2261.33        95.49 o                         
   1   8  -1       1294.67       1386.94        61.93 o                         
  -8   9  -1       1717.00       1925.31        75.83 o                         
  -7   9  -1        102.18         92.00        57.07 o                         
  -6   9  -1        151.02        131.03        67.57 o                         
  -5   9  -1       1919.59       2075.56        91.74 o                         
  -4   9  -1         23.53         25.38        67.59 o                         
  -3   9  -1          8.39         -0.80        63.11 o                         
  -2   9  -1       1416.08       1515.34       112.13 o                         
  -1   9  -1        508.95        448.72        67.74 o                         
  -6  10  -1       3006.91       2923.19        70.15 o                         
  -5  10  -1         20.76         30.57        59.67 o                         
  -4  10  -1       1235.58       1220.47       102.15 o                         
  -1   1   0       3689.61       3065.25        95.72 o                         
   0   1   0       4023.85       3377.56        91.09 o                         
   1   1   0      13567.49      12426.65       503.30 o                         
  -3   2   0       7898.25       7167.97        91.91 o                         
  -2   2   0       8054.91       7444.16        96.34 o                         
  -1   2   0      12781.83      12115.73       548.92 o                         
   0   2   0       7886.40       7614.31       154.39 o                         
   1   2   0      19204.96      19962.94       474.88 o                         
   2   2   0       9424.33       9444.78       119.11 o                         
  -5   3   0       5210.79       4907.98        95.47 o                         
  -4   3   0      16823.09      16731.89       146.51 o                         
  -3   3   0       5968.00       5695.83       231.51 o                         
  -2   3   0      19111.43      19802.82      1466.28 o                         
  -1   3   0       7828.47       7554.15        82.93 o                         
   0   3   0       5922.21       6157.39       328.72 o                         
   1   3   0       5855.44       5616.70       174.22 o                         
   2   3   0       3439.20       3235.79       149.51 o                         
   3   3   0        279.29        320.40        37.37 o                         
  -7   4   0       3834.39       3672.38       263.32 o                         
  -6   4   0        475.54        479.37        37.33 o                         
  -5   4   0       1755.94       1691.62        57.33 o                         
  -4   4   0       2020.54       1970.47        48.29 o                         
  -3   4   0       6207.44       5800.27       578.69 o                         
  -2   4   0       9406.96       8818.88       555.92 o                         
  -1   4   0      16794.43      16514.09       123.84 o                         
   0   4   0       2059.70       1970.65        45.28 o                         
   1   4   0       1222.60       1149.70        37.21 o                         
   2   4   0      10957.84      11150.37       268.08 o                         
   3   4   0        201.77        181.20        42.77 o                         
   4   4   0       5345.13       5271.01       319.91 o                         
  -9   5   0       1745.00       1651.86       227.34 o                         
  -8   5   0       2083.01       1863.55       112.82 o                         
  -7   5   0        441.90        524.44        42.24 o                         
  -6   5   0       2479.21       2560.35       185.99 o                         
  -5   5   0       1005.49       1047.81        42.11 o                         
  -4   5   0       1102.13       1004.86        58.00 o                         
  -3   5   0       3361.31       3308.48       220.41 o                         
  -2   5   0       5070.49       5027.96        56.74 o                         
  -1   5   0       1757.67       1818.96       127.09 o                         
   0   5   0       1065.15       1120.99        83.73 o                         
   1   5   0      15752.92      16587.06       314.63 o                         
   2   5   0       2589.83       2594.85        76.68 o                         
   3   5   0        531.98        473.60        39.07 o                         
   4   5   0        762.75        800.41        67.28 o                         
   5   5   0       3215.57       2955.09       196.28 o                         
 -10   6   0        562.61        508.68        85.63 o                         
  -9   6   0       1584.82       1426.51        61.65 o                         
  -8   6   0       2424.61       2458.37        54.38 o                         
  -7   6   0       2362.51       2475.52        53.64 o                         
  -6   6   0       2410.88       2531.58        51.71 o                         
  -5   6   0      16175.71      17342.63       347.33 o                         
  -4   6   0      10851.67      11157.59       393.80 o                         
  -3   6   0        283.15        306.32        37.55 o                         
  -2   6   0        459.30        509.73        65.87 o                         
  -1   6   0       2761.02       2988.63       117.18 o                         
   0   6   0       2375.19       2358.85        51.90 o                         
   1   6   0        736.32        785.12        44.28 o                         
   2   6   0       3524.67       3372.78       102.85 o                         
   3   6   0       2010.61       1849.91       196.39 o                         
   4   6   0       1018.44       1054.52        84.91 o                         
  -9   7   0        490.77        443.93        58.49 o                         
  -8   7   0       2458.72       2570.27        90.00 o                         
  -7   7   0       6707.16       7457.82       268.73 o                         
  -6   7   0        719.26        741.45        37.62 o                         
  -5   7   0       2450.84       2495.58        71.76 o                         
  -4   7   0        244.28        269.87        60.59 o                         
  -3   7   0       4124.05       4369.86        83.67 o                         
  -2   7   0        455.81        478.72        37.86 o                         
  -1   7   0       2208.19       2311.96       100.09 o                         
   0   7   0       6415.05       6346.87       289.27 o                         
   1   7   0       1354.15       1334.73        49.53 o                         
   2   7   0       4923.46       4802.34        64.91 o                         
  -9   8   0       1833.43       1941.72        88.75 o                         
  -8   8   0        288.55        255.04        57.12 o                         
  -7   8   0       1356.19       1432.32        58.17 o                         
  -6   8   0       3393.41       3522.40        64.20 o                         
  -5   8   0        493.59        524.80        44.02 o                         
  -4   8   0       5346.98       5700.01        60.20 o                         
  -3   8   0       2048.97       2172.28        87.57 o                         
  -2   8   0       2558.00       2728.27       223.07 o                         
  -1   8   0       2455.85       2438.85        48.87 o                         
   0   8   0        346.02        415.26        54.53 o                         
   1   8   0       3528.78       3525.10       166.78 o                         
  -8   9   0       3602.11       3553.89        72.58 o                         
  -7   9   0       4856.56       4922.05       155.84 o                         
  -6   9   0       1831.40       1959.39       108.71 o                         
  -5   9   0        764.02        825.92        65.82 o                         
  -4   9   0       1567.91       1913.16       144.63 o                         
  -3   9   0       1577.65       1716.19        72.20 o                         
  -2   9   0        506.73        491.48        49.95 o                         
  -1   9   0       1898.16       2009.30        86.99 o                         
  -6  10   0       1189.29       1090.15        63.18 o                         
  -5  10   0       3247.87       3075.54        77.81 o                         
  -4  10   0        612.76        582.69        86.32 o                         
  -3  10   0        363.74        347.26        83.92 o                         
  -1   1   1      18889.98      18369.22       555.07 o                         
   0   1   1       3065.15       2483.93        81.16 o                         
   1   1   1       2111.67       1837.26       118.45 o                         
  -3   2   1      27694.84      28628.70       202.70 o                         
  -2   2   1       8197.26       7855.49       605.38 o                         
  -1   2   1       9131.89       8246.17       390.47 o                         
   0   2   1      30173.44      31622.27       478.01 o                         
   1   2   1       6245.86       5921.40       231.02 o                         
   2   2   1       7814.60       7575.64       321.31 o                         
  -5   3   1       3034.95       3010.68        46.22 o                         
  -4   3   1      39647.13      43942.09      2244.92 o                         
  -3   3   1      10796.43      10863.29       307.01 o                         
  -2   3   1        365.10        420.50        34.43 o                         
  -1   3   1       4778.21       4379.03        99.00 o                         
   0   3   1       9504.70       9159.50       370.64 o                         
   1   3   1      12794.12      12885.63       144.40 o                         
   2   3   1        970.94        862.68        35.49 o                         
   3   3   1      16043.44      16280.90      1466.27 o                         
  -7   4   1       3506.31       3321.44       299.23 o                         
  -6   4   1       2692.46       2700.39       114.10 o                         
  -5   4   1       5949.60       5771.74        95.90 o                         
  -4   4   1         11.07          8.55        28.91 o                         
  -3   4   1      11371.29      10701.27       741.14 o                         
  -2   4   1        114.96        700.60       421.89 o                         
  -1   4   1       7219.83       6816.66        68.31 o                         
   0   4   1       5982.22       5795.45       188.40 o                         
   1   4   1       6387.83       6335.85        62.80 o                         
   2   4   1      10130.77      10249.41       285.90 o                         
   3   4   1       3694.67       3721.66       104.87 o                         
   4   4   1       2902.55       3084.56       266.85 o                         
  -9   5   1         22.31         46.62        95.47 o                         
  -8   5   1       3350.52       3141.44       329.91 o                         
  -7   5   1       1123.96       1110.81        40.42 o                         
  -6   5   1       3760.77       3820.11       196.40 o                         
  -5   5   1      14336.82      15564.73       446.22 o                         
  -4   5   1      12959.54      13365.80       364.80 o                         
  -3   5   1       3812.60       3823.53       216.72 o                         
  -2   5   1       2613.93       2434.30        43.37 o                         
  -1   5   1       3631.03       3505.51        46.98 o                         
   0   5   1        342.80        368.13        38.37 o                         
   1   5   1       1130.54       1236.60       114.57 o                         
   2   5   1      10478.11      10441.41       357.19 o                         
   3   5   1       1028.47        985.20        46.85 o                         
   4   5   1       2128.96       1956.26        54.46 o                         
   5   5   1         14.88         32.26        58.24 o                         
 -10   6   1       1296.77       1181.12        64.31 o                         
  -9   6   1         13.41         23.68        55.55 o                         
  -8   6   1       3987.57       4210.40       283.49 o                         
  -7   6   1       7729.42       7979.73       258.38 o                         
  -6   6   1       3204.77       3549.16        78.04 o                         
  -5   6   1         36.66         53.73        30.58 o                         
  -4   6   1       7077.47       7187.76       291.11 o                         
  -3   6   1       1920.75       2002.54        85.70 o                         
  -2   6   1       6109.68       6476.50       112.74 o                         
  -1   6   1       2725.99       2749.54       136.54 o                         
   0   6   1        383.23        449.37        43.49 o                         
   1   6   1        521.70        526.47        35.77 o                         
   2   6   1        772.39        775.11        46.65 o                         
   3   6   1        158.60        116.44        67.14 o                         
   4   6   1       2953.52       2625.62        67.63 o                         
  -9   7   1       1315.59       1297.77        93.70 o                         
  -8   7   1        286.06        214.52        79.30 o                         
  -7   7   1       2936.29       3125.80       128.30 o                         
  -6   7   1       1118.25       1178.57        39.80 o                         
  -5   7   1       2380.53       2466.02       154.41 o                         
  -4   7   1       1146.88       1158.13        37.22 o                         
  -3   7   1        269.34        308.32        36.29 o                         
  -2   7   1      14317.20      14871.63        89.12 o                         
  -1   7   1       1280.57       1210.77        41.41 o                         
   0   7   1       1042.42       1104.67        55.86 o                         
   1   7   1        845.01        812.22        65.56 o                         
   2   7   1         79.60         97.69        48.32 o                         
  -9   8   1        550.48        592.03       224.48 o                         
  -8   8   1       2390.68       2584.22       144.46 o                         
  -7   8   1        706.59        774.50        55.64 o                         
  -6   8   1        605.38        487.53        54.42 o                         
  -5   8   1       2359.21       2425.14       182.35 o                         
  -4   8   1        415.79        479.83        53.73 o                         
  -3   8   1       2903.83       3166.75       271.13 o                         
  -2   8   1        224.23        198.60        54.26 o                         
  -1   8   1        277.30        270.64        45.44 o                         
   0   8   1        919.57       1039.45       147.90 o                         
   1   8   1       1543.58       1588.98       131.96 o                         
  -8   9   1       1308.48       1287.35        73.59 o                         
  -7   9   1        474.17        457.66        92.23 o                         
  -6   9   1       5340.06       5955.59       231.05 o                         
  -5   9   1         78.80         40.56        48.28 o                         
  -4   9   1        899.82        909.05        65.17 o                         
  -3   9   1        702.22        643.28        50.06 o                         
  -2   9   1       1766.41       1646.29       117.74 o                         
  -1   9   1       1911.29       1877.52        95.83 o                         
  -6  10   1       1007.08        922.49        70.41 o                         
  -5  10   1       1485.10       1341.72       106.75 o                         
  -4  10   1       3555.27       3724.27       180.16 o                         
  -1   1   2       3658.71       3202.91        92.00 o                         
   0   1   2      11325.93       9753.80       144.21 o                         
   1   1   2      13787.74      12436.21       250.55 o                         
  -3   2   2       9036.14       8500.82       213.37 o                         
  -2   2   2      12692.96      12259.66       265.24 o                         
  -1   2   2      29314.91      28747.62      1455.77 o                         
   0   2   2       2864.45       2622.41        64.95 o                         
   1   2   2       7527.02       7159.95       277.71 o                         
   2   2   2       1659.42       1562.77        39.80 o                         
  -5   3   2        721.32        762.64        42.10 o                         
  -4   3   2       9393.05       8866.43       311.67 o                         
  -3   3   2      25653.00      26658.42       330.69 o                         
  -2   3   2       2389.70       2174.24       106.69 o                         
  -1   3   2      26944.62      26652.05       230.95 o                         
   0   3   2       2294.67       2151.57        52.16 o                         
   1   3   2       8330.62       8428.71       254.98 o                         
   2   3   2       6104.02       5660.77       240.87 o                         
   3   3   2       4293.92       4387.30       189.36 o                         
  -7   4   2       5297.71       5054.76       289.09 o                         
  -6   4   2       2054.76       2052.56       175.45 o                         
  -5   4   2        352.92        304.60        29.87 o                         
  -4   4   2       2950.91       2943.22        91.26 o                         
  -3   4   2       2534.78       2410.54        95.51 o                         
  -2   4   2      13737.47      13246.17       150.30 o                         
  -1   4   2      22115.06      22146.51       822.36 o                         
   0   4   2      16479.61      16943.96       101.65 o                         
   1   4   2       2255.56       2209.08       126.80 o                         
   2   4   2       3340.60       3291.68       175.57 o                         
   3   4   2        213.46        207.21        32.79 o                         
   4   4   2       1058.38       1020.47        91.83 o                         
  -9   5   2        876.29        799.68        58.41 o                         
  -8   5   2        252.19        257.91        44.34 o                         
  -7   5   2      11137.46      11424.86       246.92 o                         
  -6   5   2       6043.75       5885.00       144.17 o                         
  -5   5   2       2129.10       2491.69        75.71 o                         
  -4   5   2       2448.13       2403.19        81.28 o                         
  -3   5   2       4133.23       3961.68       216.22 o                         
  -2   5   2       8489.93       8201.48       447.35 o                         
  -1   5   2        528.88        494.95        34.12 o                         
   0   5   2       7271.79       7425.53       118.54 o                         
   1   5   2       4553.29       4450.55        64.54 o                         
   2   5   2       1252.61       1238.30        41.50 o                         
   3   5   2       2745.71       2641.37       163.02 o                         
   4   5   2       2757.61       2744.96        74.72 o                         
   5   5   2       2255.32       1953.97       179.57 o                         
 -10   6   2       2860.37       2726.91       221.35 o                         
  -9   6   2       1514.41       1315.96       109.52 o                         
  -8   6   2       1972.71       1978.58       140.15 o                         
  -7   6   2        164.27        221.75        35.54 o                         
  -6   6   2        316.87        294.78        61.45 o                         
  -5   6   2       8555.63       9068.59       363.73 o                         
  -4   6   2        664.08        633.70        33.00 o                         
  -3   6   2       9853.55      10360.81       519.28 o                         
  -2   6   2      12495.80      13500.22        83.46 o                         
  -1   6   2      10895.38      11119.83        74.44 o                         
   0   6   2       1239.75       1319.89        41.63 o                         
   1   6   2       3824.64       3842.79        52.49 o                         
   2   6   2       1507.38       1432.49        49.57 o                         
   3   6   2       1670.00       1618.77        60.40 o                         
   4   6   2       1288.59       1107.67       165.41 o                         
  -9   7   2        868.43        926.96       130.78 o                         
  -8   7   2        907.77        958.55        80.59 o                         
  -7   7   2        427.05        456.13        49.53 o                         
  -6   7   2        112.11        159.60        34.17 o                         
  -5   7   2       6072.88       6309.75       204.43 o                         
  -4   7   2      13563.66      14282.14       580.63 o                         
  -3   7   2        414.01        434.89        42.52 o                         
  -2   7   2       3143.53       3105.17        45.59 o                         
  -1   7   2       2527.73       2464.96        47.32 o                         
   0   7   2       2984.99       3326.80        63.51 o                         
   1   7   2        466.38        400.83        45.31 o                         
   2   7   2        907.51        802.10        58.02 o                         
  -9   8   2       1449.38       1513.22       116.12 o                         
  -8   8   2       3651.89       4090.11        86.19 o                         
  -7   8   2         10.79          0.81        37.84 o                         
  -6   8   2        369.95        353.63        80.86 o                         
  -5   8   2        145.48        183.27        36.86 o                         
  -4   8   2       2009.04       2136.61        97.94 o                         
  -3   8   2         98.21        112.24        43.75 o                         
  -2   8   2       4244.94       4481.51        55.94 o                         
  -1   8   2       3791.79       3713.21        95.47 o                         
   0   8   2        780.64        723.20        69.97 o                         
   1   8   2        645.79        503.00        71.07 o                         
  -8   9   2       2251.50       2201.04        93.37 o                         
  -7   9   2        693.11        612.64        56.80 o                         
  -6   9   2        345.89        293.83        57.28 o                         
  -5   9   2       2223.37       2395.59        62.09 o                         
  -4   9   2        289.68        252.88        54.27 o                         
  -3   9   2        755.24        787.23        85.03 o                         
  -2   9   2        552.35        557.28        74.91 o                         
  -1   9   2       1051.63       1066.90        62.16 o                         
  -6  10   2       2429.02       2341.22        90.67 o                         
  -5  10   2       1162.99       1169.61        74.07 o                         
  -4  10   2        733.05        494.12        89.11 o                         
   0   1   3       1776.04       1473.02        55.69 o                         
   1   1   3       6397.17       5835.46       134.96 o                         
  -3   2   3       4846.70       4498.04        77.82 o                         
  -2   2   3       5549.67       5310.87       112.05 o                         
  -1   2   3      19670.73      18521.82       448.81 o                         
   0   2   3      18734.79      17608.04       264.47 o                         
   1   2   3       7152.93       6744.95       217.48 o                         
   2   2   3      26547.93      27312.79       750.98 o                         
  -5   3   3       5332.75       5092.89       102.64 o                         
  -4   3   3       4822.19       4536.91       108.85 o                         
  -3   3   3       6561.58       6288.93       235.31 o                         
  -2   3   3       9667.45      10118.66       130.11 o                         
  -1   3   3      15180.18      14129.09       159.86 o                         
   0   3   3       2695.26       2492.95        97.25 o                         
   1   3   3       1161.92       1192.14        70.22 o                         
   2   3   3       4434.37       4205.49       215.80 o                         
   3   3   3        532.57        602.00        42.82 o                         
  -7   4   3       6388.23       6261.38       392.62 o                         
  -6   4   3       1265.39       1243.16        47.48 o                         
  -5   4   3        993.30        956.47        45.20 o                         
  -4   4   3        153.19        161.71        48.69 o                         
  -3   4   3       8937.68       9595.97       112.55 o                         
  -2   4   3      13594.56      13587.25       984.74 o                         
  -1   4   3       9740.74       9736.64       138.91 o                         
   0   4   3       6625.71       6634.00       230.69 o                         
   1   4   3       3128.85       3008.23        58.98 o                         
   2   4   3       3434.01       3305.81       190.94 o                         
   3   4   3       1722.54       1734.63       132.33 o                         
   4   4   3       2218.76       2215.08       145.33 o                         
  -9   5   3       4384.78       4256.88       374.99 o                         
  -8   5   3        317.11        327.85        45.67 o                         
  -7   5   3       1275.79       1272.62        41.68 o                         
  -6   5   3       2608.74       2633.90        54.03 o                         
  -5   5   3       8727.29       9545.20       108.19 o                         
  -4   5   3       2722.57       2574.31       156.93 o                         
  -3   5   3       1712.34       1621.65        38.06 o                         
  -2   5   3       2212.40       1988.35        37.76 o                         
  -1   5   3       1115.20       1027.54        39.39 o                         
   0   5   3       1288.54       1421.84        49.75 o                         
   1   5   3       7862.68       8218.69       119.62 o                         
   2   5   3       3595.67       3619.14        52.16 o                         
   3   5   3       1564.73       1503.00       142.43 o                         
   4   5   3        321.41        329.45        70.67 o                         
   5   5   3       1728.90       1549.31       152.40 o                         
 -10   6   3         55.35         24.01        69.92 o                         
  -9   6   3       1250.20       1206.01        72.84 o                         
  -8   6   3        379.11        357.32        45.49 o                         
  -7   6   3       5015.28       5457.05       115.74 o                         
  -6   6   3       1402.91       1446.60        51.68 o                         
  -5   6   3       5149.12       5249.19       122.21 o                         
  -4   6   3       7860.18       8059.04       419.63 o                         
  -3   6   3       1637.28       1706.90       106.49 o                         
  -2   6   3        791.66        872.11        39.31 o                         
  -1   6   3       1466.70       1444.76        48.65 o                         
   0   6   3       9584.61       9455.43       253.21 o                         
   1   6   3       3151.52       3085.99        55.10 o                         
   2   6   3       1597.51       1531.14        49.57 o                         
   3   6   3         48.32         55.71        54.38 o                         
   4   6   3       2345.83       2069.82        86.66 o                         
  -9   7   3        239.55        272.65       107.97 o                         
  -8   7   3        371.49        401.23        78.29 o                         
  -7   7   3       2111.51       2247.78        52.01 o                         
  -6   7   3       7530.04       8212.92       401.39 o                         
  -5   7   3       1511.53       1581.70        44.24 o                         
  -4   7   3       1607.60       1666.45        71.09 o                         
  -3   7   3       3652.41       3793.83        47.87 o                         
  -2   7   3        360.19        369.41        36.29 o                         
  -1   7   3        211.16        174.57        37.81 o                         
   0   7   3       2475.31       2645.49        72.04 o                         
   1   7   3       7812.99       7630.78       178.67 o                         
   2   7   3       1274.40       1044.56        72.37 o                         
  -9   8   3       3115.08       3227.59       296.50 o                         
  -8   8   3       2833.78       3006.06        66.15 o                         
  -7   8   3        386.29        460.06        44.52 o                         
  -6   8   3       2287.89       2316.65       131.19 o                         
  -5   8   3       3110.00       3259.02        79.70 o                         
  -4   8   3       2076.81       2236.99        93.27 o                         
  -3   8   3       2621.90       2737.11       158.00 o                         
  -2   8   3       1986.81       2119.81        53.80 o                         
  -1   8   3       3188.74       3004.98        95.82 o                         
   0   8   3        946.51        943.34       151.83 o                         
   1   8   3       2878.00       2882.39       118.77 o                         
  -8   9   3       1476.16       1467.40        73.29 o                         
  -7   9   3       4206.67       4685.56       228.71 o                         
  -6   9   3       2968.72       3268.48       132.26 o                         
  -5   9   3       4231.36       4309.28       220.66 o                         
  -4   9   3         33.49         47.27        59.83 o                         
  -3   9   3        566.55        468.43        69.60 o                         
  -2   9   3       1286.93       1360.14        71.32 o                         
  -1   9   3        209.49        344.70        77.55 o                         
  -6  10   3         21.70          4.81        66.79 o                         
  -5  10   3       1512.35       1429.61        88.62 o                         
  -4  10   3       1214.81       1215.87        72.98 o                         
  -1   1   4       5947.45       5482.58       137.52 o                         
   0   1   4      22748.17      21168.95       275.79 o                         
   1   1   4       9953.11       9451.05        91.48 o                         
  -3   2   4       8013.99       7743.62       201.34 o                         
  -2   2   4      12088.54      11987.53       142.72 o                         
  -1   2   4       1828.49       1700.84        67.53 o                         
   0   2   4      14713.08      14086.14       139.33 o                         
   1   2   4      12017.41      11927.97       281.54 o                         
   2   2   4       8967.54       8573.90       126.18 o                         
  -5   3   4       7173.03       6640.93       174.64 o                         
  -4   3   4       8217.16       7653.12        76.21 o                         
  -3   3   4      17047.11      17247.64       146.54 o                         
  -2   3   4       4969.65       4800.93        86.69 o                         
  -1   3   4      10732.79      10064.01        89.88 o                         
   0   3   4       7390.91       7407.39        78.70 o                         
   1   3   4       7492.60       7472.40       371.66 o                         
   2   3   4      16594.52      16362.82       551.04 o                         
   3   3   4       2356.23       2473.88        61.92 o                         
  -7   4   4       6105.98       5969.69       145.68 o                         
  -6   4   4        702.28        665.50        38.79 o                         
  -5   4   4      12624.17      12879.68       258.19 o                         
  -4   4   4      12817.12      12619.49       114.25 o                         
  -3   4   4        630.98        558.11        42.35 o                         
  -2   4   4          7.07         -9.47        32.52 o                         
  -1   4   4       2494.29       2156.65        60.54 o                         
   0   4   4       5139.52       4987.19       105.20 o                         
   1   4   4       2142.29       2093.81        43.47 o                         
   2   4   4      15571.54      16024.73      1021.37 o                         
   3   4   4       1093.74       1033.00        40.98 o                         
   4   4   4       2686.71       2513.47       283.62 o                         
  -9   5   4        182.96        201.34        57.00 o                         
  -8   5   4       5764.06       5854.88       271.49 o                         
  -7   5   4       3306.81       3421.82        56.28 o                         
  -6   5   4       1543.17       1506.17        96.11 o                         
  -5   5   4       5777.32       6190.18        81.23 o                         
  -4   5   4      23114.66      24011.31      1076.75 o                         
  -3   5   4        140.80        160.18        24.17 o                         
  -2   5   4       3769.55       3548.40        82.44 o                         
  -1   5   4       5741.34       5465.42       129.09 o                         
   0   5   4       1029.34       1087.27        41.80 o                         
   1   5   4       2215.86       2218.46        47.88 o                         
   2   5   4       2433.25       2403.94       110.42 o                         
   3   5   4       2911.49       2941.96       135.07 o                         
   4   5   4        941.95        802.33        58.41 o                         
   5   5   4        731.07        689.61       158.71 o                         
  -9   6   4       1274.58       1163.98        73.27 o                         
  -8   6   4        703.53        634.80        55.64 o                         
  -7   6   4       6990.27       7329.31        88.97 o                         
  -6   6   4       3949.89       3810.66        67.10 o                         
  -5   6   4       2389.91       2568.77       143.44 o                         
  -4   6   4       1877.72       1900.26       114.17 o                         
  -3   6   4       1046.31       1024.27        48.25 o                         
  -2   6   4       6688.62       6633.62        60.13 o                         
  -1   6   4        518.13        515.74        45.61 o                         
   0   6   4        588.53        616.68        58.18 o                         
   1   6   4        307.43        328.67        38.67 o                         
   2   6   4       1749.76       1560.68        59.53 o                         
   3   6   4        225.51        187.66        56.08 o                         
  -9   7   4        885.01        978.35        62.40 o                         
  -8   7   4       1666.10       1771.22        73.53 o                         
  -7   7   4        976.10        954.47        78.18 o                         
  -6   7   4        434.53        486.19        37.78 o                         
  -5   7   4       1354.39       1492.30        51.05 o                         
  -4   7   4       2653.64       2865.03       189.72 o                         
  -3   7   4       2254.64       2427.53        45.53 o                         
  -2   7   4       6700.07       6776.91        59.49 o                         
  -1   7   4       3188.55       3151.42       151.10 o                         
   0   7   4        372.73        404.57        39.21 o                         
   1   7   4       1384.80       1430.93       186.48 o                         
   2   7   4        401.38        294.95        57.94 o                         
  -9   8   4        618.55        579.41       273.99 o                         
  -8   8   4       1600.33       1770.44       121.88 o                         
  -7   8   4         95.71         91.35        51.51 o                         
  -6   8   4       1133.01       1056.15        41.28 o                         
  -5   8   4        570.89        647.67        38.81 o                         
  -4   8   4        229.69        260.60       106.99 o                         
  -3   8   4       3039.07       3117.80       157.81 o                         
  -2   8   4       2416.81       2446.87       196.81 o                         
  -1   8   4        211.28        223.40        47.34 o                         
   0   8   4       2049.25       2015.80        73.91 o                         
   1   8   4        401.54        305.77        84.94 o                         
  -8   9   4       1382.45       1474.75        72.67 o                         
  -7   9   4        301.08        224.17        55.43 o                         
  -6   9   4       5168.65       5247.81        71.98 o                         
  -5   9   4       1106.41       1180.16        51.78 o                         
  -4   9   4       1555.84       1758.76       114.46 o                         
  -3   9   4       2836.90       2930.38       213.18 o                         
  -2   9   4       1290.69       1198.28        60.23 o                         
  -1   9   4        258.98        261.83        70.56 o                         
  -5  10   4       1111.40       1127.36        71.06 o                         
  -4  10   4       1269.94       1092.67        98.58 o                         
  -1   1   5      10242.07      10005.34       122.78 o                         
   0   1   5       4407.61       3795.64        70.05 o                         
   1   1   5       4170.17       3931.42        58.33 o                         
  -3   2   5      17799.02      17875.12       249.02 o                         
  -2   2   5        137.20        240.53        53.37 o                         
  -1   2   5       9784.54       9379.98       134.87 o                         
   0   2   5       3245.67       3060.76        82.51 o                         
   1   2   5      13807.96      13347.10       465.07 o                         
   2   2   5       3777.11       3590.85        44.99 o                         
  -5   3   5        860.52        840.49        36.01 o                         
  -4   3   5       1714.77       1601.20        41.18 o                         
  -3   3   5      20768.63      21321.94       168.27 o                         
  -2   3   5      23892.90      26097.17       192.05 o                         
  -1   3   5       9387.40       9118.88        85.28 o                         
   0   3   5       8611.39       8048.06       472.87 o                         
   1   3   5       1452.50       1477.98        46.08 o                         
   2   3   5       4049.43       3969.75        56.74 o                         
   3   3   5       2012.93       2003.17        35.70 o                         
  -7   4   5       2850.76       2845.83       124.06 o                         
  -6   4   5       3729.26       3770.02        98.27 o                         
  -5   4   5        377.61        403.34        44.15 o                         
  -4   4   5        430.58        404.16        49.73 o                         
  -3   4   5       2320.32       2260.39        58.93 o                         
  -2   4   5       6832.25       6496.75       330.86 o                         
  -1   4   5       2796.16       2784.81        71.12 o                         
   0   4   5      12777.70      12597.48       476.80 o                         
   1   4   5      10584.74      10749.12       315.34 o                         
   2   4   5        436.74        465.18        33.32 o                         
   3   4   5        733.95        785.90        34.60 o                         
   4   4   5       2035.25       1999.82       123.68 o                         
  -9   5   5       2565.36       2364.79        96.28 o                         
  -8   5   5       2036.01       1977.60       127.55 o                         
  -7   5   5       3835.50       3619.84       138.33 o                         
  -6   5   5       3616.53       3688.99        72.41 o                         
  -5   5   5       5523.64       5689.11        89.67 o                         
  -4   5   5         68.47        119.68        43.78 o                         
  -3   5   5       5450.02       5441.77       117.77 o                         
  -2   5   5      13756.44      13791.03        87.54 o                         
  -1   5   5      12857.71      13839.32       372.74 o                         
   0   5   5        859.79        905.67        40.35 o                         
   1   5   5       5980.81       6105.93       167.38 o                         
   2   5   5        403.63        366.05        37.91 o                         
   3   5   5        726.81        756.23        55.29 o                         
   4   5   5       2747.68       2894.26       237.12 o                         
  -9   6   5        468.63        340.64        72.01 o                         
  -8   6   5       2165.49       2065.39        99.19 o                         
  -7   6   5       1749.10       1725.04        82.75 o                         
  -6   6   5       1661.56       1677.92        52.69 o                         
  -5   6   5       5174.13       5662.78        61.40 o                         
  -4   6   5       7701.91       7975.08        66.47 o                         
  -3   6   5        982.09       1009.38        38.10 o                         
  -2   6   5      12857.88      13332.75        86.32 o                         
  -1   6   5       5952.28       5897.71        57.34 o                         
   0   6   5       2582.19       2670.67        89.79 o                         
   1   6   5       2351.26       2535.52        79.86 o                         
   2   6   5       3222.85       3181.86        57.34 o                         
   3   6   5       2891.07       2835.31       121.52 o                         
  -9   7   5        244.69        174.52        50.81 o                         
  -8   7   5       2116.76       2033.11       102.61 o                         
  -7   7   5        262.18        282.94        53.27 o                         
  -6   7   5        831.76        854.55        53.25 o                         
  -5   7   5       1415.54       1413.01       110.25 o                         
  -4   7   5       9147.53       9765.61       747.24 o                         
  -3   7   5       3257.90       3399.50       124.46 o                         
  -2   7   5       3637.76       3739.50        90.15 o                         
  -1   7   5        588.35        542.28        54.26 o                         
   0   7   5        882.87        929.48        56.12 o                         
   1   7   5        213.35        169.74        66.66 o                         
   2   7   5       1438.45       1462.14        76.52 o                         
  -9   8   5        363.64        295.57        85.65 o                         
  -8   8   5       3731.26       3986.78        69.29 o                         
  -7   8   5        184.18        155.61        52.70 o                         
  -6   8   5        327.17        330.18        44.95 o                         
  -5   8   5       1322.25       1284.45        79.07 o                         
  -4   8   5         10.71         10.74        41.00 o                         
  -3   8   5       2005.54       2070.58        52.71 o                         
  -2   8   5        339.41        356.53        39.29 o                         
  -1   8   5       4978.87       5097.72        66.30 o                         
   0   8   5        239.54        250.04        58.08 o                         
   1   8   5         28.97         31.28        58.47 o                         
  -8   9   5       1393.46       1241.13        79.07 o                         
  -7   9   5       1261.35       1221.53        61.72 o                         
  -6   9   5        556.18        485.06       104.01 o                         
  -5   9   5        358.87        238.56        55.29 o                         
  -4   9   5        620.64        642.06        49.97 o                         
  -3   9   5        945.68        941.69       144.19 o                         
  -2   9   5       2615.59       2473.06       134.44 o                         
  -1   9   5        497.07        360.84        92.53 o                         
   0   0   6        275.93        216.96        71.50 o                         
  -1   1   6      24165.81      25481.11      1742.16 o                         
   0   1   6      26103.77      25837.07       189.84 o                         
   1   1   6       3500.14       3228.06        64.47 o                         
  -3   2   6      15195.10      14957.48       158.45 o                         
  -2   2   6       6363.14       6310.66       108.15 o                         
  -1   2   6      12557.06      12237.13       147.30 o                         
   0   2   6       9440.36       8864.77        97.41 o                         
   1   2   6        320.64        358.61        28.84 o                         
   2   2   6      14699.74      14250.52       321.59 o                         
  -5   3   6       9985.10      10384.01       285.46 o                         
  -4   3   6        629.45        588.35        38.18 o                         
  -3   3   6       3367.09       3375.50        76.65 o                         
  -2   3   6       1963.57       2175.18        70.34 o                         
  -1   3   6      25200.55      25746.44       266.72 o                         
   0   3   6       4156.47       4025.06       323.77 o                         
   1   3   6       2119.58       2094.24        46.04 o                         
   2   3   6        977.66       1020.52        51.12 o                         
   3   3   6       3381.05       3459.60        99.69 o                         
  -7   4   6       3932.26       3760.04       171.56 o                         
  -6   4   6       1988.99       2048.11        42.76 o                         
  -5   4   6         41.44         65.02        30.17 o                         
  -4   4   6        279.42        296.86        36.63 o                         
  -3   4   6       3129.00       3120.88        63.77 o                         
  -2   4   6      16830.91      16549.65       758.46 o                         
  -1   4   6       2906.34       2728.58        71.56 o                         
   0   4   6       4799.18       4718.29       211.02 o                         
   1   4   6       1025.60       1066.40        49.60 o                         
   2   4   6        199.73        128.67        44.34 o                         
   3   4   6       3930.19       3717.32       396.47 o                         
   4   4   6        105.95        135.83        53.99 o                         
  -9   5   6       3946.26       3636.48       299.90 o                         
  -8   5   6       3169.58       2912.66       149.27 o                         
  -7   5   6       1381.16       1351.06        56.49 o                         
  -6   5   6       1476.11       1606.15        52.62 o                         
  -5   5   6       4303.64       4322.31        83.93 o                         
  -4   5   6       2031.64       2049.73        58.86 o                         
  -3   5   6       2889.06       2820.38       203.08 o                         
  -2   5   6        752.80        748.95        37.61 o                         
  -1   5   6       1617.22       1711.57        55.36 o                         
   0   5   6       5749.37       6001.14       237.61 o                         
   1   5   6        250.22        254.38        34.99 o                         
   2   5   6       1332.24       1425.00        65.43 o                         
   3   5   6       1217.02       1120.87        61.67 o                         
   4   5   6       1953.79       1928.97        87.07 o                         
  -9   6   6        719.01        708.35        60.74 o                         
  -8   6   6        189.69        176.54        38.75 o                         
  -7   6   6       1169.80       1133.25        58.12 o                         
  -6   6   6      10973.13      11597.08       110.08 o                         
  -5   6   6        500.18        509.56        35.29 o                         
  -4   6   6        741.95        795.05        54.66 o                         
  -3   6   6       1704.65       1767.48        47.92 o                         
  -2   6   6        764.14        717.18        37.95 o                         
  -1   6   6       3173.22       3175.62        50.52 o                         
   0   6   6       3523.54       3598.21       192.57 o                         
   1   6   6      10718.08      10798.84        85.10 o                         
   2   6   6       1086.40       1107.65       103.24 o                         
   3   6   6       2066.74       1903.37        75.85 o                         
  -9   7   6        301.07        331.67        84.94 o                         
  -8   7   6       1264.09       1314.15        97.29 o                         
  -7   7   6       1299.38       1412.65        78.75 o                         
  -6   7   6       2274.90       2408.60       115.05 o                         
  -5   7   6       3764.47       3692.17        59.65 o                         
  -4   7   6        739.14        734.12        71.46 o                         
  -3   7   6       4628.22       4819.76       322.54 o                         
  -2   7   6        610.34        654.82        45.45 o                         
  -1   7   6       2218.93       2210.43        84.89 o                         
   0   7   6        647.09        575.86        47.74 o                         
   1   7   6       5804.09       5729.01        77.40 o                         
   2   7   6        184.55        161.39        66.80 o                         
  -8   8   6       3064.17       3078.39       137.23 o                         
  -7   8   6       3545.70       3791.67        75.71 o                         
  -6   8   6       1392.85       1392.18        57.77 o                         
  -5   8   6       6199.94       5878.55        60.47 o                         
  -4   8   6        630.93        647.00        53.56 o                         
  -3   8   6       1027.75       1111.51        48.36 o                         
  -2   8   6       1342.91       1330.86       117.25 o                         
  -1   8   6        646.58        717.95        56.50 o                         
   0   8   6       3191.74       3226.33       186.93 o                         
  -7   9   6        630.96        520.12       122.55 o                         
  -6   9   6       2818.40       2827.39        64.84 o                         
  -5   9   6       3539.31       3639.00        77.53 o                         
  -4   9   6        664.52        658.45        49.66 o                         
  -3   9   6        473.23        560.99        99.81 o                         
  -2   9   6        528.94        489.92        61.07 o                         
  -1   1   7       3902.67       3704.68       148.41 o                         
   0   1   7       6832.11       6186.21        76.66 o                         
   1   1   7      17619.41      17006.72       159.67 o                         
  -3   2   7        875.29        844.05        33.21 o                         
  -2   2   7       3878.77       3848.22        87.67 o                         
  -1   2   7       4235.13       4060.28        83.98 o                         
   0   2   7      13270.31      13023.29       116.49 o                         
   1   2   7       3667.98       3369.74        72.57 o                         
   2   2   7       5689.43       5422.41       111.94 o                         
  -5   3   7       7497.11       7512.34        66.57 o                         
  -4   3   7        198.28        185.21        26.51 o                         
  -3   3   7       3466.15       3430.14        76.23 o                         
  -2   3   7       3240.27       2977.86        68.22 o                         
  -1   3   7       3740.38       3521.73        61.53 o                         
   0   3   7      13175.12      13181.37       738.89 o                         
   1   3   7       4157.07       4070.08       244.44 o                         
   2   3   7      16372.97      16724.86       923.87 o                         
   3   3   7       2516.54       2642.87        50.16 o                         
  -7   4   7       1805.53       1852.06        43.42 o                         
  -6   4   7       8491.04       8815.49       196.11 o                         
  -5   4   7       4377.84       4442.75        71.59 o                         
  -4   4   7      23524.32      26021.68       158.12 o                         
  -3   4   7       5551.79       5629.49        88.48 o                         
  -2   4   7       4101.67       4015.16        52.77 o                         
  -1   4   7        971.62        971.47        38.76 o                         
   0   4   7       1133.87       1244.38        48.22 o                         
   1   4   7       4524.97       4735.45        66.77 o                         
   2   4   7       5381.71       5447.86       135.63 o                         
   3   4   7       3423.88       3442.27       139.62 o                         
   4   4   7        219.51        160.79        54.95 o                         
  -9   5   7        785.98        709.69       171.12 o                         
  -8   5   7       3210.05       3053.93        87.45 o                         
  -7   5   7       3819.75       3955.17       106.88 o                         
  -6   5   7       3235.02       3612.73        76.13 o                         
  -5   5   7       2750.51       2897.24        74.33 o                         
  -4   5   7       8681.93       9240.43       107.24 o                         
  -3   5   7       2367.56       2439.73        51.38 o                         
  -2   5   7       3528.95       3663.82        57.40 o                         
  -1   5   7       4091.93       4216.46       246.23 o                         
   0   5   7       1815.16       1861.55        45.67 o                         
   1   5   7       4903.05       4814.13        72.62 o                         
   2   5   7        785.93        751.62        53.46 o                         
   3   5   7       1443.73       1361.55        91.81 o                         
   4   5   7       1216.48       1014.60        69.11 o                         
  -9   6   7       1852.91       1804.34       115.50 o                         
  -8   6   7        752.43        711.39        50.71 o                         
  -7   6   7       1488.60       1505.19        60.60 o                         
  -6   6   7       2416.69       2634.04        84.13 o                         
  -5   6   7       6549.48       7030.07       159.28 o                         
  -4   6   7        641.98        602.43        42.73 o                         
  -3   6   7        910.60        934.52        46.69 o                         
  -2   6   7       2328.78       2392.79        50.79 o                         
  -1   6   7       2751.39       2860.95        53.90 o                         
   0   6   7        650.32        739.39        45.42 o                         
   1   6   7        368.70        302.96        48.27 o                         
   2   6   7       3035.61       3055.90        77.04 o                         
   3   6   7         19.23          8.84        76.43 o                         
  -9   7   7         41.62        -47.31        86.09 o                         
  -8   7   7       2721.46       2559.37       104.94 o                         
  -7   7   7          4.16         53.88        73.88 o                         
  -6   7   7       1645.34       1762.33       107.53 o                         
  -5   7   7        694.41        811.50        44.60 o                         
  -4   7   7       1478.97       1541.05        48.28 o                         
  -3   7   7       3582.29       3551.56        51.91 o                         
  -2   7   7       1102.81       1168.63        47.37 o                         
  -1   7   7       1366.67       1476.02        48.93 o                         
   0   7   7        359.55        330.52        47.48 o                         
   1   7   7       1544.78       1541.05        92.68 o                         
   2   7   7        132.22        144.92        59.51 o                         
  -8   8   7        458.55        548.21       128.81 o                         
  -7   8   7        426.21        491.94       101.69 o                         
  -6   8   7       1478.86       1600.78        67.83 o                         
  -5   8   7       1820.96       1662.88        44.80 o                         
  -4   8   7       2141.78       2218.77        59.62 o                         
  -3   8   7        263.82        253.64        53.79 o                         
  -2   8   7       2452.88       2365.97       134.04 o                         
  -1   8   7        594.09        572.95        58.44 o                         
   0   8   7       2238.15       2127.76       203.35 o                         
  -7   9   7        561.59        494.49        66.74 o                         
  -6   9   7        899.27        862.23        60.38 o                         
  -5   9   7       2912.75       2861.38        66.72 o                         
  -4   9   7       1437.63       1427.56        53.80 o                         
  -3   9   7       5138.33       5350.12       108.19 o                         
  -2   9   7        867.85        661.20        73.84 o                         
  -1   1   8       4230.61       4126.51       247.17 o                         
   0   1   8      12354.58      11686.86       111.76 o                         
   1   1   8       2709.60       2511.06        52.76 o                         
  -3   2   8       6566.44       6137.84        67.83 o                         
  -2   2   8       7866.08       7977.38        85.98 o                         
  -1   2   8       1230.43       1166.79        62.34 o                         
   0   2   8       3740.11       3445.53       148.34 o                         
   1   2   8      12571.79      12343.84       293.32 o                         
   2   2   8       3194.14       2977.70        43.14 o                         
  -5   3   8        810.56        764.87        35.00 o                         
  -4   3   8       2045.46       2180.55       249.36 o                         
  -3   3   8       2950.57       2805.81        63.56 o                         
  -2   3   8      19095.77      20150.15       156.53 o                         
  -1   3   8        887.27        860.76        55.09 o                         
   0   3   8       7410.31       7507.89       177.11 o                         
   1   3   8       5063.48       5129.50       285.52 o                         
   2   3   8        529.85        538.38        52.21 o                         
   3   3   8       2593.12       2516.79        49.93 o                         
  -7   4   8        779.20        795.84        40.31 o                         
  -6   4   8       2489.81       2365.27        56.40 o                         
  -5   4   8        886.91        905.43        35.69 o                         
  -4   4   8        737.46        697.26        64.07 o                         
  -3   4   8       9968.55      10496.42       117.58 o                         
  -2   4   8       1639.91       1506.85        38.40 o                         
  -1   4   8       1989.29       2103.82        52.28 o                         
   0   4   8        703.78        717.36        39.22 o                         
   1   4   8       9800.55      10350.43       493.38 o                         
   2   4   8        657.69        662.96        39.06 o                         
   3   4   8        825.33        798.41        55.73 o                         
   4   4   8       3178.75       3134.43       160.83 o                         
  -9   5   8       1568.11       1427.46        90.08 o                         
  -8   5   8       2137.56       2109.32        68.80 o                         
  -7   5   8       3510.48       3421.30       253.28 o                         
  -6   5   8       1229.79       1214.26        62.82 o                         
  -5   5   8       1601.75       1726.21        67.17 o                         
  -4   5   8       5314.28       5983.64        92.47 o                         
  -3   5   8       3757.91       3942.06        96.09 o                         
  -2   5   8       8738.67       8719.64       171.05 o                         
  -1   5   8      15258.09      15398.54        91.12 o                         
   0   5   8       9524.66       9685.00       291.68 o                         
   1   5   8       1176.52       1199.07        48.17 o                         
   2   5   8       1643.97       1679.51        59.39 o                         
   3   5   8        343.97        313.45        83.72 o                         
   4   5   8        539.46        505.81        71.21 o                         
  -9   6   8        691.18        719.52        71.31 o                         
  -8   6   8        478.32        542.77        69.32 o                         
  -7   6   8       1230.85       1233.25        58.82 o                         
  -6   6   8       2704.69       2850.44        84.80 o                         
  -5   6   8       1613.44       1747.05        86.60 o                         
  -4   6   8       6501.31       6999.34       208.33 o                         
  -3   6   8       3781.27       3991.73       102.79 o                         
  -2   6   8       5648.30       5643.01       196.97 o                         
  -1   6   8        770.63        782.91        88.92 o                         
   0   6   8       1393.44       1470.38        57.45 o                         
   1   6   8        434.47        480.51        47.27 o                         
   2   6   8       2380.31       2324.77        58.42 o                         
   3   6   8       2706.76       2535.42        92.73 o                         
  -8   7   8       2966.10       2651.18       183.07 o                         
  -7   7   8        318.05        241.12        92.22 o                         
  -6   7   8       1359.66       1502.67        47.56 o                         
  -5   7   8       1113.99       1260.11        54.53 o                         
  -4   7   8       1902.37       1936.52        69.55 o                         
  -3   7   8       6239.62       6315.15        66.61 o                         
  -2   7   8        947.86        958.12        46.95 o                         
  -1   7   8       1342.66       1353.85        57.79 o                         
   0   7   8         54.58         31.53        52.62 o                         
   1   7   8        440.35        369.64        50.33 o                         
  -8   8   8        829.97        634.35       102.29 o                         
  -7   8   8        449.21        516.92        97.01 o                         
  -6   8   8        217.78        200.69        54.34 o                         
  -5   8   8        957.66        925.29        60.85 o                         
  -4   8   8       1370.36       1472.99        50.50 o                         
  -3   8   8       2379.07       2517.66       109.43 o                         
  -2   8   8       2098.75       2113.17       100.79 o                         
  -1   8   8       2302.43       2378.87        58.55 o                         
   0   8   8        726.38        628.76        74.62 o                         
  -7   9   8       1289.17       1097.21        86.85 o                         
  -6   9   8        351.45        409.21        89.94 o                         
  -5   9   8        173.56        125.35        69.25 o                         
  -4   9   8        236.85        262.49        65.72 o                         
  -3   9   8        129.80        185.59        84.15 o                         
   0   0   9      16525.85      17904.68       251.74 o                         
  -1   1   9        823.68        843.66        45.18 o                         
   0   1   9      14932.67      14510.95       164.46 o                         
   1   1   9      12818.56      12452.62       175.83 o                         
  -3   2   9       6057.96       5750.62        68.23 o                         
  -2   2   9       8318.85       8093.07       182.00 o                         
  -1   2   9      13647.45      13448.84       116.53 o                         
   0   2   9       5295.92       4923.40       347.26 o                         
   1   2   9       7811.02       7320.07       196.75 o                         
   2   2   9       4005.69       4036.77        86.99 o                         
  -5   3   9       8370.85       8414.17       143.85 o                         
  -4   3   9       4126.27       4102.40        89.48 o                         
  -3   3   9        172.58        147.36        35.96 o                         
  -2   3   9       3415.61       3595.15        70.73 o                         
  -1   3   9       2147.37       2131.72       117.91 o                         
   0   3   9        285.95        298.99        36.08 o                         
   1   3   9       2761.47       2746.15       120.19 o                         
   2   3   9       1353.16       1361.90        52.72 o                         
   3   3   9       2937.10       2893.65        59.34 o                         
  -7   4   9       1258.38       1205.42        42.83 o                         
  -6   4   9        400.84        468.90        84.56 o                         
  -5   4   9        693.36        650.46        48.25 o                         
  -4   4   9        398.69        438.86        60.58 o                         
  -3   4   9       3074.14       3257.76        81.01 o                         
  -2   4   9       7399.58       7520.92       173.83 o                         
  -1   4   9       8219.73       8292.01       113.09 o                         
   0   4   9       1958.15       2022.23        88.82 o                         
   1   4   9        295.39        325.11        43.36 o                         
   2   4   9        788.42        772.31        50.71 o                         
   3   4   9       2168.22       2017.10        63.11 o                         
   4   4   9       2314.57       2168.94        91.99 o                         
  -9   5   9       1482.94       1279.05        77.44 o                         
  -8   5   9       1901.02       1837.64        54.98 o                         
  -7   5   9        504.60        459.60        77.73 o                         
  -6   5   9       2200.40       2198.98       104.36 o                         
  -5   5   9        683.28        675.49        45.30 o                         
  -4   5   9        156.26        182.57        42.39 o                         
  -3   5   9       7819.39       8101.23       155.58 o                         
  -2   5   9        177.29        167.32        33.85 o                         
  -1   5   9       3728.28       3846.30        54.41 o                         
   0   5   9       2170.85       2355.29       120.11 o                         
   1   5   9       3898.57       3921.11        78.79 o                         
   2   5   9        268.13        238.75        65.84 o                         
   3   5   9       1932.14       1916.70        65.69 o                         
   4   5   9       1390.83       1274.37        76.19 o                         
  -9   6   9        263.08        286.23        61.50 o                         
  -8   6   9        448.37        418.58        57.92 o                         
  -7   6   9         83.48         79.10        44.65 o                         
  -6   6   9       5811.82       5909.79        83.29 o                         
  -5   6   9       1948.28       2093.42        50.01 o                         
  -4   6   9        501.57        473.85        35.26 o                         
  -3   6   9        406.01        396.30        40.83 o                         
  -2   6   9        158.06        166.48        33.74 o                         
  -1   6   9       4438.62       4719.10       273.26 o                         
   0   6   9         58.35         25.57        51.50 o                         
   1   6   9       6472.10       6524.06       415.08 o                         
   2   6   9       2796.32       2665.81       245.57 o                         
   3   6   9       2350.39       2157.95        95.87 o                         
  -8   7   9        504.07        269.78       118.27 o                         
  -7   7   9       6730.64       6688.15       116.13 o                         
  -6   7   9        437.45        450.18        85.56 o                         
  -5   7   9       2115.76       1996.53        50.90 o                         
  -4   7   9        211.36        195.45        41.20 o                         
  -3   7   9       2520.68       2710.32       122.43 o                         
  -2   7   9        451.21        521.52        53.18 o                         
  -1   7   9        868.34        817.55        48.93 o                         
   0   7   9       3994.29       4035.94       336.14 o                         
   1   7   9        933.49        877.79        78.38 o                         
  -7   8   9       3068.21       3184.39        84.61 o                         
  -6   8   9       2698.77       2640.34        63.66 o                         
  -5   8   9       3882.99       3934.48        77.18 o                         
  -4   8   9       3185.78       3215.76        78.98 o                         
  -3   8   9        292.09        351.94        76.99 o                         
  -2   8   9        429.56        421.01        58.10 o                         
  -1   8   9        106.79         78.02        64.85 o                         
  -6   9   9        987.34        942.28        83.10 o                         
  -5   9   9        180.11        206.51        66.19 o                         
  -4   9   9        549.08        425.13        71.33 o                         
  -3   9   9        368.42        291.72        72.01 o                         
  -1   1  10        863.82        868.22        43.83 o                         
   0   1  10       1930.96       1825.01        47.15 o                         
   1   1  10       8242.12       7927.04       151.49 o                         
  -3   2  10       3413.70       3499.50       137.10 o                         
  -2   2  10        453.63        410.94        38.27 o                         
  -1   2  10       4494.04       4489.16       150.79 o                         
   0   2  10      20843.63      21290.53       412.33 o                         
   1   2  10       1382.38       1412.55        50.13 o                         
   2   2  10       2481.57       2316.22        48.82 o                         
  -5   3  10       3685.47       3748.64        59.03 o                         
  -4   3  10       5520.17       5517.53        68.59 o                         
  -3   3  10       1791.57       1817.42       123.32 o                         
  -2   3  10       2665.23       2833.49        81.88 o                         
  -1   3  10        812.22        840.90        40.24 o                         
   0   3  10       3272.43       3268.68       246.29 o                         
   1   3  10       4627.05       4743.68       198.29 o                         
   2   3  10       6257.36       6381.89       229.43 o                         
   3   3  10       9471.64       9661.15       278.01 o                         
  -7   4  10        462.27        416.43        41.21 o                         
  -6   4  10       8934.16       9055.48       301.18 o                         
  -5   4  10       1174.27       1175.82        78.37 o                         
  -4   4  10       7899.44       7773.20       255.62 o                         
  -3   4  10      11163.39      11837.45       121.75 o                         
  -2   4  10       1943.79       1962.01        45.94 o                         
  -1   4  10        743.01        722.46        89.59 o                         
   0   4  10        460.84        511.71        36.76 o                         
   1   4  10       3276.51       3386.27        61.61 o                         
   2   4  10        750.48        752.75        56.71 o                         
   3   4  10        442.63        460.61        47.59 o                         
   4   4  10       1924.35       1908.27        78.19 o                         
  -8   5  10        450.24        458.44        60.42 o                         
  -7   5  10       1677.51       1631.68        80.63 o                         
  -6   5  10       3062.69       2977.90       161.11 o                         
  -5   5  10       7418.89       7612.82        96.49 o                         
  -4   5  10        513.46        486.89        60.64 o                         
  -3   5  10        794.60        862.09        38.92 o                         
  -2   5  10        574.56        569.58        39.08 o                         
  -1   5  10       3902.98       3953.06       102.21 o                         
   0   5  10        470.86        529.18        47.15 o                         
   1   5  10       2360.67       2420.55        64.34 o                         
   2   5  10       3356.79       3058.01       113.68 o                         
   3   5  10        181.56        155.16        70.18 o                         
  -8   6  10       2512.38       2251.12        59.77 o                         
  -7   6  10        933.08        876.61        71.92 o                         
  -6   6  10         28.34         69.41        49.74 o                         
  -5   6  10       2816.27       3004.43        77.96 o                         
  -4   6  10        952.84        974.94       111.13 o                         
  -3   6  10       1306.38       1340.04        46.98 o                         
  -2   6  10       3553.92       3695.55        61.54 o                         
  -1   6  10       1620.18       1584.00       136.69 o                         
   0   6  10        988.33        981.42        73.55 o                         
   1   6  10        720.04        731.40        56.72 o                         
   2   6  10        969.96        970.06        62.57 o                         
  -8   7  10        439.35        343.10        89.04 o                         
  -7   7  10        572.26        552.25        68.66 o                         
  -6   7  10       1316.85       1329.11        73.63 o                         
  -5   7  10       2881.59       2810.31        64.11 o                         
  -4   7  10        479.11        470.74        52.24 o                         
  -3   7  10       1098.02       1088.74        47.23 o                         
  -2   7  10       2648.34       2845.41       157.58 o                         
  -1   7  10        113.30        121.06        54.26 o                         
   0   7  10       1722.59       1682.80        73.88 o                         
   1   7  10       1152.64       1070.57       157.16 o                         
  -7   8  10        813.22        717.06        69.18 o                         
  -6   8  10          8.11         43.98        66.20 o                         
  -5   8  10       3066.40       3076.01        94.15 o                         
  -4   8  10       3183.88       3340.81       164.74 o                         
  -3   8  10        865.94        838.22        59.19 o                         
  -2   8  10        566.57        617.17        59.87 o                         
  -1   8  10       1564.16       1617.06       105.81 o                         
  -1   1  11        140.19        138.32        37.32 o                         
   0   1  11       7796.90       7547.43       144.08 o                         
   1   1  11       7542.24       7606.47        85.70 o                         
  -3   2  11        827.39        829.95        93.29 o                         
  -2   2  11       6169.61       6465.32       303.31 o                         
  -1   2  11       1588.89       1650.87        59.35 o                         
   0   2  11       2357.60       2383.70        84.76 o                         
   1   2  11       1514.84       1501.78        49.68 o                         
   2   2  11       2995.97       3061.47       108.32 o                         
  -5   3  11        218.52        184.42        35.46 o                         
  -4   3  11       2353.55       2284.91        88.36 o                         
  -3   3  11       1794.41       1797.48       113.22 o                         
  -2   3  11       3053.85       3163.96        92.36 o                         
  -1   3  11       6537.24       6492.57        74.65 o                         
   0   3  11        786.01        829.26        50.97 o                         
   1   3  11       5101.48       4946.35       251.50 o                         
   2   3  11       1107.67       1147.57        57.15 o                         
   3   3  11       2989.94       2944.65        93.20 o                         
  -7   4  11       1042.18        990.95        63.58 o                         
  -6   4  11        918.07        977.79        56.44 o                         
  -5   4  11        551.61        534.12        37.14 o                         
  -4   4  11        652.99        619.72        34.98 o                         
  -3   4  11       8713.62       8837.66       108.24 o                         
  -2   4  11       3898.47       3912.67        97.42 o                         
  -1   4  11       5800.99       5751.27       195.40 o                         
   0   4  11       4306.88       4222.28       214.91 o                         
   1   4  11       3724.72       3671.80       143.87 o                         
   2   4  11        897.09        942.25        50.72 o                         
   3   4  11         43.96         -1.95        68.30 o                         
   4   4  11       1071.24       1007.39        86.61 o                         
  -8   5  11        845.06        697.33       151.90 o                         
  -7   5  11       1928.31       1940.29        71.98 o                         
  -6   5  11       2989.37       2776.87        89.34 o                         
  -5   5  11         59.22         62.45        48.62 o                         
  -4   5  11       6604.12       6847.39        94.38 o                         
  -3   5  11       4568.92       4697.72        61.54 o                         
  -2   5  11       1367.69       1396.32        68.65 o                         
  -1   5  11       2897.43       2939.25        88.58 o                         
   0   5  11      12604.41      12657.17       772.64 o                         
   1   5  11        145.58        116.83        52.78 o                         
   2   5  11        727.83        696.48        77.84 o                         
   3   5  11       1210.11       1127.30        77.12 o                         
  -8   6  11        436.16        409.60       122.15 o                         
  -7   6  11         57.66         47.29        70.29 o                         
  -6   6  11       2204.92       2229.71        65.06 o                         
  -5   6  11         18.18         14.43        41.02 o                         
  -4   6  11        793.08        822.27        52.78 o                         
  -3   6  11       6036.43       6092.25        67.00 o                         
  -2   6  11       1330.61       1344.27        47.99 o                         
  -1   6  11       1872.62       1842.57        52.57 o                         
   0   6  11         91.34        120.10        44.63 o                         
   1   6  11        138.75        145.44        58.05 o                         
   2   6  11       1432.67       1428.02        91.52 o                         
  -7   7  11        457.73        373.48        65.76 o                         
  -6   7  11        550.89        515.06        66.84 o                         
  -5   7  11       2433.15       2466.94        87.17 o                         
  -4   7  11       3198.65       3099.85        51.97 o                         
  -3   7  11       1692.94       1823.93       144.56 o                         
  -2   7  11       1669.28       1595.68        69.85 o                         
  -1   7  11        346.63        349.56        56.63 o                         
   0   7  11        638.62        501.40       230.88 o                         
  -6   8  11        167.81        156.38        56.53 o                         
  -5   8  11         28.02         12.95        53.39 o                         
  -4   8  11       1477.68       1397.81       125.30 o                         
  -3   8  11       1555.26       1623.19        65.61 o                         
  -2   8  11       3170.71       3155.05       110.98 o                         
   0   0  12      15687.80      16497.96       231.31 o                         
  -1   1  12       8503.95       9038.42       235.65 o                         
   0   1  12        682.05        722.79        49.14 o                         
   1   1  12      13988.44      14054.90       110.76 o                         
  -3   2  12       1289.68       1237.91        42.59 o                         
  -2   2  12       4070.27       4076.94       103.58 o                         
  -1   2  12       2791.62       2825.36        65.61 o                         
   0   2  12       2390.52       2494.67        80.52 o                         
   1   2  12       7229.83       7151.45       291.70 o                         
   2   2  12        765.55        727.96        43.52 o                         
  -5   3  12       6021.35       6263.96       114.43 o                         
  -4   3  12       1544.11       1475.05        42.91 o                         
  -3   3  12       2594.16       2700.08       206.65 o                         
  -2   3  12       2221.82       2170.14        60.75 o                         
  -1   3  12       1467.30       1408.94        45.66 o                         
   0   3  12          2.11         19.21        41.71 o                         
   1   3  12        554.47        504.74        49.44 o                         
   2   3  12       3794.56       4002.78        84.92 o                         
   3   3  12        629.91        686.68        84.78 o                         
  -7   4  12        142.33        192.48        52.93 o                         
  -6   4  12         72.86         57.97        38.12 o                         
  -5   4  12        384.13        437.52        43.60 o                         
  -4   4  12        763.89        710.15        50.54 o                         
  -3   4  12       4784.43       4856.39       254.70 o                         
  -2   4  12       1459.33       1400.38        46.79 o                         
  -1   4  12       3500.35       3657.50        86.48 o                         
   0   4  12        837.91        794.97        50.36 o                         
   1   4  12       1400.71       1410.76        55.19 o                         
   2   4  12       1375.32       1320.94        57.15 o                         
   3   4  12         54.06         81.30        77.66 o                         
   4   4  12       1962.78       1716.24       103.10 o                         
  -8   5  12       1014.69        944.79       134.46 o                         
  -7   5  12        822.19        844.88        61.07 o                         
  -6   5  12        351.38        344.00        47.78 o                         
  -5   5  12         50.82         64.65        53.82 o                         
  -4   5  12        577.99        581.40        35.21 o                         
  -3   5  12       2551.81       2764.76       101.55 o                         
  -2   5  12       2980.83       3080.22        80.88 o                         
  -1   5  12       2420.33       2483.21       113.73 o                         
   0   5  12        287.29        340.11        59.31 o                         
   1   5  12       3040.68       3092.10       187.32 o                         
   2   5  12       1470.08       1376.70        98.48 o                         
   3   5  12       2323.08       2170.32        97.80 o                         
  -7   6  12       1862.98       1611.34       134.78 o                         
  -6   6  12        322.59        308.53        70.31 o                         
  -5   6  12       2260.03       2146.12        52.88 o                         
  -4   6  12       1259.17       1322.56        71.97 o                         
  -3   6  12        561.04        598.14        46.07 o                         
  -2   6  12        211.85        224.51        42.91 o                         
  -1   6  12       2978.98       3059.22        64.64 o                         
   0   6  12       2716.83       2786.56       117.44 o                         
   1   6  12        549.55        460.40       109.96 o                         
  -7   7  12       5320.92       4898.31       171.08 o                         
  -6   7  12       3153.57       3066.15        76.39 o                         
  -5   7  12        230.44        277.66        64.24 o                         
  -4   7  12        983.40       1018.15        57.35 o                         
  -3   7  12       1782.16       1835.11        70.03 o                         
  -2   7  12         42.77          6.79        65.43 o                         
  -1   7  12         13.80        -15.22        67.51 o                         
   0   7  12       1314.67       1263.78        75.56 o                         
  -5   8  12        207.35        265.37        79.90 o                         
  -4   8  12       2089.25       2147.60       154.24 o                         
  -3   8  12       1431.51       1328.62       166.36 o                         
  -1   1  13        200.13        199.84        42.47 o                         
   0   1  13       1703.58       1745.81        79.77 o                         
   1   1  13        248.60        258.23        39.33 o                         
  -3   2  13       2683.09       2627.29       118.09 o                         
  -2   2  13        400.35        390.68        42.81 o                         
  -1   2  13        649.23        663.81        40.45 o                         
   0   2  13      10802.78      10976.04       133.26 o                         
   1   2  13       7045.14       6895.71       110.01 o                         
   2   2  13        793.38        763.08        38.78 o                         
  -5   3  13       3356.05       3304.59        92.43 o                         
  -4   3  13       4728.02       4697.43        65.01 o                         
  -3   3  13       6060.84       6045.73       236.36 o                         
  -2   3  13       2289.21       2303.91       105.75 o                         
  -1   3  13       1401.77       1396.20        46.65 o                         
   0   3  13        305.31        254.59        60.79 o                         
   1   3  13       2535.97       2649.66        93.51 o                         
   2   3  13        166.62        207.33        58.76 o                         
   3   3  13       4636.78       4485.72       107.17 o                         
  -7   4  13       1994.13       1765.61       114.45 o                         
  -6   4  13       3568.94       3625.51       289.57 o                         
  -5   4  13       6137.91       6038.74       267.85 o                         
  -4   4  13        930.55        812.69        57.35 o                         
  -3   4  13       5358.09       5548.20       159.52 o                         
  -2   4  13       1974.38       1982.71        76.76 o                         
  -1   4  13         16.45         18.61        48.03 o                         
   0   4  13       1349.57       1484.32        68.74 o                         
   1   4  13        256.76        259.22        50.85 o                         
   2   4  13       4751.35       4360.45       205.18 o                         
   3   4  13        313.77        319.90        77.20 o                         
  -7   5  13        213.30        133.97        84.08 o                         
  -6   5  13        511.14        448.94        56.21 o                         
  -5   5  13       2142.75       2272.05       128.27 o                         
  -4   5  13       1366.45       1372.33        42.44 o                         
  -3   5  13        136.18        127.45        41.08 o                         
  -2   5  13        517.25        560.93        43.38 o                         
  -1   5  13       4192.34       4325.52       193.28 o                         
   0   5  13        311.04        313.73        54.79 o                         
   1   5  13        313.66        278.64        62.90 o                         
   2   5  13       1092.32        985.85        68.83 o                         
  -7   6  13       2607.68       2441.17        69.83 o                         
  -6   6  13       1163.55       1092.72        96.49 o                         
  -5   6  13        194.49        202.38        47.67 o                         
  -4   6  13       1119.38       1187.15        60.33 o                         
  -3   6  13        457.08        433.56        52.23 o                         
  -2   6  13       2395.15       2404.52       124.77 o                         
  -1   6  13        421.70        432.88        74.10 o                         
   0   6  13        648.40        627.49        60.35 o                         
   1   6  13        804.13        659.33       126.92 o                         
  -6   7  13       1044.84       1087.68        77.65 o                         
  -5   7  13       2730.81       2779.11        64.59 o                         
  -4   7  13        461.33        403.91        55.94 o                         
  -3   7  13        495.41        434.21        66.82 o                         
  -2   7  13       1582.98       1631.67        73.60 o                         
  -1   7  13       1475.97       1605.92       152.14 o                         
  -1   1  14       1192.82       1167.80        56.34 o                         
   0   1  14       2284.31       2306.59        82.46 o                         
   1   1  14       3503.70       3554.81        63.36 o                         
  -3   2  14       1478.32       1342.42        43.80 o                         
  -2   2  14       1516.99       1497.23        49.76 o                         
  -1   2  14       4817.61       4925.71        69.51 o                         
   0   2  14       1612.00       1494.77        59.94 o                         
   1   2  14         63.17         79.21        60.93 o                         
   2   2  14        712.63        710.44        52.52 o                         
  -5   3  14        126.78        174.57        41.65 o                         
  -4   3  14       1625.22       1615.77        91.31 o                         
  -3   3  14       2239.16       2348.83        97.60 o                         
  -2   3  14       1329.88       1317.88        43.07 o                         
  -1   3  14       3889.45       3843.52        60.37 o                         
   0   3  14       1616.92       1678.17        85.87 o                         
   1   3  14       1570.17       1450.59        67.50 o                         
   2   3  14       1063.51       1157.65        89.78 o                         
   3   3  14       1579.53       1455.47        85.02 o                         
  -7   4  14       1516.50       1660.67       135.13 o                         
  -6   4  14       1114.92       1024.54       114.18 o                         
  -5   4  14       1509.19       1376.07        49.06 o                         
  -4   4  14       1097.64       1103.19        58.34 o                         
  -3   4  14       2149.82       2080.09        65.19 o                         
  -2   4  14       4282.10       4353.31        63.84 o                         
  -1   4  14       2651.00       2711.03        64.25 o                         
   0   4  14       7805.98       8129.99       146.13 o                         
   1   4  14         71.62         59.67        58.37 o                         
   2   4  14        358.89        323.11        77.40 o                         
   3   4  14        101.77         89.33        93.90 o                         
  -7   5  14        545.47        528.80        70.07 o                         
  -6   5  14       2682.06       2472.39        61.17 o                         
  -5   5  14        454.03        434.48        69.30 o                         
  -4   5  14       1881.55       1863.27        49.77 o                         
  -3   5  14       4277.41       4367.05       192.31 o                         
  -2   5  14       1133.92       1172.50        82.11 o                         
  -1   5  14        337.69        325.45        59.31 o                         
   0   5  14       4588.22       4668.32       172.50 o                         
   1   5  14        868.46        809.99        70.70 o                         
   2   5  14        531.78        529.56       108.63 o                         
  -6   6  14        457.57        530.58        68.05 o                         
  -5   6  14        573.17        465.57        45.77 o                         
  -4   6  14        540.87        468.51        49.56 o                         
  -3   6  14       1302.39       1247.52        67.81 o                         
  -2   6  14        440.35        391.60        59.88 o                         
  -1   6  14       1863.13       1668.94        96.49 o                         
   0   6  14       1014.57        906.54        88.62 o                         
  -5   7  14        376.56        325.36        58.18 o                         
  -4   7  14       5108.95       4972.43        75.81 o                         
  -3   7  14         72.79        150.36        91.77 o                         
  -2   7  14       1969.46       1818.64       134.60 o                         
   0   0  15       2986.65       2827.21       132.90 o                         
  -1   1  15       7468.04       7749.33       183.01 o                         
   0   1  15       3465.85       3594.82        98.89 o                         
   1   1  15       4909.86       5018.04        97.04 o                         
  -3   2  15        198.47        173.74        48.09 o                         
  -2   2  15       1123.70       1137.43        55.16 o                         
  -1   2  15         38.34         24.87        47.90 o                         
   0   2  15        808.29        809.07        77.13 o                         
   1   2  15       1187.58       1176.95        82.72 o                         
   2   2  15       1825.04       1800.91        58.23 o                         
  -5   3  15       2817.91       2896.70        75.32 o                         
  -4   3  15        330.17        322.46        52.30 o                         
  -3   3  15       4699.69       4769.02        74.56 o                         
  -2   3  15        174.97        217.91        42.81 o                         
  -1   3  15       1597.30       1704.55        65.20 o                         
   0   3  15       3120.67       3190.28        97.51 o                         
   1   3  15        716.47        624.53        84.15 o                         
   2   3  15       1894.91       1912.56        85.23 o                         
   3   3  15        106.77         24.38       109.89 o                         
  -6   4  15        148.15        160.62        68.71 o                         
  -5   4  15        341.90        298.22        67.77 o                         
  -4   4  15        661.13        595.35        47.35 o                         
  -3   4  15       2751.48       2651.85        51.63 o                         
  -2   4  15        292.52        323.78        39.68 o                         
  -1   4  15       1962.48       1981.28        65.22 o                         
   0   4  15        947.45       1033.17        86.20 o                         
   1   4  15       1878.21       1883.95       112.38 o                         
   2   4  15        768.18        804.51        80.88 o                         
  -6   5  15        144.59        156.51        72.14 o                         
  -5   5  15        270.73        296.25        59.20 o                         
  -4   5  15       1178.60       1196.33        71.36 o                         
  -3   5  15        647.28        623.64        48.17 o                         
  -2   5  15       3178.99       3240.53       100.87 o                         
  -1   5  15        323.96        322.34        66.65 o                         
   0   5  15        589.82        547.19        65.45 o                         
   1   5  15        842.11        837.08       134.87 o                         
  -6   6  15        773.81        738.98        72.95 o                         
  -5   6  15        317.39        304.82        51.80 o                         
  -4   6  15       1202.95       1050.06        51.94 o                         
  -3   6  15        492.19        466.09        50.17 o                         
  -2   6  15        123.01        131.68        67.23 o                         
  -1   6  15        599.86        643.05        93.76 o                         
   0   6  15       1505.01       1429.94       152.65 o                         
  -1   1  16        285.55        292.12        61.91 o                         
   0   1  16       1656.37       1711.05        88.25 o                         
   1   1  16       1778.33       1772.53        60.91 o                         
  -3   2  16       2504.06       2450.96        79.25 o                         
  -2   2  16        180.54        155.80        52.71 o                         
  -1   2  16        779.19        788.80        78.00 o                         
   0   2  16       3031.32       3216.39        98.43 o                         
   1   2  16       3589.10       3601.18       101.13 o                         
   2   2  16       1300.18       1277.57        95.77 o                         
  -5   3  16       2119.32       2026.59        74.13 o                         
  -4   3  16       1989.13       2015.80        83.65 o                         
  -3   3  16       3447.78       3437.52       108.75 o                         
  -2   3  16       1053.83       1089.89        51.10 o                         
  -1   3  16        831.97        840.38        79.22 o                         
   0   3  16        672.95        615.20        79.93 o                         
   1   3  16        172.63        132.62        70.69 o                         
   2   3  16       2193.72       2200.19       116.81 o                         
   3   3  16        226.50        261.21       133.84 o                         
  -6   4  16        563.27        482.96        68.78 o                         
  -5   4  16       2277.80       2278.07        76.02 o                         
  -4   4  16       2889.76       2916.34       131.84 o                         
  -3   4  16        511.08        541.07        55.52 o                         
  -2   4  16        721.28        738.39        51.82 o                         
  -1   4  16        223.80        300.81        96.87 o                         
   0   4  16       1426.00       1394.22        79.09 o                         
   1   4  16        245.09        240.51       105.50 o                         
   2   4  16       2165.40       2093.16       141.97 o                         
  -5   5  16         53.34         23.45        67.25 o                         
  -4   5  16       1489.84       1450.59        59.66 o                         
  -3   5  16        687.97        662.79        58.95 o                         
  -2   5  16        714.14        715.66        59.03 o                         
  -1   5  16       1735.91       1605.30        69.18 o                         
   0   5  16        299.69        224.64        91.33 o                         
  -4   6  16        606.21        597.18        91.31 o                         
  -3   6  16       1063.51       1075.18        80.84 o                         
  -2   6  16        990.28        960.86        70.07 o                         
  -1   6  16       1026.55        920.72        97.08 o                         
  -1   1  17       1242.46       1266.73        72.60 o                         
   0   1  17        322.03        321.14        85.93 o                         
   1   1  17        362.46        361.57        93.26 o                         
  -3   2  17       1479.20       1450.16        68.72 o                         
  -2   2  17       2582.78       2515.59       144.47 o                         
  -1   2  17        675.75        655.64        76.53 o                         
   0   2  17        465.36        471.05        77.93 o                         
   1   2  17        875.55        878.70        98.61 o                         
   2   2  17        138.69        150.51       100.48 o                         
  -5   3  17         77.15         77.24        79.79 o                         
  -4   3  17        107.99         38.13        64.83 o                         
  -3   3  17        423.92        353.30        65.65 o                         
  -2   3  17       3845.74       3994.51        76.58 o                         
  -1   3  17       1582.79       1711.02       101.03 o                         
   0   3  17       3720.51       3727.05        96.88 o                         
   1   3  17        342.69        306.49        71.56 o                         
   2   3  17        911.22        912.78       132.75 o                         
  -5   4  17       2363.97       2148.00        91.12 o                         
  -4   4  17        958.67        911.25        72.63 o                         
  -3   4  17         88.45         73.31        56.04 o                         
  -2   4  17       2005.21       1998.60        71.76 o                         
  -1   4  17       1810.57       1747.55       106.87 o                         
   0   4  17       2512.35       2402.32       115.71 o                         
   1   4  17        638.26        547.08       130.75 o                         
  -4   5  17         17.12         15.50        66.23 o                         
  -3   5  17       1070.27       1065.34        89.36 o                         
  -2   5  17       1179.96       1191.17        70.10 o                         
  -1   5  17       1813.33       1695.21       134.00 o                         
  -1   1  18       2208.93       2059.54       123.20 o                         
   0   1  18       3817.16       3918.34       141.23 o                         
   1   1  18         94.66         74.55       114.13 o                         
  -3   2  18       1111.85        955.12        83.40 o                         
  -2   2  18         79.79        127.94        67.16 o                         
  -1   2  18       3168.59       3174.21       112.91 o                         
   0   2  18        339.16        357.20        95.58 o                         
   1   2  18         30.66         64.10        96.12 o                         
   2   2  18         75.70        136.27       122.28 o                         
  -4   3  18        530.39        528.43        81.65 o                         
  -3   3  18       1446.24       1258.52        87.08 o                         
  -2   3  18        843.46        810.81        67.61 o                         
  -1   3  18        331.42        361.62        96.14 o                         
   0   3  18       2325.14       2247.14        88.57 o                         
   1   3  18       1755.81       1680.02       130.90 o                         
  -4   4  18        344.04        314.82        84.15 o                         
  -3   4  18        497.48        503.70        57.36 o                         
  -2   4  18        772.04        765.12        90.06 o                         
  -1   4  18        100.29        105.74       120.47 o                         
   0   4  18       1227.00       1301.53       127.83 o                         
   0   1  19        134.13        142.40       119.74 o                         
   1   1  19        739.59        705.79       121.26 o                         
  -3   2  19       1438.92       1278.44       129.30 o                         
  -2   2  19        672.93        591.35        73.46 o                         
  -1   2  19       1465.36       1393.52       100.42 o                         
   0   2  19        856.60        777.38       121.94 o                         
   1   2  19        494.98        535.52       122.03 o                         
  -3   3  19        664.78        595.98        74.29 o                         
  -2   3  19         61.65         77.34       108.71 o                         
  -1   3  19        213.53        260.13       115.00 o                         
   0   3  19        463.68        454.42       122.76 o                         
   0   1  20        232.70        179.88       178.90 o                         
   1   1  20        248.79        217.70       137.02 o                         
  -1   2  20        123.65         84.48       132.04 o                         
   0   2  20        171.31        191.60       113.68 o                         
                                                                                
