# Supplementary material for: Syntheses and crystal structures of catena-poly[[di­iodido­zinc(II)]-μ-2,3-di­methyl­pyrazine-κ2N1:N4] and aqua­(2,3-di­methyl­pyrazine-κN)di­iodidozinc(II)–2,3-di­methyl­pyrazine–water (2/1/1)
Source: Acta Crystallogr E Crystallogr Commun. 2026 Feb 3;82(Pt 3):244–8. doi: 10.1107/S2056989026001088 (PMC12961651; doi:10.1107/S2056989026001088)
Supplement: Supplementary file 3 [file e-82-00244-2sup3.hkl]

data_2                                                                          
_shelx_title ' [Diiodo-aqua-dimethylpyrazine-N) zinc(II)]2-2,3-dimethylpyrazine-
_shelx_refln_list_code          4                                               
_shelx_F_calc_maximum      518.30                                               
_exptl_crystal_F_000      1904.00                                               
_reflns_d_resolution_high  0.7550                                               
                                                                                
loop_                                                                           
 _space_group_symop_operation_xyz                                               
 'x, y, z'                                                                      
 '-x, y+1/2, -z+1/2'                                                            
 '-x, -y, -z'                                                                   
 'x, -y-1/2, z-1/2'                                                             
                                                                                
_cell_length_a    14.4026                                                       
_cell_length_b    14.5960                                                       
_cell_length_c    14.5524                                                       
_cell_angle_alpha  90.000                                                       
_cell_angle_beta  100.262                                                       
_cell_angle_gamma  90.000                                                       
                                                                                
_shelx_F_squared_multiplier     1.000                                           
                                                                                
loop_                                                                           
 _refln_index_h                                                                 
 _refln_index_k                                                                 
 _refln_index_l                                                                 
 _refln_F_squared_calc                                                          
 _refln_F_squared_meas                                                          
 _refln_F_squared_sigma                                                         
 _refln_observed_status                                                         
   3   0   0       2573.22       2154.26       187.77 o                         
   4   0   0     128908.36     130684.38      2804.66 o                         
   5   0   0       2545.17       2205.99       173.08 o                         
   6   0   0     219594.84     248239.06      1163.39 o                         
   7   0   0       1967.97       1938.11       146.51 o                         
   8   0   0        931.36        946.00       135.64 o                         
   9   0   0      14473.30      14190.26       228.41 o                         
  10   0   0     155381.16     162413.97      4487.74 o                         
  11   0   0        496.89        483.39       106.20 o                         
  12   0   0     103971.48     111881.87      2562.20 o                         
  13   0   0       2316.48       2290.09       132.73 o                         
  14   0   0      14185.68      14121.62       719.15 o                         
  15   0   0       5089.28       5219.43       203.33 o                         
  16   0   0       2464.22       2646.83       131.82 o                         
  17   0   0        922.94        947.50       168.04 o                         
  18   0   0       4037.55       3750.27       548.97 o                         
   2   1   0       6444.70       5182.78       249.72 o                         
   3   1   0       1754.03       1420.99       146.47 o                         
   4   1   0       6633.31       6031.45       147.27 o                         
   5   1   0        248.35        200.91        82.30 o                         
   6   1   0          7.39         16.19        79.91 o                         
   7   1   0        163.07        173.19        76.96 o                         
   8   1   0          2.53          9.43        90.49 o                         
   9   1   0        128.92         46.82        80.27 o                         
  10   1   0        339.29        273.51        72.09 o                         
  11   1   0         15.49         33.89        71.50 o                         
  12   1   0       7320.33       7623.97       124.86 o                         
  13   1   0        201.67        103.93        86.08 o                         
  14   1   0      12747.46      13137.70       312.44 o                         
  15   1   0          0.10         48.40       105.58 o                         
  16   1   0       6281.49       6274.85       162.02 o                         
  17   1   0          8.41         31.82       118.31 o                         
  18   1   0        553.64        424.67       127.27 o                         
   0   2   0      69389.55      58735.75       699.45 o                         
   1   2   0        160.70        140.26       123.86 o                         
   2   2   0     143025.09     140454.17      3483.73 o                         
   3   2   0        205.75        269.12       134.24 o                         
   4   2   0       1369.34       1295.54       108.50 o                         
   5   2   0        528.30        504.14       101.01 o                         
   6   2   0       5887.89       5630.18       120.64 o                         
   7   2   0          0.01         57.32        85.80 o                         
   8   2   0      15303.17      15593.88       323.79 o                         
   9   2   0        335.28        317.54        80.61 o                         
  10   2   0      56168.89      56152.34      1143.17 o                         
  11   2   0        348.32        417.31        69.58 o                         
  12   2   0      40705.43      42761.18      1035.84 o                         
  13   2   0        518.67        607.84        92.72 o                         
  14   2   0       2201.37       2151.23        96.80 o                         
  15   2   0        767.00        826.05       111.16 o                         
  16   2   0       1182.33       1115.29        98.03 o                         
  17   2   0         35.11       -105.59       108.02 o                         
  18   2   0          7.13         23.22       127.14 o                         
   1   3   0       4667.68       3837.40       154.42 o                         
   2   3   0      93937.91      88373.41      1090.66 o                         
   3   3   0      17679.13      15909.89       353.52 o                         
   4   3   0     107491.06     107727.45      1848.47 o                         
   5   3   0       7744.78       6977.78       144.31 o                         
   6   3   0       4307.60       4658.22       116.98 o                         
   7   3   0        439.05        542.67        82.60 o                         
   8   3   0      15198.96      15962.58       287.73 o                         
   9   3   0       5612.42       5458.53       103.24 o                         
  10   3   0       5733.85       5810.80       127.15 o                         
  11   3   0       1702.29       1799.60        94.64 o                         
  12   3   0       2176.21       2367.39       101.55 o                         
  13   3   0         17.73         41.27        97.99 o                         
  14   3   0      11229.85      11317.64       288.84 o                         
  15   3   0       1401.57       1402.19       112.92 o                         
  16   3   0       4926.65       5053.31       162.83 o                         
  17   3   0       1250.13       1223.70       147.04 o                         
  18   3   0        655.46        665.07       146.62 o                         
   0   4   0      37736.38      35158.45       390.13 o                         
   1   4   0       3989.52       3672.48       131.94 o                         
   2   4   0       1309.54       1224.63       131.07 o                         
   3   4   0         73.00         67.46       152.02 o                         
   4   4   0      79956.73      79795.70      1431.24 o                         
   5   4   0       2494.38       2286.73       126.42 o                         
   6   4   0     178734.62     191948.45      5606.39 o                         
   7   4   0        182.56        114.33        87.55 o                         
   8   4   0      46346.68      45896.24       522.17 o                         
   9   4   0      10365.46       9818.70       214.84 o                         
  10   4   0       2553.99       2742.95        95.00 o                         
  11   4   0       4221.42       4345.11       123.92 o                         
  12   4   0       8533.13       8748.20       295.45 o                         
  13   4   0         64.20         76.13        97.55 o                         
  14   4   0        225.89        270.10        98.85 o                         
  15   4   0       1371.34       1487.39       128.06 o                         
  16   4   0       9368.81       9372.21       432.78 o                         
  17   4   0       1350.48       1457.01       143.17 o                         
  18   4   0       3445.15       2983.71       144.97 o                         
   1   5   0        240.36        222.17       106.77 o                         
   2   5   0      28068.12      27414.55       326.30 o                         
   3   5   0        306.39        308.30        94.96 o                         
   4   5   0       5636.96       5615.51       270.25 o                         
   5   5   0       2356.27       2279.29       109.23 o                         
   6   5   0       2350.94       2578.85       238.39 o                         
   7   5   0         69.51         82.52        88.86 o                         
   8   5   0       1708.49       1759.57       179.84 o                         
   9   5   0         30.13         66.27        88.82 o                         
  10   5   0       1468.90       1438.20        91.48 o                         
  11   5   0        185.61        171.20        89.84 o                         
  12   5   0       4421.75       4819.66       183.29 o                         
  13   5   0        315.78        368.66        96.21 o                         
  14   5   0        881.41        828.53        97.30 o                         
  15   5   0       1118.65        912.65       110.65 o                         
  16   5   0        622.44        624.99       107.36 o                         
  17   5   0         51.81        127.01       127.26 o                         
  18   5   0        583.99        808.04       223.81 o                         
   0   6   0      60560.56      60658.79       851.57 o                         
   1   6   0      48706.88      46397.14       517.13 o                         
   2   6   0         47.43        127.74        84.76 o                         
   3   6   0         14.47         -5.61        79.24 o                         
   4   6   0      45730.03      44039.28       807.39 o                         
   5   6   0      10766.76      10337.86       448.15 o                         
   6   6   0      82351.41      83382.48      3523.19 o                         
   7   6   0        964.61        789.61       106.33 o                         
   8   6   0       5401.99       5448.96       341.50 o                         
   9   6   0       4935.98       4877.62       394.70 o                         
  10   6   0       9504.35       9884.37       471.59 o                         
  11   6   0      13056.02      13880.87       759.63 o                         
  12   6   0       7356.21       7702.26       435.96 o                         
  13   6   0       1001.88       1054.75       147.10 o                         
  14   6   0        376.32        408.57       176.68 o                         
  15   6   0        909.36        684.41       143.50 o                         
  16   6   0      11846.59      11646.73       543.28 o                         
  17   6   0        374.29        368.32       174.12 o                         
   1   7   0       1427.83       1456.04        90.48 o                         
   2   7   0      86878.68      88193.41      2266.78 o                         
   3   7   0      13150.44      12393.41       180.05 o                         
   4   7   0      94690.26      96355.25      2845.68 o                         
   5   7   0       5278.01       4641.34       474.12 o                         
   6   7   0         33.40         27.31       100.57 o                         
   7   7   0       2192.02       2107.00        98.83 o                         
   8   7   0      57428.64      59398.21      2981.29 o                         
   9   7   0       6530.17       6890.88       261.07 o                         
  10   7   0      48577.85      54282.66      2216.96 o                         
  11   7   0       5866.66       6020.73       574.92 o                         
  12   7   0         32.60       -106.40       119.32 o                         
  13   7   0        479.83        513.01       118.24 o                         
  14   7   0       9684.83      10279.04      1127.29 o                         
  15   7   0         93.53         48.92       194.84 o                         
  16   7   0       7870.32       7640.02       436.92 o                         
  17   7   0        327.39        333.47       153.28 o                         
   0   8   0       3106.79       3408.33       129.40 o                         
   1   8   0       3676.74       3570.20        98.98 o                         
   2   8   0        531.78        671.02        91.06 o                         
   3   8   0       2930.21       2796.89       102.60 o                         
   4   8   0       3655.16       3563.98       104.73 o                         
   5   8   0       3108.82       2838.64       116.92 o                         
   6   8   0        915.82        914.12        99.09 o                         
   7   8   0       3449.44       3705.80       179.98 o                         
   8   8   0       1313.73       1287.00       107.10 o                         
   9   8   0       1334.68       1517.92       159.63 o                         
  10   8   0        585.01        581.48       123.62 o                         
  11   8   0       1702.05       1685.10       352.58 o                         
  12   8   0        140.96        148.09       100.14 o                         
  13   8   0         64.19       -140.21       144.93 o                         
  14   8   0        603.75        668.02       141.91 o                         
  15   8   0        166.09        188.71       200.98 o                         
  16   8   0        475.03        537.16       361.42 o                         
  17   8   0        377.20        175.90       152.48 o                         
   1   9   0        655.17        728.63        87.59 o                         
   2   9   0      70832.09      71188.91       933.42 o                         
   3   9   0       1586.15       1608.79        85.55 o                         
   4   9   0      49108.61      50723.66       814.71 o                         
   5   9   0        519.66        580.34        80.43 o                         
   6   9   0        432.80        353.36       102.05 o                         
   7   9   0        435.26        528.33       131.88 o                         
   8   9   0      32322.29      34618.15      1469.41 o                         
   9   9   0       3825.28       4116.64       143.47 o                         
  10   9   0      14462.83      14725.05       328.35 o                         
  11   9   0       3152.33       3355.51       334.58 o                         
  12   9   0        403.44        668.42       135.63 o                         
  13   9   0        802.46        641.20       126.29 o                         
  14   9   0      13653.94      13491.67       480.01 o                         
  15   9   0        141.66        -48.79       175.85 o                         
  16   9   0       4149.79       3692.19       681.25 o                         
   0  10   0       3696.15       3360.59       206.74 o                         
   1  10   0      28750.67      28095.65       264.13 o                         
   2  10   0       1360.06       1360.38        75.56 o                         
   3  10   0       9863.18       9573.96       211.74 o                         
   4  10   0       4080.44       4106.19        92.11 o                         
   5  10   0      60778.37      62645.30       743.12 o                         
   6  10   0       4177.93       4484.45       131.54 o                         
   7  10   0      49385.53      52915.30      1866.21 o                         
   8  10   0       1789.90       1794.91       111.81 o                         
   9  10   0        466.90        566.38       119.02 o                         
  10  10   0       1787.84       1654.03       148.67 o                         
  11  10   0      12196.20      12738.75       680.03 o                         
  12  10   0         55.01        304.75       123.76 o                         
  13  10   0       2473.09       2631.86       415.54 o                         
  14  10   0       2678.69       2575.21       525.71 o                         
  15  10   0       1457.95       1408.10       328.96 o                         
   1  11   0         76.64         58.37        62.42 o                         
   2  11   0      10933.37      10358.68       118.86 o                         
   3  11   0        765.03        741.33        70.11 o                         
   4  11   0       6868.69       7230.71       132.73 o                         
   5  11   0        122.12        197.92       101.68 o                         
   6  11   0        194.83        223.00       207.37 o                         
   7  11   0        585.15        669.00       185.86 o                         
   8  11   0       2931.80       3018.97       205.71 o                         
   9  11   0       1316.98       1152.93       107.16 o                         
  10  11   0       4476.90       4552.22       265.12 o                         
  11  11   0        533.64        575.27       205.39 o                         
  12  11   0       3256.76       3461.80       213.22 o                         
  13  11   0         43.38        191.13       122.79 o                         
  14  11   0        189.63        263.76       191.47 o                         
  15  11   0         57.82        -81.88       214.85 o                         
   0  12   0       3852.43       4134.07       196.54 o                         
   1  12   0      14406.09      15222.60       194.49 o                         
   2  12   0       7749.49       8650.79       292.18 o                         
   3  12   0       2366.36       2485.74       113.08 o                         
   4  12   0       7758.02       8503.41       288.74 o                         
   5  12   0      58465.69      61339.60       835.94 o                         
   6  12   0        598.89        697.84       106.48 o                         
   7  12   0      18714.37      20249.42       344.71 o                         
   8  12   0        126.92         29.70       116.19 o                         
   9  12   0        183.32        -95.22       140.96 o                         
  10  12   0        149.20        211.49       145.69 o                         
  11  12   0       5490.68       5902.22       326.52 o                         
  12  12   0       2476.90       2448.24       133.95 o                         
  13  12   0        700.51        606.87       152.94 o                         
  14  12   0       4652.09       4244.14       402.99 o                         
   1  13   0       1411.09       1510.88        94.90 o                         
   2  13   0      10071.90      10704.28       235.37 o                         
   3  13   0       7200.50       7469.82       124.72 o                         
   4  13   0      13759.64      14567.92       209.70 o                         
   5  13   0        178.42        181.12        85.42 o                         
   6  13   0       2407.82       2323.38       126.41 o                         
   7  13   0       4133.03       4164.86       119.41 o                         
   8  13   0      21007.54      21088.92       387.30 o                         
   9  13   0       6050.15       6593.37       174.78 o                         
  10  13   0      16131.20      16292.35       942.35 o                         
  11  13   0        435.76         51.37       148.02 o                         
  12  13   0        714.34        670.75       278.92 o                         
  13  13   0        355.13        263.31       154.99 o                         
   0  14   0          9.17       -130.47       139.28 o                         
   1  14   0      20695.03      21175.18       146.46 o                         
   2  14   0        155.50        266.12        87.29 o                         
   3  14   0       1753.80       1718.14       100.66 o                         
   4  14   0       5311.51       5592.85       108.48 o                         
   5  14   0       3113.87       3091.55        96.27 o                         
   6  14   0      13569.62      13229.20       499.42 o                         
   7  14   0       2662.23       2845.89       152.31 o                         
   8  14   0      12397.41      12670.29       751.83 o                         
   9  14   0         26.31        206.69       180.31 o                         
  10  14   0       2456.08       2037.87       297.86 o                         
  11  14   0       3236.02       3083.14       223.76 o                         
  12  14   0          9.58        320.54       176.16 o                         
   1  15   0       1391.50       1416.53        84.10 o                         
   2  15   0       5611.37       5701.95       128.66 o                         
   3  15   0       5977.62       5897.53       124.38 o                         
   4  15   0        327.55        647.71       133.58 o                         
   5  15   0        803.33        887.86       104.08 o                         
   6  15   0       1719.67       2026.65       190.47 o                         
   7  15   0       1887.25       1882.24       151.24 o                         
   8  15   0       7563.95       8116.79       569.45 o                         
   9  15   0       2773.74       2373.73       286.24 o                         
  10  15   0       1065.54       1207.58       181.05 o                         
  11  15   0        312.19        115.79       169.31 o                         
   0  16   0        707.58        716.96       124.82 o                         
   1  16   0      22965.38      23660.50       470.88 o                         
   2  16   0        663.42        647.08        90.26 o                         
   3  16   0          4.47          8.70       106.76 o                         
   4  16   0       8821.45       9293.84       257.05 o                         
   5  16   0      19167.96      19859.98       382.46 o                         
   6  16   0      12795.97      13191.14       648.20 o                         
   7  16   0       7993.94       7521.46       158.65 o                         
   8  16   0       7209.22       7256.37       198.04 o                         
   9  16   0       1159.35        977.62       545.75 o                         
  10  16   0        345.35        255.25       175.26 o                         
   1  17   0       3148.24       3299.57       115.76 o                         
   2  17   0        733.46        652.82        99.40 o                         
   3  17   0      10909.79      10815.23       269.68 o                         
   4  17   0         34.68         73.39       120.94 o                         
   5  17   0       5644.12       5788.65       154.05 o                         
   6  17   0         11.14        -50.33       139.27 o                         
   7  17   0        694.94        612.72       176.69 o                         
   8  17   0          9.74        368.50       189.83 o                         
   0  18   0       3766.74       3930.74       215.18 o                         
   1  18   0         53.88         15.53       109.12 o                         
   2  18   0       1481.75       1591.15       133.02 o                         
   3  18   0        405.08        494.89       131.03 o                         
   4  18   0       1323.15       1149.31       140.12 o                         
   5  18   0       2607.43       2439.96       145.76 o                         
   6  18   0       2256.61       2139.30       240.57 o                         
   1  19   0       7300.89       6694.59       301.62 o                         
   2  19   0       1243.74        927.84       151.03 o                         
   3  19   0      32618.88      26947.83       632.82 o                         
 -18   1   1        772.99        617.73       157.89 o                         
 -17   1   1       5789.93       5532.52       225.82 o                         
 -16   1   1         15.60        104.62       105.29 o                         
 -15   1   1      11739.55      11853.75       445.96 o                         
 -14   1   1       1868.11       1926.37       108.51 o                         
 -13   1   1       2937.44       3121.49       105.69 o                         
 -12   1   1       4695.97       4705.85       119.57 o                         
 -11   1   1      17126.40      17585.04       452.66 o                         
 -10   1   1        101.33        110.20        81.18 o                         
  -9   1   1      22746.11      22791.70       699.28 o                         
  -8   1   1       4859.34       4420.07       111.79 o                         
  -7   1   1        113.48        157.35        91.04 o                         
  -6   1   1        981.44        879.97        93.46 o                         
  -5   1   1      13169.96      10875.35       169.43 o                         
  -4   1   1        429.38        416.93       127.88 o                         
  -3   1   1     115996.03     111971.39      1139.77 o                         
  -2   1   1       1132.45        946.39       171.65 o                         
  -1   1   1       2746.29       1929.51       204.05 o                         
   1   1   1       6862.03       5625.76       164.17 o                         
   2   1   1         34.93         22.95        86.18 o                         
   3   1   1     105954.39     100295.52      1341.15 o                         
   4   1   1        765.61        647.26        93.80 o                         
   5   1   1        873.21        748.55       100.53 o                         
   6   1   1       2373.81       2257.19        95.91 o                         
   7   1   1      77403.73      78896.53      1804.56 o                         
   8   1   1        404.49        373.63        73.04 o                         
   9   1   1      25567.34      24872.27       417.18 o                         
  10   1   1       1141.52       1156.14        83.01 o                         
  11   1   1       2407.08       2661.67        97.26 o                         
  12   1   1       1343.04       1380.91       100.47 o                         
  13   1   1      26843.26      28237.97       686.49 o                         
  14   1   1          1.30         26.34        85.26 o                         
  15   1   1       2416.34       2728.84       188.38 o                         
  16   1   1        523.57        628.43       116.93 o                         
  17   1   1        586.44        736.41       111.37 o                         
  18   1   1        629.07        462.45       118.95 o                         
 -18   2   1          0.30        -98.36       145.58 o                         
 -17   2   1        721.40        731.92       122.94 o                         
 -16   2   1        389.04        415.40       100.13 o                         
 -15   2   1        436.08        397.72       112.21 o                         
 -14   2   1        237.62        240.69        87.50 o                         
 -13   2   1        171.58        118.83       103.82 o                         
 -12   2   1          1.28         29.13        82.11 o                         
 -11   2   1       1143.46       1030.65        84.47 o                         
 -10   2   1        953.29        966.83        79.87 o                         
  -9   2   1       3042.69       2753.17        97.03 o                         
  -8   2   1       1116.31       1034.65        90.73 o                         
  -7   2   1       3655.27       3871.62       186.06 o                         
  -6   2   1        806.19        777.19        98.76 o                         
  -5   2   1       3899.89       3792.72       128.94 o                         
  -4   2   1       4135.08       3325.29       146.17 o                         
  -3   2   1         10.16         24.18       146.84 o                         
  -2   2   1       6586.87       5201.42       162.76 o                         
  -1   2   1       4421.92       3405.73       157.51 o                         
   0   2   1         82.31         78.03       114.15 o                         
   1   2   1       2931.90       2528.95       130.34 o                         
   2   2   1        894.04        616.81       112.43 o                         
   3   2   1      17023.32      15200.92       194.24 o                         
   4   2   1       1509.22       1268.66       103.43 o                         
   5   2   1      14710.96      13263.56       167.69 o                         
   6   2   1        101.42         55.99        80.29 o                         
   7   2   1          8.82          2.90        89.99 o                         
   8   2   1       1201.62       1299.70        94.55 o                         
   9   2   1        290.73        255.83        76.81 o                         
  10   2   1        286.86        383.54        70.43 o                         
  11   2   1       1050.80       1167.29       101.47 o                         
  12   2   1       1118.16       1090.00        98.30 o                         
  13   2   1       2238.17       2367.12        83.27 o                         
  14   2   1         72.83        120.96        74.75 o                         
  15   2   1       1780.43       1740.88        92.91 o                         
  16   2   1         72.75         33.72       103.80 o                         
  17   2   1        555.10        555.89       118.53 o                         
  18   2   1          1.98        112.75       129.52 o                         
 -18   3   1        752.06        670.52       136.45 o                         
 -17   3   1      10196.67       9460.40       477.03 o                         
 -16   3   1         95.99        163.02       119.88 o                         
 -15   3   1      34486.87      35264.53       634.47 o                         
 -14   3   1       5020.61       5052.08       127.83 o                         
 -13   3   1      10743.19      11370.70       345.23 o                         
 -12   3   1       5302.94       5429.06       183.99 o                         
 -11   3   1      16434.71      17671.96       508.10 o                         
 -10   3   1        261.93        231.20        81.92 o                         
  -9   3   1      56181.99      57587.86      1357.14 o                         
  -8   3   1       3883.24       3842.25       116.65 o                         
  -7   3   1        972.25        936.18        97.35 o                         
  -6   3   1        614.61        601.47        87.18 o                         
  -5   3   1     213110.17     227007.33      3964.83 o                         
  -4   3   1       2643.68       2574.49       121.79 o                         
  -2   3   1       8473.06       7271.46       195.38 o                         
  -1   3   1       3718.45       3006.41       149.59 o                         
   0   3   1         13.12         48.05       108.17 o                         
   2   3   1       4267.53       3610.34       142.39 o                         
   3   3   1     225691.55     249275.00      1142.22 o                         
   4   3   1        187.95        208.56        88.50 o                         
   5   3   1       1385.10       1472.77        91.29 o                         
   6   3   1      10996.52      10321.92       169.23 o                         
   7   3   1     185932.50     196196.39      9501.65 o                         
   8   3   1        708.48        752.17        82.63 o                         
   9   3   1      82625.61      83892.10      1953.13 o                         
  10   3   1       3124.59       3199.51        99.37 o                         
  11   3   1       4943.00       5338.36       106.38 o                         
  12   3   1       5009.98       4882.09       118.54 o                         
  13   3   1      48196.28      48584.73       865.65 o                         
  14   3   1        428.17        400.26        86.35 o                         
  15   3   1      12900.57      12933.54       379.28 o                         
  16   3   1       3495.18       3351.56       130.31 o                         
  17   3   1       3010.06       2880.96       219.03 o                         
  18   3   1        665.82        543.24       133.74 o                         
 -18   4   1          7.89        -57.16       131.09 o                         
 -17   4   1       1458.39       1562.77       152.00 o                         
 -16   4   1         58.16        196.94       108.17 o                         
 -15   4   1       2083.89       2037.25       116.31 o                         
 -14   4   1        510.59        518.50       100.44 o                         
 -13   4   1      16391.35      16538.88       501.19 o                         
 -12   4   1        565.38        515.05        89.31 o                         
 -11   4   1      17077.81      18501.06       703.61 o                         
 -10   4   1        910.49        927.88        76.89 o                         
  -9   4   1          0.63         67.80        79.41 o                         
  -8   4   1       5556.90       5456.61       170.41 o                         
  -7   4   1      22434.51      22393.79       648.23 o                         
  -6   4   1      10463.67      10113.69       144.13 o                         
  -5   4   1       6750.97       6594.42       132.74 o                         
  -4   4   1          7.01          9.18        90.50 o                         
  -3   4   1      35758.61      33616.11       392.79 o                         
  -2   4   1       5484.71       4712.14       138.10 o                         
  -1   4   1     148376.34     143263.94      1240.99 o                         
   0   4   1       5482.25       4455.11       151.46 o                         
   1   4   1      71569.98      65710.91       559.50 o                         
   2   4   1        703.41        550.30       107.78 o                         
   3   4   1        233.12        354.39        99.41 o                         
   4   4   1       9799.75       9098.16       228.60 o                         
   5   4   1      12353.27      11325.10       404.31 o                         
   6   4   1      15236.94      15606.72       295.48 o                         
   7   4   1         81.16        139.68        78.37 o                         
   8   4   1        667.53        650.99        92.84 o                         
   9   4   1      27085.95      26979.77       523.01 o                         
  10   4   1         11.61         12.71        67.37 o                         
  11   4   1      47443.14      49963.43       760.01 o                         
  12   4   1        777.58        873.00        85.18 o                         
  13   4   1      16589.48      16939.60       274.38 o                         
  14   4   1        476.92        419.83        88.57 o                         
  15   4   1         54.42        154.61        97.53 o                         
  16   4   1        491.71        528.81       109.12 o                         
  17   4   1       3214.72       3113.05       131.35 o                         
  18   4   1        412.16        271.07       134.82 o                         
 -18   5   1         24.53        215.92       174.16 o                         
 -17   5   1       3299.02       3316.57       163.70 o                         
 -16   5   1          0.07        -89.45       116.15 o                         
 -15   5   1      10494.92      10833.39       430.00 o                         
 -14   5   1         42.91        112.15        91.25 o                         
 -13   5   1      14999.61      15269.66       469.19 o                         
 -12   5   1          7.02          9.84       101.69 o                         
 -11   5   1       5776.04       5856.94       263.64 o                         
 -10   5   1        957.33       1033.06        83.47 o                         
  -9   5   1       1167.13       1310.13        83.08 o                         
  -8   5   1        166.56        120.47        87.92 o                         
  -7   5   1       2002.34       2386.44       115.53 o                         
  -6   5   1       1791.54       1736.55       145.18 o                         
  -5   5   1      16931.85      17187.93       457.09 o                         
  -4   5   1       3487.29       3247.42       142.53 o                         
  -3   5   1      31859.16      30848.08       388.97 o                         
  -2   5   1          0.54        -18.90        80.42 o                         
  -1   5   1      49393.20      45945.82       449.30 o                         
   0   5   1       6689.60       5616.60       124.06 o                         
   1   5   1         51.07        139.09        78.37 o                         
   2   5   1        171.73        147.08        91.23 o                         
   3   5   1      13401.55      13717.15       237.25 o                         
   4   5   1       3006.24       2890.38       168.29 o                         
   5   5   1       8912.38       9354.71       155.78 o                         
   6   5   1        120.20         27.57       123.46 o                         
   7   5   1      10735.26      10522.20       628.43 o                         
   8   5   1       1322.95       1292.56        92.10 o                         
   9   5   1       5426.54       5323.89       216.25 o                         
  10   5   1        806.47        834.12       105.49 o                         
  11   5   1        303.46        445.17        98.72 o                         
  12   5   1        764.05        837.66       111.63 o                         
  13   5   1       4416.35       4389.95       105.57 o                         
  14   5   1          4.21         38.00       103.27 o                         
  15   5   1        231.30        264.19       127.66 o                         
  16   5   1          5.75         80.27       116.58 o                         
  17   5   1          4.58       -143.85       144.64 o                         
 -17   6   1        435.37        524.86       175.41 o                         
 -16   6   1        655.86        561.49       128.91 o                         
 -15   6   1       1869.40       1787.54       131.81 o                         
 -14   6   1       2891.86       3073.21       231.63 o                         
 -13   6   1      22701.08      22721.40       232.35 o                         
 -12   6   1        170.72        273.04       107.50 o                         
 -11   6   1      13255.05      13725.12       766.52 o                         
 -10   6   1       1313.39       1443.29       135.43 o                         
  -9   6   1       1186.16       1083.58       108.37 o                         
  -8   6   1      15673.70      16133.79       694.94 o                         
  -7   6   1      31015.43      30073.99       674.67 o                         
  -6   6   1       5163.46       5246.75       156.03 o                         
  -5   6   1       4179.93       4575.27       203.49 o                         
  -4   6   1        335.50        259.46        80.54 o                         
  -3   6   1      85343.18      86182.62       880.93 o                         
  -2   6   1       6635.52       6300.06       124.19 o                         
  -1   6   1     229222.78     234551.19      7912.93 o                         
   0   6   1       8172.62       7499.78       118.87 o                         
   1   6   1     106599.38     107960.64      1396.11 o                         
   2   6   1          7.52         38.60        75.22 o                         
   3   6   1         68.58         43.42        91.90 o                         
   4   6   1      20221.08      19510.94       415.33 o                         
   5   6   1      34345.32      33117.00      1280.96 o                         
   6   6   1      12539.47      11976.90       616.91 o                         
   7   6   1        409.29        574.12        99.41 o                         
   8   6   1       2772.65       2949.67       126.51 o                         
   9   6   1      52317.92      54171.95      2236.64 o                         
  10   6   1       1486.07       1730.90       130.61 o                         
  11   6   1      66727.66      69533.83      6215.44 o                         
  12   6   1       3449.15       3158.34       187.31 o                         
  13   6   1      18611.25      18365.98       744.61 o                         
  14   6   1         77.94         27.07       144.16 o                         
  15   6   1        430.08        444.05       142.87 o                         
  16   6   1        655.74        544.03       223.93 o                         
  17   6   1        818.99        494.27       174.00 o                         
 -17   7   1        325.50        232.10       176.94 o                         
 -16   7   1       2036.72       1682.11       213.68 o                         
 -15   7   1          4.81         93.75       175.70 o                         
 -14   7   1       3706.32       3937.04       306.53 o                         
 -13   7   1        247.51        591.68       143.54 o                         
 -12   7   1         26.40         46.94       104.44 o                         
 -11   7   1      25474.23      26893.03      1609.55 o                         
 -10   7   1      12730.70      13371.76      1220.37 o                         
  -9   7   1      72336.02      76646.38      3876.24 o                         
  -8   7   1      16086.21      16203.90       650.75 o                         
  -7   7   1       9447.93       9419.21       381.84 o                         
  -6   7   1        728.03        648.25        93.79 o                         
  -5   7   1       4401.31       4320.02       126.44 o                         
  -4   7   1      33650.41      34002.56       507.45 o                         
  -3   7   1      11766.60      12195.08       152.57 o                         
  -2   7   1      13620.44      12896.79       188.38 o                         
  -1   7   1      36408.36      36894.88       461.20 o                         
   0   7   1      12385.33      11529.58       133.80 o                         
   1   7   1      90587.89      92660.49       573.20 o                         
   2   7   1      33013.98      32351.32       510.45 o                         
   3   7   1      45720.69      46665.48       535.02 o                         
   4   7   1       5188.28       4973.45       152.07 o                         
   5   7   1       9951.24      10626.79       664.72 o                         
   6   7   1      10471.27       9953.72       342.21 o                         
   7   7   1      13641.81      13976.29       328.12 o                         
   8   7   1      17451.97      17631.48       551.46 o                         
   9   7   1        310.27        441.13       212.64 o                         
  10   7   1       1137.71       1137.42       127.61 o                         
  11   7   1       3491.13       3636.65       378.91 o                         
  12   7   1       4276.35       4331.56       232.38 o                         
  13   7   1       7811.92       7761.33       247.34 o                         
  14   7   1       3277.02       3460.10       137.37 o                         
  15   7   1         73.00        415.81       251.31 o                         
  16   7   1          3.55        351.57       144.59 o                         
  17   7   1        893.44        530.57       174.97 o                         
 -17   8   1        194.01        113.11       175.20 o                         
 -16   8   1        201.73        236.01       153.00 o                         
 -15   8   1          2.78        275.13       173.30 o                         
 -14   8   1          0.67        167.96       124.13 o                         
 -13   8   1        126.02         20.93       177.99 o                         
 -12   8   1       1094.35       1067.71       131.28 o                         
 -11   8   1       4113.41       4569.49       187.49 o                         
 -10   8   1        126.06        147.69       108.45 o                         
  -9   8   1       5729.72       5754.18       546.88 o                         
  -8   8   1         15.71         62.59       103.30 o                         
  -7   8   1       9025.46       8972.31       652.52 o                         
  -6   8   1        524.91        468.44       104.67 o                         
  -5   8   1       4606.42       4658.43       105.94 o                         
  -4   8   1       2293.60       2095.69        92.29 o                         
  -3   8   1       3538.26       3315.23        93.31 o                         
  -2   8   1         12.37         41.63        77.78 o                         
  -1   8   1      12256.94      11974.68       148.29 o                         
   0   8   1        670.81        538.13        74.57 o                         
   1   8   1      19430.46      19607.95       275.04 o                         
   2   8   1         39.47         52.90        70.70 o                         
   3   8   1      10445.69       9414.39       132.29 o                         
   4   8   1        412.10        431.37        74.55 o                         
   5   8   1      14326.90      14100.86       696.33 o                         
   6   8   1         19.21         41.64       168.29 o                         
   7   8   1      22906.32      22616.01       925.13 o                         
   8   8   1         16.69        113.47       148.66 o                         
   9   8   1      17701.66      18813.20      1453.37 o                         
  10   8   1          4.53         53.94       101.08 o                         
  11   8   1       8029.97       8586.31       571.30 o                         
  12   8   1        123.39        -44.96       140.58 o                         
  13   8   1        150.80        115.43       172.09 o                         
  14   8   1        180.02        -10.10       180.20 o                         
  15   8   1       3294.80       2852.09       292.68 o                         
  16   8   1        458.26        320.50       149.98 o                         
 -16   9   1       1400.37       1500.52       180.81 o                         
 -15   9   1         61.76        -29.40       198.32 o                         
 -14   9   1       4218.39       4465.68       472.19 o                         
 -13   9   1          7.74       -169.03       313.92 o                         
 -12   9   1        684.00        611.64       104.59 o                         
 -11   9   1       6275.54       6761.83       351.15 o                         
 -10   9   1      10440.92      10742.32       524.98 o                         
  -9   9   1      28409.90      31444.47      1223.04 o                         
  -8   9   1       5240.02       5843.10       229.65 o                         
  -7   9   1      25255.33      25366.32      1031.39 o                         
  -6   9   1       5987.46       6036.40       239.70 o                         
  -5   9   1       1552.57       1479.95        92.82 o                         
  -4   9   1      49053.66      49335.00      1045.16 o                         
  -3   9   1         47.33         55.49        70.75 o                         
  -2   9   1      14165.85      13964.42       248.75 o                         
  -1   9   1       2319.72       2282.16        78.27 o                         
   0   9   1      20866.92      20194.50       179.10 o                         
   1   9   1      24352.68      25280.45       162.55 o                         
   2   9   1      44463.36      44904.59       559.47 o                         
   3   9   1      15635.52      15039.06       237.01 o                         
   4   9   1       4678.94       4738.12       104.33 o                         
   5   9   1        241.63        236.87        85.76 o                         
   6   9   1      17170.36      17402.89       488.64 o                         
   7   9   1       2565.81       2899.59       118.65 o                         
   8   9   1      29403.09      31795.45      1366.56 o                         
   9   9   1         24.28        -35.17       102.97 o                         
  10   9   1        151.08        132.24        99.35 o                         
  11   9   1       4204.95       4747.44       564.07 o                         
  12   9   1       5044.12       5049.06       141.02 o                         
  13   9   1        856.34       1152.27       416.33 o                         
  14   9   1       4213.53       4766.98       569.48 o                         
  15   9   1        161.21        193.38       171.05 o                         
  16   9   1        147.76        279.74       211.80 o                         
 -16  10   1       1023.72        604.78       308.00 o                         
 -15  10   1       1020.26       1505.88       288.21 o                         
 -14  10   1        272.86        285.90       127.68 o                         
 -13  10   1      21018.22      20970.17      1569.96 o                         
 -12  10   1        161.13        446.11       255.70 o                         
 -11  10   1       7357.09       7392.36       493.74 o                         
 -10  10   1       1231.87       1560.99       198.93 o                         
  -9  10   1      25105.03      26991.91      1048.21 o                         
  -8  10   1        967.41       1138.94       157.12 o                         
  -7  10   1      97858.59     107984.30      5278.53 o                         
  -6  10   1        232.02        353.90       113.07 o                         
  -5  10   1      35137.15      35871.48       754.63 o                         
  -4  10   1        385.62        379.10        70.86 o                         
  -3  10   1       5148.82       5444.30       127.44 o                         
  -2  10   1        505.60        613.27        62.69 o                         
  -1  10   1      34643.77      35645.73       465.84 o                         
   0  10   1         15.71         59.83        73.04 o                         
   1  10   1       1089.35        972.11        80.13 o                         
   2  10   1       1010.98        933.32        87.49 o                         
   3  10   1      78963.96      82147.55       620.45 o                         
   4  10   1        480.53        437.53        87.67 o                         
   5  10   1     134014.61     141837.42      1427.18 o                         
   6  10   1       1223.26       1117.73       130.67 o                         
   7  10   1      25654.42      27963.34       505.61 o                         
   8  10   1        462.47        527.08       119.90 o                         
   9  10   1       2994.43       3257.34       113.28 o                         
  10  10   1        371.10        420.21       113.79 o                         
  11  10   1       9386.84       9532.87       799.20 o                         
  12  10   1        100.87       -134.42       139.86 o                         
  13  10   1        856.78        715.57       151.68 o                         
  14  10   1        103.35         56.20       123.52 o                         
  15  10   1      13826.05      13432.76       942.69 o                         
 -15  11   1        656.36        614.88       236.45 o                         
 -14  11   1        118.04        -23.78       240.30 o                         
 -13  11   1       2744.89       2982.24       290.50 o                         
 -12  11   1       1920.67       2156.52       259.73 o                         
 -11  11   1       4393.15       4872.86       359.40 o                         
 -10  11   1       4839.69       5064.80       122.00 o                         
  -9  11   1       6665.47       6540.68       212.76 o                         
  -8  11   1        246.84        249.06       121.90 o                         
  -7  11   1       5060.71       5498.43       256.70 o                         
  -6  11   1         10.32        157.69       115.58 o                         
  -5  11   1       3351.02       3710.90       116.68 o                         
  -4  11   1       5343.31       5280.67       116.76 o                         
  -3  11   1       2820.50       3004.00        89.00 o                         
  -2  11   1        357.47        302.26        83.41 o                         
  -1  11   1        366.95        262.72        74.43 o                         
   0  11   1       6300.14       6067.19       107.38 o                         
   1  11   1       4157.68       4161.96        83.48 o                         
   2  11   1       6742.84       6560.18       174.88 o                         
   3  11   1       7396.36       7729.23       107.41 o                         
   4  11   1       9938.81      10419.11       132.67 o                         
   5  11   1       3111.25       3102.09       113.68 o                         
   6  11   1        169.07        161.59       104.27 o                         
   7  11   1        356.01        244.06       117.19 o                         
   8  11   1       1878.94       1959.80       206.50 o                         
   9  11   1        775.76        675.67       114.88 o                         
  10  11   1       1833.53       1823.10       284.17 o                         
  11  11   1         79.55         41.45       305.16 o                         
  12  11   1         87.75       -111.07       141.26 o                         
  13  11   1        168.20         76.75       174.78 o                         
  14  11   1       1102.13       1431.45       394.94 o                         
  15  11   1        111.03        208.85       172.28 o                         
 -14  12   1          1.10         30.22       176.14 o                         
 -13  12   1       4486.05       4592.90       405.37 o                         
 -12  12   1         97.18        207.25       146.66 o                         
 -11  12   1       8952.44       9125.73       546.52 o                         
 -10  12   1         43.32        147.99       186.82 o                         
  -9  12   1        993.89       1150.33       420.24 o                         
  -8  12   1          1.18          0.88       118.32 o                         
  -7  12   1      53467.17      56993.33      3052.24 o                         
  -6  12   1         85.77        132.28       103.02 o                         
  -5  12   1      34133.79      36749.07       650.34 o                         
  -4  12   1       3264.87       3476.73       142.03 o                         
  -3  12   1       5793.85       5797.74       107.69 o                         
  -2  12   1       5028.25       5292.31        99.46 o                         
  -1  12   1      33000.88      34372.54       352.74 o                         
   0  12   1       5137.79       5192.36        98.71 o                         
   1  12   1        599.38        692.46        96.06 o                         
   2  12   1          9.37         29.35        86.50 o                         
   3  12   1      49653.66      52784.14       558.99 o                         
   4  12   1        118.33        162.65        99.87 o                         
   5  12   1      33183.94      35146.66       476.86 o                         
   6  12   1        131.42        175.00       115.18 o                         
   7  12   1       6528.92       7605.90       827.16 o                         
   8  12   1       4022.83       4118.94       131.78 o                         
   9  12   1        626.70        681.56       101.03 o                         
  10  12   1       2262.00       2335.01       397.73 o                         
  11  12   1        331.43        197.68       174.18 o                         
  12  12   1        369.16        184.66       144.87 o                         
  13  12   1       1176.92       1480.50       177.94 o                         
  14  12   1         20.91         38.64       293.26 o                         
 -14  13   1       1649.78       1178.34       226.25 o                         
 -13  13   1       5196.51       5014.29       172.92 o                         
 -12  13   1       5626.95       5895.58       478.89 o                         
 -11  13   1      11548.75      11112.51       600.32 o                         
 -10  13   1      27897.95      28998.81      1005.29 o                         
  -9  13   1       2430.59       2377.38       138.22 o                         
  -8  13   1      24487.50      25464.16       819.84 o                         
  -7  13   1        111.30        127.37       102.32 o                         
  -6  13   1       3819.12       4186.71       189.87 o                         
  -5  13   1       1050.53       1110.15        93.41 o                         
  -4  13   1      30852.29      31510.39       596.87 o                         
  -3  13   1        261.63        263.73        98.08 o                         
  -2  13   1       9304.86       9457.73       176.37 o                         
  -1  13   1       5251.70       5338.47       125.29 o                         
   0  13   1      23302.03      23902.16       393.32 o                         
   1  13   1       8330.93       8785.36       115.53 o                         
   2  13   1      76497.79      82983.56      1529.24 o                         
   3  13   1       3938.18       4049.48       103.06 o                         
   4  13   1       9913.06      10781.12       128.81 o                         
   5  13   1       3188.00       3246.67       133.65 o                         
   6  13   1       8406.57       8712.16       147.68 o                         
   7  13   1        666.77        996.15       265.39 o                         
   8  13   1      33052.84      34904.63      1361.50 o                         
   9  13   1       2161.44       2252.70       260.38 o                         
  10  13   1       1396.62       1529.69       127.38 o                         
  11  13   1       1187.67        961.43       147.90 o                         
  12  13   1       7942.02       7555.99      1011.02 o                         
  13  13   1        125.86         17.92       220.14 o                         
 -13  14   1       1117.71        282.58       223.21 o                         
 -12  14   1        769.62        737.77       467.04 o                         
 -11  14   1          2.91        -70.59       178.86 o                         
 -10  14   1        416.78        181.09       148.25 o                         
  -9  14   1        105.37        146.00       127.86 o                         
  -8  14   1       3156.25       3316.92       268.49 o                         
  -7  14   1       2962.08       3073.24       158.37 o                         
  -6  14   1       7191.97       7355.59       162.49 o                         
  -5  14   1        138.15        237.36        79.20 o                         
  -4  14   1       2112.11       2250.30        98.57 o                         
  -3  14   1       8412.07       8739.48       298.55 o                         
  -2  14   1         98.12        154.43        68.77 o                         
  -1  14   1      12877.03      13357.45       244.14 o                         
   0  14   1        239.81        205.93        98.74 o                         
   1  14   1       2117.91       1991.34        89.20 o                         
   2  14   1        272.61        223.19        69.23 o                         
   3  14   1       1154.63       1144.74        98.35 o                         
   4  14   1       7352.95       7674.57       126.04 o                         
   5  14   1        128.05        175.44        80.28 o                         
   6  14   1      14791.37      16061.09       299.90 o                         
   7  14   1         37.18        120.40       142.72 o                         
   8  14   1       5282.70       5327.51       186.69 o                         
   9  14   1       3145.45       3420.25       390.81 o                         
  10  14   1        158.22         82.29       175.67 o                         
  11  14   1       5076.84       5203.05       338.72 o                         
  12  14   1        379.57         70.02       300.93 o                         
 -11  15   1       3241.90       2912.96       575.79 o                         
 -10  15   1      11743.89      11158.79       844.04 o                         
  -9  15   1       2815.76       3019.03       216.06 o                         
  -8  15   1      15473.47      15638.83       330.17 o                         
  -7  15   1       1036.55       1095.63       133.27 o                         
  -6  15   1        475.38        512.57       121.06 o                         
  -5  15   1       1313.91       1400.63       103.88 o                         
  -4  15   1       3240.86       3268.03       122.26 o                         
  -3  15   1        148.52        152.94        71.15 o                         
  -2  15   1        920.10        941.84        81.45 o                         
  -1  15   1        832.72        875.62        88.22 o                         
   0  15   1       6728.60       6783.40       183.14 o                         
   1  15   1       3098.24       3042.97        90.56 o                         
   2  15   1      20235.09      20675.47       492.55 o                         
   3  15   1       2534.76       2944.83       153.96 o                         
   4  15   1       2369.49       2650.92       126.39 o                         
   5  15   1         55.24        219.23       103.56 o                         
   6  15   1       2850.17       2684.16       236.63 o                         
   7  15   1        196.94        266.84       141.82 o                         
   8  15   1       3949.70       3650.31       156.09 o                         
   9  15   1         71.09         84.77       166.92 o                         
  10  15   1         50.12        -59.86       176.91 o                         
  11  15   1         37.56         52.60       220.51 o                         
 -10  16   1          9.43        178.92       213.87 o                         
  -9  16   1         50.28        129.79       309.41 o                         
  -8  16   1      17101.45      17901.65       232.01 o                         
  -7  16   1       3067.94       2884.99       303.18 o                         
  -6  16   1      26686.00      26583.26       475.69 o                         
  -5  16   1       4110.25       4235.19       125.07 o                         
  -4  16   1       2039.82       2008.98       106.25 o                         
  -3  16   1        134.02        182.47       118.73 o                         
  -2  16   1       8303.87       8593.15       123.96 o                         
  -1  16   1       6896.77       7306.39       159.81 o                         
   0  16   1       8775.28       9313.18       185.97 o                         
   1  16   1       2520.51       2561.06       124.07 o                         
   2  16   1       3783.36       4077.55       109.93 o                         
   3  16   1       1726.86       1819.79       112.81 o                         
   4  16   1      42103.36      42384.42       904.37 o                         
   5  16   1       5438.38       5165.61       154.36 o                         
   6  16   1      26591.22      26592.93       769.38 o                         
   7  16   1         38.04       -147.83       222.64 o                         
   8  16   1        757.99        655.35       156.74 o                         
   9  16   1       6322.34       6339.84       531.40 o                         
  10  16   1       4471.50       3714.66       230.19 o                         
  -9  17   1          4.62        218.13       206.86 o                         
  -8  17   1        674.18        653.93       155.91 o                         
  -7  17   1       1440.56       1212.05       216.21 o                         
  -6  17   1       7724.21       7722.44       218.36 o                         
  -5  17   1        944.52        925.16       136.10 o                         
  -4  17   1      11158.71      10844.28       138.16 o                         
  -3  17   1        308.60        346.80       107.73 o                         
  -2  17   1       4307.26       4364.47       148.47 o                         
  -1  17   1        251.47        244.20        96.10 o                         
   0  17   1        206.08        207.32       105.18 o                         
   1  17   1        968.40       1213.78       153.02 o                         
   2  17   1       2073.50       1816.72       104.60 o                         
   3  17   1       4183.93       3966.18       162.15 o                         
   4  17   1          0.69         44.97        99.10 o                         
   5  17   1        568.97        690.99       137.82 o                         
   6  17   1       2901.71       2619.56       162.29 o                         
   7  17   1       1639.47       1653.58       413.16 o                         
   8  17   1       3859.53       2809.49       572.63 o                         
  -6  18   1       6391.78       5533.36       185.05 o                         
  -5  18   1       2319.21       2167.70       151.24 o                         
  -4  18   1       1797.22       1679.53       152.92 o                         
  -3  18   1        628.33        708.50       131.62 o                         
  -2  18   1          1.81        -56.79       119.63 o                         
  -1  18   1         87.71        180.67       142.85 o                         
   0  18   1          6.18         62.39       115.55 o                         
   1  18   1        186.23        310.00       115.45 o                         
   2  18   1       6303.28       6143.83       130.58 o                         
   3  18   1         92.27        -22.27       145.94 o                         
   4  18   1       9450.10       9012.96       245.73 o                         
   5  18   1        496.44        420.99       129.77 o                         
   6  18   1       3945.31       2747.50       195.78 o                         
  -3  19   1       1068.77        971.26       168.82 o                         
  -2  19   1       5774.04       5210.12       186.28 o                         
  -1  19   1         14.96         55.36       125.33 o                         
   0  19   1          1.81         23.12       130.66 o                         
   1  19   1       1807.30       1599.59       119.25 o                         
   2  19   1       2293.17       1797.68       149.38 o                         
 -18   0   2      12799.69      12513.46       293.12 o                         
 -17   0   2       3028.22       2983.24       160.80 o                         
 -16   0   2        310.95       1267.44       775.79 o                         
 -15   0   2       1640.86       1738.56       150.94 o                         
 -14   0   2      37139.86      37542.92      2320.82 o                         
 -13   0   2       4850.81       5015.42       343.12 o                         
 -12   0   2      14730.89      15768.40       700.00 o                         
 -11   0   2      12146.31      11619.09       484.49 o                         
 -10   0   2      33699.95      33476.93       811.15 o                         
  -9   0   2       2607.34       2583.09       137.27 o                         
  -8   0   2     237339.41     260765.28      6070.58 o                         
  -7   0   2       2003.62       2038.92       163.17 o                         
  -6   0   2      60200.24      61279.07       585.12 o                         
  -5   0   2       8380.19       7557.46       233.63 o                         
  -3   0   2         15.19         69.43       177.61 o                         
  -1   0   2       1900.48       1550.69       239.46 o                         
   0   0   2      77366.15      68195.02      1361.76 o                         
   1   0   2       4344.86       3407.09       179.86 o                         
   2   0   2     107683.13      97958.51       935.17 o                         
   3   0   2        759.84        592.85       159.81 o                         
   5   0   2       3662.61       3099.56       150.24 o                         
   6   0   2       9707.63       9234.40       180.23 o                         
   7   0   2       3575.83       3441.49       143.30 o                         
   8   0   2      96010.65      98069.20      4582.20 o                         
   9   0   2       2041.92       1947.20       116.20 o                         
  10   0   2     223770.16     241601.81     11788.02 o                         
  11   0   2        728.60        950.37       150.08 o                         
  12   0   2      39812.59      41490.12      1790.25 o                         
  13   0   2       6041.91       6305.28       134.65 o                         
  14   0   2       5499.41       5379.82       372.99 o                         
  15   0   2        432.13        519.20       275.51 o                         
  16   0   2      10963.27      11171.16       208.81 o                         
  17   0   2       2064.42       1956.47       203.93 o                         
  18   0   2       1245.41       1189.83       204.65 o                         
 -18   1   2       4780.56       4514.24       141.61 o                         
 -17   1   2        130.03        119.89        99.31 o                         
 -16   1   2      12635.29      12336.06       536.02 o                         
 -15   1   2        498.49        576.30        83.28 o                         
 -14   1   2      15574.30      15301.05       451.17 o                         
 -13   1   2        204.30        167.21        96.56 o                         
 -12   1   2       6762.71       7137.01       256.63 o                         
 -11   1   2        511.31        482.02        77.51 o                         
 -10   1   2       1136.59       1345.34       100.67 o                         
  -9   1   2       3578.75       3406.50       118.07 o                         
  -8   1   2       3707.65       3655.29       155.67 o                         
  -7   1   2       1329.78       1140.13        95.61 o                         
  -6   1   2      24617.48      22122.73       288.62 o                         
  -5   1   2       1631.27       1300.68       110.81 o                         
  -4   1   2     129887.15     126927.68      2262.22 o                         
  -3   1   2      14092.12      11216.73       206.51 o                         
  -2   1   2     108662.98      99725.98       998.62 o                         
  -1   1   2         89.84        158.50       114.29 o                         
   0   1   2      63231.18      52881.36       864.57 o                         
   1   1   2         13.56         54.54       102.88 o                         
   2   1   2      10950.23       8288.83       149.29 o                         
   3   1   2       3025.61       2557.20        96.54 o                         
   4   1   2        343.09        238.44        80.31 o                         
   5   1   2        587.46        576.11        75.57 o                         
   6   1   2      20494.27      19675.89       451.09 o                         
   7   1   2       1450.28       1319.80        85.45 o                         
   8   1   2      34341.52      33850.55       513.21 o                         
   9   1   2        557.28        611.43        76.93 o                         
  10   1   2      16590.11      16626.05       478.55 o                         
  11   1   2       1032.86       1102.47        89.02 o                         
  12   1   2        297.24        338.58        89.89 o                         
  13   1   2        161.65        193.71        86.41 o                         
  14   1   2        229.54        142.65        82.13 o                         
  15   1   2         91.32        130.40       103.44 o                         
  16   1   2        348.82        268.06       106.48 o                         
  17   1   2        104.19         51.45       140.32 o                         
  18   1   2       3376.18       2827.07       136.74 o                         
 -18   2   2       6510.12       6027.39       282.49 o                         
 -17   2   2         54.22         53.37        99.82 o                         
 -16   2   2         85.38        145.83       107.50 o                         
 -15   2   2          5.71         72.43        94.09 o                         
 -14   2   2       4263.52       4296.63       138.19 o                         
 -13   2   2          9.43        126.57        93.51 o                         
 -12   2   2       5929.07       6412.38       199.37 o                         
 -11   2   2        625.47        640.62        83.50 o                         
 -10   2   2       2746.07       2695.22        96.35 o                         
  -9   2   2        359.69        265.50        75.41 o                         
  -8   2   2      14672.93      14091.84       195.58 o                         
  -7   2   2         87.38         22.86        95.71 o                         
  -6   2   2       7561.30       6955.32       123.33 o                         
  -5   2   2          1.61         -7.69       106.88 o                         
  -4   2   2      13685.46      13760.51       186.03 o                         
  -3   2   2       1500.36       1233.35       127.46 o                         
  -2   2   2      81045.18      75406.56       756.61 o                         
  -1   2   2       1440.62        974.39       127.63 o                         
   0   2   2      54384.66      46300.15       804.03 o                         
   1   2   2        524.06        400.48       104.46 o                         
   2   2   2        956.37        880.96       108.49 o                         
   3   2   2       1737.71       1430.02       114.16 o                         
   4   2   2       1644.92       1502.95        87.11 o                         
   5   2   2        423.04        389.98        68.90 o                         
   6   2   2         10.98         82.58        70.17 o                         
   7   2   2       4653.85       4612.87        98.06 o                         
   8   2   2      35158.84      35355.30       583.16 o                         
   9   2   2        754.20        814.78        65.40 o                         
  10   2   2      35735.43      35364.48       235.95 o                         
  11   2   2        372.05        322.54        85.68 o                         
  12   2   2       9134.06       9483.55       342.78 o                         
  13   2   2       1117.01       1245.64       100.49 o                         
  14   2   2        632.01        595.22        85.44 o                         
  15   2   2          6.25         63.62        92.62 o                         
  16   2   2        119.03        138.81        95.17 o                         
  17   2   2          9.33         63.94       109.40 o                         
  18   2   2        387.94        310.41       137.63 o                         
 -18   3   2       5004.34       5040.99       228.06 o                         
 -17   3   2        300.21        344.43       124.49 o                         
 -16   3   2       7402.69       7395.67       128.98 o                         
 -15   3   2         44.18         15.36       110.04 o                         
 -14   3   2       1251.29       1383.46        89.85 o                         
 -13   3   2       1459.33       1517.09       128.68 o                         
 -12   3   2         50.31        120.06        98.69 o                         
 -11   3   2       1511.90       1633.56        91.67 o                         
 -10   3   2       2015.35       2156.53        86.57 o                         
  -9   3   2        361.66        282.95        81.29 o                         
  -8   3   2      50531.67      51744.12       987.26 o                         
  -7   3   2      11779.82      11286.91       299.11 o                         
  -6   3   2     109551.63     111516.82      2830.23 o                         
  -5   3   2      10978.52      10466.45       151.58 o                         
  -4   3   2      52150.10      48461.97       332.27 o                         
  -3   3   2         51.86         66.49        98.62 o                         
  -2   3   2      15926.17      13787.40       237.90 o                         
  -1   3   2       2944.20       2401.95       116.24 o                         
   0   3   2       7952.77       7120.91       158.95 o                         
   1   3   2      13370.19      11065.66       201.60 o                         
   2   3   2       6592.61       6065.09       133.82 o                         
   3   3   2        473.72        423.77       114.17 o                         
   4   3   2      32397.90      30827.52       336.28 o                         
   5   3   2       9733.56       9095.98       131.20 o                         
   6   3   2      78956.45      79420.18      1511.43 o                         
   7   3   2       5788.90       5522.28       101.43 o                         
   8   3   2      55836.82      54850.00       511.10 o                         
   9   3   2       5795.68       5583.66       119.40 o                         
  10   3   2       4866.45       4669.90       108.75 o                         
  11   3   2         55.53         90.63        83.67 o                         
  12   3   2        961.21        971.90        83.40 o                         
  13   3   2       2146.75       2146.83       106.06 o                         
  14   3   2        992.13       1025.44        87.57 o                         
  15   3   2        118.19         98.14        93.09 o                         
  16   3   2         46.97         92.58       106.26 o                         
  17   3   2         57.02        182.92       148.79 o                         
  18   3   2        668.84        359.69       334.39 o                         
 -18   4   2        356.56        103.21       123.83 o                         
 -17   4   2       2978.73       2767.41       135.25 o                         
 -16   4   2       2344.25       2177.81       120.23 o                         
 -15   4   2        258.82        341.71       110.38 o                         
 -14   4   2      15796.85      16046.69       500.42 o                         
 -13   4   2       5027.24       5185.36       129.87 o                         
 -12   4   2       6302.63       6542.09       163.14 o                         
 -11   4   2       5881.95       6349.63       186.08 o                         
 -10   4   2       7341.17       7483.24       148.62 o                         
  -9   4   2        243.31        217.99        99.19 o                         
  -8   4   2      41461.84      41401.06       781.79 o                         
  -7   4   2      14896.74      14437.72       269.87 o                         
  -6   4   2      17042.88      16384.39       165.06 o                         
  -5   4   2      14645.18      14060.25       160.42 o                         
  -4   4   2      27105.57      25632.59       216.05 o                         
  -3   4   2        154.25        108.67        85.63 o                         
  -2   4   2     148787.98     148599.31      1564.25 o                         
  -1   4   2      18135.21      15594.35       302.30 o                         
   0   4   2       4723.51       4061.46       115.47 o                         
   1   4   2       4667.31       3895.84       116.59 o                         
   2   4   2     169671.73     172509.19      2657.12 o                         
   3   4   2      11173.16       9932.22       139.82 o                         
   4   4   2     172532.61     185924.58      5013.04 o                         
   5   4   2        171.86        277.79        88.17 o                         
   6   4   2       9503.05       8917.92       234.28 o                         
   7   4   2         78.06        137.90        70.95 o                         
   8   4   2      22272.32      21797.17       635.56 o                         
   9   4   2       2806.01       2625.52        90.85 o                         
  10   4   2      13280.92      13757.02       225.64 o                         
  11   4   2        552.69        584.02        83.68 o                         
  12   4   2       3491.75       3766.41       115.03 o                         
  13   4   2       1206.56       1248.27        99.53 o                         
  14   4   2      13809.35      14221.19       271.54 o                         
  15   4   2        145.58        150.28       116.98 o                         
  16   4   2      13090.83      12947.23       588.82 o                         
  17   4   2         46.68        149.35       137.94 o                         
 -18   5   2        971.45        687.40       152.60 o                         
 -17   5   2        317.46        262.87       164.99 o                         
 -16   5   2       1810.22       1935.08       138.24 o                         
 -15   5   2         56.81        239.86       160.37 o                         
 -14   5   2        395.91        336.24       151.64 o                         
 -13   5   2         11.25        -36.22        89.41 o                         
 -12   5   2        199.85        165.17       108.22 o                         
 -11   5   2          4.80        -56.66       113.62 o                         
 -10   5   2       2406.12       2353.97        92.23 o                         
  -9   5   2       2679.93       2792.11       100.80 o                         
  -8   5   2      15653.34      15657.39       324.83 o                         
  -7   5   2       2652.83       2595.08       104.10 o                         
  -6   5   2      39181.94      40164.02       548.03 o                         
  -5   5   2       2892.10       2833.17        99.72 o                         
  -4   5   2       5155.45       4666.00       110.29 o                         
  -3   5   2        114.79         71.54        87.14 o                         
  -2   5   2         37.49         53.24        80.05 o                         
  -1   5   2         57.09         61.61        91.05 o                         
   0   5   2       1362.77       1120.27        95.59 o                         
   1   5   2         51.14         89.58        81.47 o                         
   2   5   2      30586.96      28723.99       512.95 o                         
   3   5   2       4703.19       4324.98       103.57 o                         
   4   5   2      31869.44      31138.38       508.32 o                         
   5   5   2       2368.54       2237.52        98.89 o                         
   6   5   2       9763.69       9824.93       308.53 o                         
   7   5   2       3507.51       3400.17       107.84 o                         
   8   5   2        733.14        657.30        77.64 o                         
   9   5   2        419.08        370.61        83.66 o                         
  10   5   2        130.88        211.08        97.76 o                         
  11   5   2         14.90        -44.09        98.54 o                         
  12   5   2         69.33        -19.87       104.91 o                         
  13   5   2         11.12         -9.73        82.16 o                         
  14   5   2        793.10        795.76       123.72 o                         
  15   5   2         30.29         86.60       104.30 o                         
  16   5   2       1272.04       1062.11       143.68 o                         
  17   5   2        753.70        731.89       144.02 o                         
 -18   6   2       3427.05       1789.84       328.89 o                         
 -17   6   2       1878.69       1822.54       186.81 o                         
 -16   6   2        632.63        576.82       114.55 o                         
 -15   6   2          5.71        -35.88       118.91 o                         
 -14   6   2      13656.54      14201.44       510.43 o                         
 -13   6   2       1975.44       2083.36       124.51 o                         
 -12   6   2      31779.27      33889.17       662.71 o                         
 -11   6   2       1262.77       1216.39       107.61 o                         
 -10   6   2        678.85        817.47       107.11 o                         
  -9   6   2       4674.67       4586.83       117.73 o                         
  -8   6   2      43387.30      45624.27      1021.36 o                         
  -7   6   2      13747.31      13690.57       252.78 o                         
  -6   6   2      67988.69      69134.27      1441.56 o                         
  -5   6   2        208.83        159.46        89.03 o                         
  -4   6   2       4806.38       5043.80       109.22 o                         
  -3   6   2      27790.76      26387.10       371.36 o                         
  -2   6   2      60834.15      59757.14       632.81 o                         
  -1   6   2      16171.59      15142.57       156.14 o                         
   0   6   2      62696.48      62637.82       703.08 o                         
   1   6   2        474.18        323.36        76.04 o                         
   2   6   2      21018.28      19856.53       289.80 o                         
   3   6   2      17878.74      17093.34       201.14 o                         
   4   6   2      99054.16     105134.01      4496.78 o                         
   5   6   2       8281.98       7794.69       236.19 o                         
   6   6   2      21807.71      22497.09      1153.33 o                         
   7   6   2       8573.31       8930.58       377.92 o                         
   8   6   2      12122.66      11916.02       470.24 o                         
   9   6   2      17917.11      18778.36      1949.59 o                         
  10   6   2      20529.84      22106.41      1558.23 o                         
  11   6   2       2592.99       2941.15       302.83 o                         
  12   6   2        772.84        903.42       117.84 o                         
  13   6   2       1605.34       1717.16       162.75 o                         
  14   6   2      18916.75      19977.42       456.86 o                         
  15   6   2       1963.59       1882.10       149.25 o                         
  16   6   2       8653.90       8885.79       414.79 o                         
  17   6   2        331.10        201.91       146.64 o                         
 -17   7   2          1.20        -13.31       177.29 o                         
 -16   7   2       5997.63       6227.93      1041.95 o                         
 -15   7   2       2702.09       2605.56       211.92 o                         
 -14   7   2        549.69        419.72       182.57 o                         
 -13   7   2       4167.71       4249.72       284.78 o                         
 -12   7   2      21617.48      22362.80      1884.77 o                         
 -11   7   2       6491.35       6894.44       179.48 o                         
 -10   7   2      40638.89      44765.84      1646.06 o                         
  -9   7   2        339.09        411.69       102.94 o                         
  -8   7   2        276.00        242.75       108.37 o                         
  -7   7   2       1459.02       1338.05       126.93 o                         
  -6   7   2      51632.82      53192.75      1021.21 o                         
  -5   7   2        519.83        581.77        96.81 o                         
  -4   7   2      47106.87      46291.98       374.32 o                         
  -3   7   2       1440.42       1391.00        84.57 o                         
  -2   7   2       3741.05       3658.40       142.20 o                         
  -1   7   2      20106.86      19113.93       188.17 o                         
   0   7   2     169072.11     176020.17       890.69 o                         
   1   7   2      32114.60      31166.24       200.31 o                         
   2   7   2     121643.84     125107.50      1214.12 o                         
   3   7   2       4973.15       4633.42       107.01 o                         
   4   7   2       1782.77       2085.60        93.61 o                         
   5   7   2        326.01        233.87        83.60 o                         
   6   7   2      68613.08      68882.76      3770.17 o                         
   7   7   2        944.95        968.50        86.49 o                         
   8   7   2      27778.57      27629.76      1592.55 o                         
   9   7   2        129.98        239.47       103.23 o                         
  10   7   2        491.53        293.56       119.45 o                         
  11   7   2        458.53        588.68       116.74 o                         
  12   7   2      35066.26      37105.53      2351.78 o                         
  13   7   2       2676.19       3215.79       404.81 o                         
  14   7   2      14431.47      14187.12       745.36 o                         
  15   7   2       1963.07       2047.39       421.86 o                         
  16   7   2         60.95        247.60       166.29 o                         
 -17   8   2          3.70       -176.76       176.76 o                         
 -16   8   2        550.04        274.32       179.04 o                         
 -15   8   2         61.65        -86.59       132.73 o                         
 -14   8   2        670.81        630.03       183.48 o                         
 -13   8   2       1846.65       1930.80       149.50 o                         
 -12   8   2       9514.53       9603.61       656.11 o                         
 -11   8   2       1439.63       1566.54       129.64 o                         
 -10   8   2       3422.33       3619.76       193.35 o                         
  -9   8   2         23.97        244.54       163.66 o                         
  -8   8   2       2051.72       2011.91       100.47 o                         
  -7   8   2       1717.59       1871.56       114.66 o                         
  -6   8   2       7276.15       7110.29       228.15 o                         
  -5   8   2       3822.59       3868.52       130.20 o                         
  -4   8   2      12340.67      12327.32       203.22 o                         
  -3   8   2       1249.99       1222.67        84.02 o                         
  -2   8   2       7414.39       7574.99       120.97 o                         
  -1   8   2       1394.70       1404.79        78.44 o                         
   0   8   2       4947.85       4601.53        93.61 o                         
   1   8   2       3838.23       3762.26        94.69 o                         
   2   8   2       2581.86       2397.43        91.35 o                         
   3   8   2         87.79        122.91        86.59 o                         
   4   8   2          2.64        -42.10        84.46 o                         
   5   8   2       4542.53       4760.80       211.47 o                         
   6   8   2       3207.17       2869.62       159.77 o                         
   7   8   2      11818.07      11326.13       612.69 o                         
   8   8   2        641.21        634.38       123.05 o                         
   9   8   2       1788.20       1741.48       157.38 o                         
  10   8   2         34.27        417.09       308.91 o                         
  11   8   2          6.36         89.14       132.23 o                         
  12   8   2       1156.69       1213.21       288.74 o                         
  13   8   2         61.12         50.67       120.58 o                         
  14   8   2        135.16        268.65       119.65 o                         
  15   8   2        209.40        223.54       206.73 o                         
  16   8   2        712.64        506.39       170.71 o                         
 -16   9   2       5563.45       4970.21       289.85 o                         
 -15   9   2        446.13        486.53       148.73 o                         
 -14   9   2       3082.43       2907.72       445.83 o                         
 -13   9   2       3741.72       3921.20       249.24 o                         
 -12   9   2       5875.11       5993.10       513.05 o                         
 -11   9   2       4977.84       5288.37       249.76 o                         
 -10   9   2      26908.62      26911.94       991.86 o                         
  -9   9   2       2170.90       2272.74       157.53 o                         
  -8   9   2       2680.03       3029.21       143.85 o                         
  -7   9   2        787.12        810.15       162.84 o                         
  -6   9   2      50656.83      52162.22       806.78 o                         
  -5   9   2        210.21        148.82        74.32 o                         
  -4   9   2      84099.77      87024.76      1212.09 o                         
  -3   9   2       2294.28       2236.77        88.30 o                         
  -2   9   2        677.41        823.61        82.41 o                         
  -1   9   2       6338.07       6492.13       117.41 o                         
   0   9   2      77367.64      80908.60       876.22 o                         
   1   9   2       8139.83       8332.26       112.42 o                         
   2   9   2      60211.58      61658.59       504.65 o                         
   3   9   2      10136.63       9920.03       156.64 o                         
   4   9   2       1137.32       1078.95        73.40 o                         
   5   9   2       2596.60       2454.06       111.99 o                         
   6   9   2      53303.85      53220.39      2281.15 o                         
   7   9   2          1.45        -18.07       104.41 o                         
   8   9   2      29637.38      31475.74      1299.12 o                         
   9   9   2        509.10        438.16       116.99 o                         
  10   9   2       3560.78       3297.32       114.10 o                         
  11   9   2        284.96        267.36        97.76 o                         
  12   9   2      15681.94      16047.38       854.32 o                         
  13   9   2       1467.75       1561.01       125.43 o                         
  14   9   2       3831.60       3448.10       297.49 o                         
  15   9   2       2316.68       1933.93       183.91 o                         
  16   9   2       2020.64       1487.21       157.50 o                         
 -16  10   2        447.71         56.11       156.73 o                         
 -15  10   2       4659.52       4468.35       553.60 o                         
 -14  10   2        323.44        294.19       181.62 o                         
 -13  10   2      10416.53      10131.75      1406.12 o                         
 -12  10   2       4447.16       4657.48       143.82 o                         
 -11  10   2       1021.35       1169.71       225.84 o                         
 -10  10   2        595.49        678.10       123.32 o                         
  -9  10   2      11103.49      12305.05       491.04 o                         
  -8  10   2        858.88       1097.51       114.55 o                         
  -7  10   2      39107.24      41297.59       254.31 o                         
  -6  10   2       4971.05       5509.78       215.70 o                         
  -5  10   2       1352.95       1304.10        83.96 o                         
  -4  10   2       3537.12       3216.13        92.61 o                         
  -3  10   2      38987.67      38663.80       408.50 o                         
  -2  10   2       1546.77       1662.58        77.85 o                         
  -1  10   2      33877.89      33685.54       544.18 o                         
   0  10   2         83.39        100.05        63.96 o                         
   1  10   2         90.73        134.62        68.91 o                         
   2  10   2       6681.69       6957.31       113.09 o                         
   3  10   2      73082.17      73058.59       649.86 o                         
   4  10   2        542.55        686.28        87.51 o                         
   5  10   2      50579.30      53743.46      1104.48 o                         
   6  10   2       1319.88       1573.27       132.18 o                         
   7  10   2         12.05        -46.11       113.92 o                         
   8  10   2       1763.92       1607.44       107.21 o                         
   9  10   2      14577.40      15130.20       568.52 o                         
  10  10   2        798.01        918.46        99.55 o                         
  11  10   2       6267.32       6288.57       201.53 o                         
  12  10   2       8073.70       7956.34      1172.22 o                         
  13  10   2       3216.49       3181.40       603.15 o                         
  14  10   2       4189.62       4367.36       430.03 o                         
  15  10   2      10178.06       9935.63       901.09 o                         
 -15  11   2        200.85        -11.62       156.46 o                         
 -14  11   2       3628.48       3608.77       611.22 o                         
 -13  11   2        314.35        332.82       146.27 o                         
 -12  11   2       5364.46       5873.44       409.54 o                         
 -11  11   2       3168.32       3154.10       218.23 o                         
 -10  11   2       1247.78       1372.71       108.15 o                         
  -9  11   2       9380.49      10217.16       458.85 o                         
  -8  11   2       1693.93       1835.09       131.81 o                         
  -7  11   2      11173.90      11935.41       619.90 o                         
  -6  11   2       5223.25       5325.00       151.28 o                         
  -5  11   2        641.79        562.72       103.56 o                         
  -4  11   2       2195.03       2337.85       105.49 o                         
  -3  11   2          3.67         45.11        72.65 o                         
  -2  11   2      23748.15      23467.80       586.96 o                         
  -1  11   2         32.95         32.54        74.78 o                         
   0  11   2      19338.11      18947.76       318.14 o                         
   1  11   2       4773.44       4953.37        95.73 o                         
   2  11   2       6484.52       6388.00       103.41 o                         
   3  11   2       9524.26       9943.87       121.59 o                         
   4  11   2         14.22         -8.83        93.23 o                         
   5  11   2       7874.10       8185.20       161.54 o                         
   6  11   2        156.41         74.15       179.07 o                         
   7  11   2        107.76         29.91        97.83 o                         
   8  11   2       1468.44       1474.66       119.43 o                         
   9  11   2          0.05        -97.13        97.13 o                         
  10  11   2         99.35       -104.04       139.15 o                         
  11  11   2        122.63        322.62       336.34 o                         
  12  11   2       3091.20       3322.54       211.82 o                         
  13  11   2        808.57        694.40       150.84 o                         
  14  11   2       3134.18       2692.85       161.29 o                         
 -14  12   2         35.60        150.91       153.53 o                         
 -13  12   2       4989.67       5409.80       390.14 o                         
 -12  12   2       2887.95       3084.33       330.74 o                         
 -11  12   2       1364.37       1111.34       154.21 o                         
 -10  12   2       5274.06       5391.43       195.08 o                         
  -9  12   2      12487.71      12685.37       911.88 o                         
  -8  12   2         15.77        109.24       168.54 o                         
  -7  12   2      11517.88      11935.31       472.83 o                         
  -6  12   2       3295.01       3831.33       114.44 o                         
  -5  12   2        257.56        165.11        90.46 o                         
  -4  12   2       3736.35       4069.72       167.82 o                         
  -3  12   2      24224.80      25403.28       542.36 o                         
  -2  12   2       2800.02       3029.46       180.90 o                         
  -1  12   2      19224.80      20027.44       334.49 o                         
   0  12   2        174.17        194.14        94.03 o                         
   1  12   2       8936.82       9347.64       197.05 o                         
   2  12   2        108.94         85.24        80.30 o                         
   3  12   2      33858.33      35941.91       536.05 o                         
   4  12   2          6.60         34.54        82.58 o                         
   5  12   2      27856.74      29049.54       801.06 o                         
   6  12   2       1392.22       1513.64       103.01 o                         
   7  12   2        744.71        867.19       126.13 o                         
   8  12   2       2008.19       1736.41       167.16 o                         
   9  12   2       9178.38      10064.45       655.29 o                         
  10  12   2       2931.00       2790.86       150.04 o                         
  11  12   2        797.68        488.90       164.95 o                         
  12  12   2       1376.07       1211.52       367.79 o                         
  13  12   2       3771.13       3484.61       232.29 o                         
  14  12   2       1355.70       1025.05       157.30 o                         
 -14  13   2         87.35        154.84       152.45 o                         
 -13  13   2        445.95        676.66       341.01 o                         
 -12  13   2      10714.31      11013.75       937.03 o                         
 -11  13   2       6060.83       6690.43       329.44 o                         
 -10  13   2      30838.71      32128.97       999.67 o                         
  -9  13   2       9450.89       9893.65       744.37 o                         
  -8  13   2       9600.42       9983.82       398.24 o                         
  -7  13   2        112.59         23.33       103.87 o                         
  -6  13   2        484.12        450.98        89.29 o                         
  -5  13   2        792.14        847.48       100.26 o                         
  -4  13   2      14039.89      14046.32       146.55 o                         
  -3  13   2        522.24        542.98        83.79 o                         
  -2  13   2         31.11         84.73        99.11 o                         
  -1  13   2       4866.51       5006.42       109.37 o                         
   0  13   2      49608.52      52038.20       434.35 o                         
   1  13   2      17720.80      18401.39       319.26 o                         
   2  13   2      40768.02      43209.41       545.14 o                         
   3  13   2       6584.52       7062.67       142.70 o                         
   4  13   2       1733.07       1946.98        93.85 o                         
   5  13   2        266.82        319.63        88.95 o                         
   6  13   2      17881.96      18254.98       641.27 o                         
   7  13   2       2694.24       2857.77       122.80 o                         
   8  13   2       2314.74       2216.52       131.41 o                         
   9  13   2        163.79        163.81       119.27 o                         
  10  13   2      10201.59       9549.22      1009.48 o                         
  11  13   2       3086.85       2789.49       459.23 o                         
  12  13   2      14733.94      14078.53       787.29 o                         
  13  13   2       4367.85       3901.76       190.39 o                         
 -13  14   2        158.40        377.42       213.13 o                         
 -12  14   2        584.09       1058.47       265.63 o                         
 -11  14   2        876.15       1287.07       159.74 o                         
 -10  14   2       1624.14       1758.42       400.14 o                         
  -9  14   2       5384.53       5598.52       171.34 o                         
  -8  14   2        180.79        112.66       179.90 o                         
  -7  14   2       1258.80       1300.20       150.48 o                         
  -6  14   2        386.27        456.42        94.46 o                         
  -5  14   2       1758.89       1803.51        97.62 o                         
  -4  14   2        340.28        278.05        85.77 o                         
  -3  14   2      15568.80      15619.51       166.45 o                         
  -2  14   2        944.45       1037.19        78.06 o                         
  -1  14   2       7552.95       7786.87       122.15 o                         
   0  14   2         21.68         89.78        81.86 o                         
   1  14   2         87.10        128.34        88.16 o                         
   2  14   2       2774.62       2756.27        89.07 o                         
   3  14   2       3892.75       3989.45       118.98 o                         
   4  14   2      10246.29      10609.00       224.94 o                         
   5  14   2       4517.41       4385.67       102.05 o                         
   6  14   2       9490.07      10298.58       560.88 o                         
   7  14   2        371.66        320.41       323.72 o                         
   8  14   2       1307.60       1241.37       315.30 o                         
   9  14   2       6763.54       7430.10       931.20 o                         
  10  14   2         44.93        164.81       144.38 o                         
  11  14   2       5610.68       5435.72       602.79 o                         
  12  14   2        347.36        490.38       149.91 o                         
 -11  15   2       1162.94       1337.05       468.09 o                         
 -10  15   2      15167.54      15363.18       650.94 o                         
  -9  15   2        149.78        222.97       179.69 o                         
  -8  15   2      21341.96      22815.81       555.15 o                         
  -7  15   2        467.55        670.65       187.98 o                         
  -6  15   2        143.29        269.11       107.19 o                         
  -5  15   2       1480.33       1479.41       103.22 o                         
  -4  15   2       2618.46       2708.54       116.33 o                         
  -3  15   2        342.98        298.34        89.67 o                         
  -2  15   2        429.41        433.89        79.59 o                         
  -1  15   2      10624.11      10437.17       258.14 o                         
   0  15   2      12797.49      13064.90       129.45 o                         
   1  15   2      10014.11       9763.87       214.66 o                         
   2  15   2      20770.25      20857.38       150.36 o                         
   3  15   2         90.20         36.99       116.56 o                         
   4  15   2       2092.69       2067.12       124.72 o                         
   5  15   2       5877.45       5591.01       192.82 o                         
   6  15   2        153.65       -127.65       140.47 o                         
   7  15   2       2399.46       2370.18       129.01 o                         
   8  15   2         28.44        -47.18       141.15 o                         
   9  15   2       1126.54        969.11       170.10 o                         
  10  15   2       2950.64       3038.20       162.69 o                         
  11  15   2       3093.03       2954.41       422.86 o                         
 -10  16   2       1681.45       1192.99       184.98 o                         
  -9  16   2       7297.56       6944.41       261.26 o                         
  -8  16   2       5859.40       6171.88       583.41 o                         
  -7  16   2      11486.96      11137.58      1065.34 o                         
  -6  16   2       1107.21       1090.27       125.66 o                         
  -5  16   2        135.86         74.87       119.74 o                         
  -4  16   2       2799.05       2991.96       108.83 o                         
  -3  16   2      18406.21      19236.94       492.06 o                         
  -2  16   2       2357.40       2608.45       149.89 o                         
  -1  16   2      20356.96      21060.47       189.38 o                         
   0  16   2          8.54         72.33        97.03 o                         
   1  16   2         86.12         84.16       103.25 o                         
   2  16   2       2923.29       3114.34       106.99 o                         
   3  16   2      16581.52      16558.89       287.17 o                         
   4  16   2       8627.42       9033.08       165.94 o                         
   5  16   2       9785.49       9563.71       252.31 o                         
   6  16   2       3855.97       4305.98       706.06 o                         
   7  16   2       2211.78       2226.02       334.05 o                         
   8  16   2        455.16        404.26       151.40 o                         
   9  16   2      12445.18      10781.04       538.50 o                         
  -9  17   2       1039.91        706.68       217.69 o                         
  -8  17   2       1420.29       1510.73       204.19 o                         
  -7  17   2       1573.13       1086.30       204.95 o                         
  -6  17   2       5445.17       5703.29       164.60 o                         
  -5  17   2       8310.47       8151.76       179.26 o                         
  -4  17   2       3656.84       3780.58       173.66 o                         
  -3  17   2       2884.93       2957.20       118.20 o                         
  -2  17   2       1039.99       1104.72       121.15 o                         
  -1  17   2        883.44        852.83       108.14 o                         
   0  17   2       2176.99       2231.50       103.94 o                         
   1  17   2      16697.05      16512.52       427.26 o                         
   2  17   2       2215.83       2193.30       126.74 o                         
   3  17   2       7526.11       7415.55       165.87 o                         
   4  17   2       2329.35       2134.14       117.97 o                         
   5  17   2        540.93        414.34       152.72 o                         
   6  17   2       3226.36       3001.67       339.54 o                         
   7  17   2       9323.85       9156.74       717.19 o                         
   8  17   2       1003.13        928.31       572.53 o                         
  -6  18   2        951.50        940.20       139.11 o                         
  -5  18   2       3212.67       2919.84       234.76 o                         
  -4  18   2       1062.55        948.00       143.96 o                         
  -3  18   2          2.66        -79.08       118.90 o                         
  -2  18   2        146.27        254.77       118.44 o                         
  -1  18   2       3292.97       3558.11       138.06 o                         
   0  18   2        370.46        467.72       102.24 o                         
   1  18   2        928.83        957.79       122.24 o                         
   2  18   2        120.34        148.13       132.49 o                         
   3  18   2        192.27        259.60       128.92 o                         
   4  18   2        773.19        580.59       147.47 o                         
   5  18   2       1426.37        958.08       190.37 o                         
   6  18   2       1287.79        995.58       214.95 o                         
  -2  19   2       2200.27       1892.90       216.44 o                         
  -1  19   2      15859.42      15324.79       187.61 o                         
   0  19   2         85.24         -0.78       104.43 o                         
   1  19   2      33046.57      31162.59       910.56 o                         
   2  19   2        935.07        889.64       168.10 o                         
 -19   1   3       1285.02        926.76       169.61 o                         
 -18   1   3         47.07        -27.97       122.65 o                         
 -17   1   3       5740.20       5632.11       218.57 o                         
 -16   1   3       3036.94       2956.59       112.28 o                         
 -15   1   3         70.24        125.91        87.05 o                         
 -14   1   3       1392.37       1393.16        94.48 o                         
 -13   1   3       5092.98       5034.23       244.91 o                         
 -12   1   3        465.44        467.55       107.00 o                         
 -11   1   3      13726.98      13263.82       311.69 o                         
 -10   1   3       4087.49       4008.00       152.30 o                         
  -9   1   3       4431.40       5068.53       130.48 o                         
  -8   1   3       1950.34       1935.06        94.87 o                         
  -7   1   3      52019.51      52038.30      1141.49 o                         
  -6   1   3       1015.88        983.15        98.34 o                         
  -5   1   3      95459.25      95668.78      1343.48 o                         
  -4   1   3      10637.38       9567.23       174.07 o                         
  -3   1   3      35926.96      34815.40       313.96 o                         
  -2   1   3       9620.13       8035.29       204.74 o                         
  -1   1   3     128522.48     123385.38      1273.41 o                         
   0   1   3       3040.12       2313.53       127.39 o                         
   1   1   3      48034.10      43583.50       495.14 o                         
   2   1   3        389.48        398.21        99.12 o                         
   3   1   3       8686.45       7313.31       128.40 o                         
   4   1   3          1.96         10.49        65.74 o                         
   5   1   3      99068.13      97291.61       937.19 o                         
   6   1   3        686.79        654.77        77.53 o                         
   7   1   3      30803.69      30242.87       217.26 o                         
   8   1   3          2.15         51.99        71.67 o                         
   9   1   3       8890.11       9117.82       188.49 o                         
  10   1   3        730.61        757.48        75.27 o                         
  11   1   3       8837.10       9118.86       129.44 o                         
  12   1   3         35.57         62.56        87.94 o                         
  13   1   3       2797.71       3008.85       192.16 o                         
  14   1   3       1196.35       1305.23       115.90 o                         
  15   1   3       1678.06       1711.27       106.11 o                         
  16   1   3        611.65        597.92       115.66 o                         
  17   1   3       7107.37       7263.83       352.05 o                         
 -18   2   3        187.58        246.56       129.98 o                         
 -17   2   3       2627.33       2360.24       130.13 o                         
 -16   2   3         21.86         20.50       122.61 o                         
 -15   2   3        165.04        187.19        85.76 o                         
 -14   2   3        921.86        870.84        97.12 o                         
 -13   2   3        190.41        168.39       109.80 o                         
 -12   2   3       3527.90       3570.28       157.94 o                         
 -11   2   3       2340.09       2215.21        87.48 o                         
 -10   2   3       1208.38       1289.21        85.84 o                         
  -9   2   3       1070.16       1202.72        82.86 o                         
  -8   2   3       3859.60       3444.41       121.14 o                         
  -7   2   3      17688.64      16535.63       248.05 o                         
  -6   2   3      13002.78      12336.97       279.61 o                         
  -5   2   3      18073.33      16576.73       303.17 o                         
  -4   2   3          3.87         81.89       110.80 o                         
  -3   2   3      26430.88      24408.84       427.20 o                         
  -2   2   3        283.60        370.34       117.96 o                         
  -1   2   3      16283.69      14373.91       298.99 o                         
   0   2   3      14411.05      11741.71       190.33 o                         
   1   2   3      52092.25      45782.09       571.40 o                         
   2   2   3       4389.11       3793.75       111.67 o                         
   3   2   3        861.59        866.39        81.34 o                         
   4   2   3       5878.75       5484.73       102.09 o                         
   5   2   3      15434.64      14695.70       247.62 o                         
   6   2   3       1593.85       1571.85        78.87 o                         
   7   2   3      10177.71      10151.50       117.92 o                         
   8   2   3       3008.57       2976.83        81.56 o                         
   9   2   3        823.03        969.44        70.16 o                         
  10   2   3        326.58        320.76        72.12 o                         
  11   2   3       9418.48       9500.21       118.51 o                         
  12   2   3        570.56        568.00        79.86 o                         
  13   2   3       4648.48       4569.58       240.35 o                         
  14   2   3        176.24        117.22       105.49 o                         
  15   2   3        332.34        393.18       100.32 o                         
  16   2   3          1.98        -39.62       105.23 o                         
  17   2   3       1013.40        728.44       145.13 o                         
 -18   3   3         85.67        253.06       132.77 o                         
 -17   3   3      15863.27      15023.98       511.94 o                         
 -16   3   3       3873.28       3829.64       185.56 o                         
 -15   3   3       9656.79      10301.37       447.08 o                         
 -14   3   3       3884.84       4100.07       127.82 o                         
 -13   3   3       7679.17       7652.76       279.00 o                         
 -12   3   3         67.46         68.00        93.52 o                         
 -11   3   3      59308.24      64205.91      2343.33 o                         
 -10   3   3       5860.86       5545.28       130.64 o                         
  -9   3   3          1.81         39.57        73.74 o                         
  -8   3   3       1116.81       1222.64        99.48 o                         
  -7   3   3     201206.58     213299.97      7299.27 o                         
  -6   3   3      11832.97      11492.01       328.73 o                         
  -5   3   3     268634.16     290748.22      2073.27 o                         
  -4   3   3      13996.46      12964.19       156.58 o                         
  -3   3   3       3081.21       2540.22       106.54 o                         
  -2   3   3        276.46        236.84       103.05 o                         
  -1   3   3     209313.17     208673.72      1406.31 o                         
   0   3   3      11729.46      10007.32       163.05 o                         
   1   3   3     142796.03     138777.25      2697.26 o                         
   2   3   3       2216.35       1784.69       111.36 o                         
   3   3   3      41849.75      40042.39       564.52 o                         
   4   3   3       7749.61       7448.35       132.55 o                         
   5   3   3     261794.42     284481.88      8111.91 o                         
   6   3   3       5904.94       5478.30       122.05 o                         
   7   3   3     120060.40     124238.67      2205.96 o                         
   8   3   3        270.31        250.81        72.30 o                         
   9   3   3         98.07         98.72        66.68 o                         
  10   3   3       6109.73       6425.80       114.16 o                         
  11   3   3      35940.88      37501.95      1222.94 o                         
  12   3   3         20.50         69.92        91.53 o                         
  13   3   3       5426.70       5648.50       115.80 o                         
  14   3   3       1434.84       1522.34        97.77 o                         
  15   3   3       8561.91       8864.89       309.07 o                         
  16   3   3       4132.74       4087.13       121.07 o                         
  17   3   3      12857.60      12712.90       403.73 o                         
 -18   4   3        166.87        168.48       122.37 o                         
 -17   4   3        667.76        472.17       116.45 o                         
 -16   4   3        538.23        506.48       114.52 o                         
 -15   4   3       2600.98       2851.67       121.80 o                         
 -14   4   3        375.72        353.62        85.86 o                         
 -13   4   3       2456.65       2628.62       119.54 o                         
 -12   4   3         44.36         75.74        95.30 o                         
 -11   4   3       8807.59       9719.17       347.56 o                         
 -10   4   3       1929.89       1793.00        87.40 o                         
  -9   4   3      53634.62      57109.76      1078.97 o                         
  -8   4   3       1273.83       1229.11        94.59 o                         
  -7   4   3      38493.71      39601.91       583.79 o                         
  -6   4   3         16.30         44.63        84.73 o                         
  -5   4   3        323.40        515.88       148.13 o                         
  -4   4   3       2464.18       2119.87       134.06 o                         
  -3   4   3      36914.13      33960.41       434.93 o                         
  -2   4   3       9016.02       7957.66       145.04 o                         
  -1   4   3      17952.07      16205.74       242.10 o                         
   0   4   3        255.93        215.68        79.29 o                         
   1   4   3       8194.84       6992.48       126.35 o                         
   2   4   3      16502.25      14466.30       210.97 o                         
   3   4   3      41550.96      37388.80       525.84 o                         
   4   4   3       4679.16       4441.10       149.46 o                         
   5   4   3      21853.38      21410.76       347.33 o                         
   6   4   3       3604.37       3394.11       121.75 o                         
   7   4   3       4103.47       3967.23       144.80 o                         
   8   4   3        691.44        662.61        71.59 o                         
   9   4   3      39210.42      39172.13       853.73 o                         
  10   4   3       2024.69       2078.86        97.54 o                         
  11   4   3      12165.60      12587.83       407.31 o                         
  12   4   3          6.56         48.85        83.63 o                         
  13   4   3       1552.84       1726.87       100.76 o                         
  14   4   3         50.38         83.85       123.95 o                         
  15   4   3       6530.00       6642.22       175.28 o                         
  16   4   3       1706.46       1745.18       122.06 o                         
  17   4   3          0.60        -10.12       130.57 o                         
 -18   5   3         34.43        -19.97       124.85 o                         
 -17   5   3       7527.27       7087.89       295.09 o                         
 -16   5   3        221.25        293.20       106.13 o                         
 -15   5   3      11915.95      12474.13       452.80 o                         
 -14   5   3          6.54         -4.31        95.64 o                         
 -13   5   3        685.05        920.73       103.97 o                         
 -12   5   3        594.40        672.19        95.50 o                         
 -11   5   3       1485.87       1457.25       108.75 o                         
 -10   5   3       6360.68       6127.70       142.75 o                         
  -9   5   3       1658.17       1710.44       101.62 o                         
  -8   5   3       6152.42       6198.11       192.88 o                         
  -7   5   3      10856.43      10446.49       227.64 o                         
  -6   5   3        843.85        835.14        92.14 o                         
  -5   5   3      81175.66      80650.16       567.78 o                         
  -4   5   3       5642.13       4833.09       114.16 o                         
  -3   5   3      57578.19      53029.28       827.50 o                         
  -2   5   3       3688.92       3404.08       101.48 o                         
  -1   5   3       2883.19       2475.37        98.15 o                         
   0   5   3       2558.07       2387.59       108.90 o                         
   1   5   3       8177.61       8469.85       118.91 o                         
   2   5   3       6610.37       6304.97       107.98 o                         
   3   5   3       4656.81       4439.47       105.18 o                         
   4   5   3      22915.74      21850.03       419.92 o                         
   5   5   3      24970.45      23319.11       364.42 o                         
   6   5   3       1227.13       1215.23        85.97 o                         
   7   5   3      30119.29      29980.88       660.87 o                         
   8   5   3       2886.22       2585.32       144.05 o                         
   9   5   3      15779.98      16190.05       536.57 o                         
  10   5   3       2273.55       2347.34       102.58 o                         
  11   5   3       3057.36       3294.54       118.78 o                         
  12   5   3          0.89         26.32        90.17 o                         
  13   5   3         75.00        182.34        95.40 o                         
  14   5   3       3207.65       3111.81       122.87 o                         
  15   5   3        550.78        606.80       114.89 o                         
  16   5   3        481.15        560.49       139.85 o                         
  17   5   3       4384.87       4156.97       248.21 o                         
 -18   6   3        724.48        506.51       138.00 o                         
 -17   6   3        114.74         72.77       143.30 o                         
 -16   6   3        607.76        573.23       136.34 o                         
 -15   6   3        876.28        825.12       110.97 o                         
 -14   6   3        467.13        492.06       116.86 o                         
 -13   6   3        154.67        165.88       103.53 o                         
 -12   6   3       2092.12       2122.65       105.65 o                         
 -11   6   3      22269.40      23356.47       395.14 o                         
 -10   6   3       2920.74       3074.17       113.23 o                         
  -9   6   3      73519.56      76410.66      1323.04 o                         
  -8   6   3        927.72        938.52        83.02 o                         
  -7   6   3      20517.35      20394.72       611.22 o                         
  -6   6   3       1509.07       1460.43        92.44 o                         
  -5   6   3       7568.82       7290.31       125.91 o                         
  -4   6   3       7464.80       7292.71       180.62 o                         
  -3   6   3      82999.60      83296.83       717.10 o                         
  -2   6   3       4914.92       4681.91        94.54 o                         
  -1   6   3      16994.81      16047.90       248.85 o                         
   0   6   3       2923.84       2685.83        96.37 o                         
   1   6   3      65537.98      62626.58       408.11 o                         
   2   6   3      12718.76      11966.35       134.38 o                         
   3   6   3     117005.69     118145.25      1871.58 o                         
   4   6   3      10089.18       9817.58       135.60 o                         
   5   6   3       6884.23       6737.52       114.21 o                         
   6   6   3        754.04        735.69        74.78 o                         
   7   6   3      29188.36      29748.80       555.28 o                         
   8   6   3       1823.02       1654.38       106.73 o                         
   9   6   3      48673.55      52219.78      2758.67 o                         
  10   6   3       2223.81       2399.57       141.24 o                         
  11   6   3       2723.63       2703.05       102.17 o                         
  12   6   3         22.09       -104.24       104.24 o                         
  13   6   3       2794.78       2700.66       128.16 o                         
  14   6   3       1759.58       2077.47       174.09 o                         
  15   6   3       1126.24       1040.25       143.94 o                         
  16   6   3       1723.12       1682.79       171.96 o                         
  17   6   3        100.15         38.82       206.11 o                         
 -17   7   3        604.47        353.26       180.10 o                         
 -16   7   3       3181.15       2760.33       142.41 o                         
 -15   7   3       1042.65        922.32       151.12 o                         
 -14   7   3         77.38        -38.74       151.69 o                         
 -13   7   3      15394.96      15773.79      1236.00 o                         
 -12   7   3      10296.38      10417.21       255.14 o                         
 -11   7   3      16557.59      17457.13       508.85 o                         
 -10   7   3      16764.01      17496.47       435.60 o                         
  -9   7   3       7106.72       7619.16       129.69 o                         
  -8   7   3        591.96        635.19        88.74 o                         
  -7   7   3       1297.92       1475.49        89.67 o                         
  -6   7   3      18848.28      18652.66       395.65 o                         
  -5   7   3        509.06        463.33        82.95 o                         
  -4   7   3      14727.31      14201.54       155.54 o                         
  -3   7   3      32015.77      31005.45       596.61 o                         
  -2   7   3       2033.95       1931.59        93.09 o                         
  -1   7   3     128681.20     133598.97      1007.42 o                         
   0   7   3      49302.97      47897.55       469.07 o                         
   1   7   3      41905.16      39435.36       348.87 o                         
   2   7   3      18850.21      17746.87       146.52 o                         
   3   7   3       4909.58       4790.72       101.69 o                         
   4   7   3       3123.50       3205.06        95.39 o                         
   5   7   3       1466.60       1446.91        87.78 o                         
   6   7   3      23787.38      23815.71       955.85 o                         
   7   7   3       1726.49       1622.49       120.06 o                         
   8   7   3       2569.92       2841.66       153.25 o                         
   9   7   3      41095.64      44176.80      2791.30 o                         
  10   7   3       5973.03       6591.78       141.11 o                         
  11   7   3      30571.91      31512.38      1550.22 o                         
  12   7   3       8087.00       8238.39       626.97 o                         
  13   7   3      10718.55      11066.90       255.72 o                         
  14   7   3        302.40        285.11       120.05 o                         
  15   7   3        485.02        207.97       145.25 o                         
  16   7   3       1511.56        881.63       211.86 o                         
 -17   8   3       2594.49       2108.41       382.95 o                         
 -16   8   3        331.84        564.11       317.08 o                         
 -15   8   3       1089.02       1069.81       185.76 o                         
 -14   8   3        389.58        629.38       146.25 o                         
 -13   8   3       2170.20       2319.68       153.24 o                         
 -12   8   3        715.30        655.01       187.87 o                         
 -11   8   3       1244.69       1238.54       114.00 o                         
 -10   8   3         29.52        -70.40       111.98 o                         
  -9   8   3       5576.18       5773.80       161.40 o                         
  -8   8   3       2828.83       2794.27        92.88 o                         
  -7   8   3       8758.83       9079.15       193.38 o                         
  -6   8   3       1975.66       2063.22       102.02 o                         
  -5   8   3       2725.22       2646.23       102.82 o                         
  -4   8   3       1768.90       1548.07        80.63 o                         
  -3   8   3       2260.96       1987.55        97.43 o                         
  -2   8   3         50.90         64.66        86.47 o                         
  -1   8   3      13847.79      14310.73       136.16 o                         
   0   8   3       2749.45       2547.74        88.91 o                         
   1   8   3       1314.71       1643.87        89.51 o                         
   2   8   3        293.52        231.22        76.99 o                         
   3   8   3        959.01       1082.99        80.48 o                         
   4   8   3       2170.48       2082.43        87.46 o                         
   5   8   3       5819.03       5985.67       130.86 o                         
   6   8   3       2699.21       2593.55       153.71 o                         
   7   8   3       2644.29       3053.19       176.51 o                         
   8   8   3        264.47        145.94       119.10 o                         
   9   8   3       3303.00       3454.47       173.65 o                         
  10   8   3          2.15         54.28       136.80 o                         
  11   8   3          0.14        118.36        96.42 o                         
  12   8   3          3.84       -119.60       119.60 o                         
  13   8   3        848.12       1000.21       169.21 o                         
  14   8   3        771.66        494.96       152.30 o                         
  15   8   3       1797.58       1459.83       175.58 o                         
  16   8   3        491.91        207.57       170.31 o                         
 -16   9   3        539.70        612.76       307.20 o                         
 -15   9   3       2279.35       2220.46       218.15 o                         
 -14   9   3         68.97        210.71       189.21 o                         
 -13   9   3        167.94         12.80       147.69 o                         
 -12   9   3       4144.33       4319.39       138.88 o                         
 -11   9   3      22427.85      24418.28      1242.38 o                         
 -10   9   3       3888.77       3848.68       511.89 o                         
  -9   9   3      35178.88      36901.49      1494.23 o                         
  -8   9   3       3716.23       3880.71       134.33 o                         
  -7   9   3      12380.57      13126.05       283.00 o                         
  -6   9   3      27052.86      26670.30       383.32 o                         
  -5   9   3        435.18        537.25        80.29 o                         
  -4   9   3       2032.35       2076.82        73.06 o                         
  -3   9   3         90.09        123.81        71.13 o                         
  -2   9   3      20532.75      20236.71       207.76 o                         
  -1   9   3      22185.31      21514.00       204.49 o                         
   0   9   3      45137.54      45256.26       544.04 o                         
   1   9   3      75928.01      78586.20       527.53 o                         
   2   9   3       1537.78       1493.06        75.17 o                         
   3   9   3      27924.26      29279.56       220.08 o                         
   4   9   3      31536.63      31240.58       606.67 o                         
   5   9   3       2227.86       2046.91        82.35 o                         
   6   9   3      28703.94      30737.76      1432.00 o                         
   7   9   3       1785.26       2080.73       109.23 o                         
   8   9   3        332.03        500.10        99.69 o                         
   9   9   3       4925.58       5219.70       118.15 o                         
  10   9   3      13176.02      13129.84      1039.71 o                         
  11   9   3      18739.63      18787.07      1017.28 o                         
  12   9   3       5220.10       5845.90       138.71 o                         
  13   9   3       4786.15       4829.18       578.88 o                         
  14   9   3        132.77        310.42       119.77 o                         
  15   9   3       1021.34        985.87       150.91 o                         
 -16  10   3        755.43        705.69       178.64 o                         
 -15  10   3      19059.76      18235.03      1148.35 o                         
 -14  10   3         66.30        212.02       127.23 o                         
 -13  10   3       8576.66       8834.89       487.43 o                         
 -12  10   3       1317.93       1651.89       153.47 o                         
 -11  10   3        243.56        168.00       105.62 o                         
 -10  10   3        217.42        168.63       151.27 o                         
  -9  10   3      11162.99      11626.65       493.05 o                         
  -8  10   3       1769.64       1731.91       164.30 o                         
  -7  10   3       3147.42       3002.92       130.91 o                         
  -6  10   3       6868.38       7190.57       127.72 o                         
  -5  10   3      17092.74      17173.86       389.25 o                         
  -4  10   3       2663.10       2744.32        89.46 o                         
  -3  10   3      96807.09      99949.45      1563.79 o                         
  -2  10   3        129.78        130.39        84.17 o                         
  -1  10   3      29957.82      29378.05       175.23 o                         
   0  10   3         82.22         86.00        73.19 o                         
   1  10   3      15419.78      16032.44       347.09 o                         
   2  10   3        285.72        266.42        75.94 o                         
   3  10   3      62981.74      66290.44       641.67 o                         
   4  10   3       1896.32       1827.38        82.98 o                         
   5  10   3      10812.63      11292.42       200.35 o                         
   6  10   3        350.90        423.03       104.07 o                         
   7  10   3      21373.79      23125.08       528.07 o                         
   8  10   3        218.00        114.14       137.24 o                         
   9  10   3      29558.69      31108.04      1032.83 o                         
  10  10   3         14.96         19.39        93.94 o                         
  11  10   3       1436.47       1907.14       140.11 o                         
  12  10   3          8.07       -132.16       250.18 o                         
  13  10   3      13676.71      12887.89      1182.89 o                         
  14  10   3        527.54        332.38       151.25 o                         
  15  10   3      18972.53      18081.73      2286.99 o                         
 -15  11   3          9.90       -156.44       156.44 o                         
 -14  11   3        333.12        -15.74       254.71 o                         
 -13  11   3        207.61        -54.66       189.21 o                         
 -12  11   3        575.44        541.64       134.75 o                         
 -11  11   3       3770.27       4197.73       194.13 o                         
 -10  11   3       2046.58       2152.67       112.52 o                         
  -9  11   3      12372.99      13506.17       566.13 o                         
  -8  11   3        608.13        716.81       111.20 o                         
  -7  11   3       9022.28       9674.43       157.32 o                         
  -6  11   3       1593.57       1564.07        99.20 o                         
  -5  11   3         80.65        152.11        92.81 o                         
  -4  11   3         11.67          9.82       103.91 o                         
  -3  11   3         43.76         59.09        87.80 o                         
  -2  11   3       1308.78       1260.65        76.43 o                         
  -1  11   3       8651.07       8620.04       102.07 o                         
   0  11   3      15129.76      14248.31       129.07 o                         
   1  11   3      26415.74      27084.39       284.27 o                         
   2  11   3       5101.96       5479.85       111.80 o                         
   3  11   3      33423.19      35897.71       525.35 o                         
   4  11   3       1458.64       1449.36        88.89 o                         
   5  11   3       5319.25       5839.28       123.09 o                         
   6  11   3       2091.39       2006.77       121.72 o                         
   7  11   3        138.37        126.86       110.96 o                         
   8  11   3       2456.66       2397.84       108.02 o                         
   9  11   3        355.89        352.66       133.43 o                         
  10  11   3        325.96        570.12       167.18 o                         
  11  11   3       2742.28       2700.11       129.31 o                         
  12  11   3       2212.57       2237.03       443.57 o                         
  13  11   3       7876.43       8309.68       506.95 o                         
  14  11   3       4617.45       4011.77       191.20 o                         
 -14  12   3       1128.40       1179.59       223.06 o                         
 -13  12   3      15958.11      16932.68       998.91 o                         
 -12  12   3        903.33        932.80       152.25 o                         
 -11  12   3        691.94        747.45       223.06 o                         
 -10  12   3       2072.77       2178.14       138.43 o                         
  -9  12   3       5810.04       6180.66       156.96 o                         
  -8  12   3         30.94        -24.09       136.49 o                         
  -7  12   3       3382.75       3925.16       240.06 o                         
  -6  12   3        180.51         81.29        86.57 o                         
  -5  12   3       6784.13       7152.43       220.83 o                         
  -4  12   3        835.41        906.37        94.85 o                         
  -3  12   3      27381.72      29854.78       444.75 o                         
  -2  12   3        300.98        356.59        86.02 o                         
  -1  12   3      15258.55      16143.59       214.21 o                         
   0  12   3       6739.66       6965.56       223.97 o                         
   1  12   3         68.09        181.37        78.83 o                         
   2  12   3      10753.60      11315.13       139.48 o                         
   3  12   3      26490.81      27443.75       333.27 o                         
   4  12   3          1.60         79.61        87.72 o                         
   5  12   3       8341.66       8133.03       225.18 o                         
   6  12   3       2602.80       2342.01       330.01 o                         
   7  12   3       4237.88       4872.83       428.14 o                         
   8  12   3       3120.37       2886.12       133.00 o                         
   9  12   3      14612.85      14288.14      1140.00 o                         
  10  12   3         12.36       -117.71       308.78 o                         
  11  12   3        661.05        557.83       142.04 o                         
  12  12   3       2957.63       2526.85       178.19 o                         
  13  12   3       6580.19       6253.69       904.18 o                         
 -14  13   3       1207.23        833.35       192.52 o                         
 -13  13   3       2270.57       2240.03       382.42 o                         
 -12  13   3      17533.59      17682.43      1327.81 o                         
 -11  13   3       1043.92        993.74       152.05 o                         
 -10  13   3       8143.82       8615.33       343.49 o                         
  -9  13   3        141.54        331.07       146.53 o                         
  -8  13   3        362.32        685.36       150.15 o                         
  -7  13   3        596.15        533.50        98.29 o                         
  -6  13   3      26005.94      27251.41       645.59 o                         
  -5  13   3       1633.31       1822.18       103.44 o                         
  -4  13   3       4318.06       4460.45        98.07 o                         
  -3  13   3       4596.58       4827.22       101.68 o                         
  -2  13   3      25648.79      26232.03       630.87 o                         
  -1  13   3       5468.33       5609.90       111.62 o                         
   0  13   3      65933.11      69640.14      1605.46 o                         
   1  13   3      11944.95      12870.12       295.26 o                         
   2  13   3      24262.22      25204.43       173.02 o                         
   3  13   3       4575.63       4658.51       103.26 o                         
   4  13   3       9922.37      10193.35       183.28 o                         
   5  13   3        920.43       1025.57        85.53 o                         
   6  13   3      18317.08      18427.20      1211.17 o                         
   7  13   3        593.64        924.77       165.69 o                         
   8  13   3         74.11        190.20       134.25 o                         
   9  13   3         20.92       -120.49       120.49 o                         
  10  13   3      14775.78      14995.07       996.16 o                         
  11  13   3       4965.72       5239.28       164.67 o                         
  12  13   3      19082.63      19373.79       343.26 o                         
  13  13   3       6306.57       5872.96       243.11 o                         
 -13  14   3        484.36        -51.60       228.17 o                         
 -12  14   3       4303.56       3939.01       301.02 o                         
 -11  14   3      11112.80      10412.16       747.92 o                         
 -10  14   3         20.79       -155.39       155.39 o                         
  -9  14   3       5117.74       4837.18       167.24 o                         
  -8  14   3        328.29        497.44       150.57 o                         
  -7  14   3        924.92       1332.04       289.70 o                         
  -6  14   3        363.75        393.74        93.14 o                         
  -5  14   3       8679.86       8772.97       121.90 o                         
  -4  14   3       1551.02       1559.32        85.97 o                         
  -3  14   3        243.53        191.37        78.19 o                         
  -2  14   3      13242.11      13951.11       257.47 o                         
  -1  14   3       8329.90       8742.10       232.80 o                         
   0  14   3       6792.78       7176.29       169.91 o                         
   1  14   3       7544.83       7961.41       108.84 o                         
   2  14   3        198.15        281.71        77.58 o                         
   3  14   3       3725.86       3737.69        99.80 o                         
   4  14   3       9218.34       8986.52       153.34 o                         
   5  14   3        399.73        543.25        87.48 o                         
   6  14   3       4446.80       4497.11       411.32 o                         
   7  14   3       2646.05       2734.54       129.20 o                         
   8  14   3        795.30        969.56       233.71 o                         
   9  14   3       1896.85       1979.85       146.60 o                         
  10  14   3       5284.70       5286.12       227.63 o                         
  11  14   3         87.34        389.48       172.40 o                         
  12  14   3       1029.84        523.56       214.93 o                         
 -11  15   3        290.89        438.29       292.90 o                         
 -10  15   3       9818.36      10099.62       193.21 o                         
  -9  15   3        212.86        215.88       149.88 o                         
  -8  15   3       1237.65       1284.83       187.43 o                         
  -7  15   3         33.96         -9.20       131.38 o                         
  -6  15   3       1958.53       2361.26       116.85 o                         
  -5  15   3         29.14        141.69       116.92 o                         
  -4  15   3        749.43        825.78       106.89 o                         
  -3  15   3        637.13        726.11        98.07 o                         
  -2  15   3       6897.62       7046.13       137.36 o                         
  -1  15   3       2203.96       2166.47        96.48 o                         
   0  15   3      23274.85      24164.99       372.77 o                         
   1  15   3       1293.61       1234.35        91.95 o                         
   2  15   3      11191.39      11929.30       158.01 o                         
   3  15   3        348.34        482.45       117.61 o                         
   4  15   3         50.14        -87.97       108.35 o                         
   5  15   3         20.02        116.54       124.29 o                         
   6  15   3        431.07        514.82       118.88 o                         
   7  15   3         68.30        178.82       135.99 o                         
   8  15   3        930.23       1154.66       136.65 o                         
   9  15   3        339.78        119.63       226.54 o                         
  10  15   3       8093.48       7556.60       232.58 o                         
 -10  16   3       2552.72       2092.87       334.82 o                         
  -9  16   3       6777.74       6367.35       204.40 o                         
  -8  16   3       4976.27       4397.93       252.69 o                         
  -7  16   3       9016.31       8176.30       212.47 o                         
  -6  16   3        620.64        695.95       107.00 o                         
  -5  16   3          6.84        149.44        97.40 o                         
  -4  16   3      21651.37      21590.50       328.52 o                         
  -3  16   3       6127.10       6068.57       119.54 o                         
  -2  16   3      22397.17      23247.05       467.03 o                         
  -1  16   3       1120.32       1137.99       102.33 o                         
   0  16   3         47.45        101.45       103.80 o                         
   1  16   3       3589.49       3503.85       107.54 o                         
   2  16   3      17273.63      17642.32       441.20 o                         
   3  16   3       5713.45       5946.11       117.30 o                         
   4  16   3      12603.92      12625.71       312.92 o                         
   5  16   3         90.13        165.36       100.34 o                         
   6  16   3        598.60        540.51       141.46 o                         
   7  16   3       2286.10       2153.97       179.59 o                         
   8  16   3      12481.27      12454.42      1239.56 o                         
   9  16   3        914.10        836.69       174.49 o                         
  -8  17   3       7892.08       7035.26       266.32 o                         
  -7  17   3        706.03        774.72       167.85 o                         
  -6  17   3      11856.94      12407.04       481.24 o                         
  -5  17   3        207.58         88.05       135.74 o                         
  -4  17   3       1935.08       1804.91       108.26 o                         
  -3  17   3       1522.14       1409.12       111.44 o                         
  -2  17   3        194.19        171.52       104.48 o                         
  -1  17   3       3962.49       3740.36       141.04 o                         
   0  17   3         66.11         55.15        96.94 o                         
   1  17   3        821.20        792.75       102.10 o                         
   2  17   3       3286.47       3187.70       129.71 o                         
   3  17   3        243.01        331.57       119.06 o                         
   4  17   3      13874.49      13627.82       187.59 o                         
   5  17   3       1462.22       1249.92       131.58 o                         
   6  17   3      10983.76      11318.58      1000.45 o                         
   7  17   3        804.67        873.57       213.04 o                         
  -6  18   3        680.76        745.47       134.64 o                         
  -5  18   3       1375.97       1303.19       139.46 o                         
  -4  18   3       5172.52       5014.62       148.86 o                         
  -3  18   3        918.25       1160.39       124.88 o                         
  -2  18   3       1334.48       1250.75       138.29 o                         
  -1  18   3       3345.29       3347.31       114.43 o                         
   0  18   3         53.22         72.54       129.93 o                         
   1  18   3         63.59         91.20       111.10 o                         
   2  18   3       3123.32       3237.93       138.37 o                         
   3  18   3       3030.00       2800.28       128.61 o                         
   4  18   3        138.47        206.13       121.32 o                         
   5  18   3       1312.83       1080.53       152.87 o                         
  -1  19   3       2853.12       2429.36       199.58 o                         
   0  19   3         19.02        -28.55       131.44 o                         
   1  19   3       1433.54       1213.59       203.18 o                         
 -19   0   4       2734.81       1846.13       346.62 o                         
 -18   0   4       2198.65       2110.79       334.80 o                         
 -17   0   4        170.95        185.53       137.31 o                         
 -16   0   4        816.78        922.56       151.00 o                         
 -15   0   4       2683.08       2657.87       242.64 o                         
 -14   0   4       1946.07       2054.67       246.98 o                         
 -13   0   4       8988.71       9523.17       267.26 o                         
 -12   0   4      32285.84      32876.97      2003.06 o                         
 -11   0   4        204.05        158.83       113.31 o                         
 -10   0   4     157992.28     164459.81      8491.75 o                         
  -9   0   4       9920.32       9681.25       388.45 o                         
  -8   0   4      51222.62      47491.67      1586.81 o                         
  -7   0   4       8529.34       7862.65       234.57 o                         
  -6   0   4        796.73        911.92       137.57 o                         
  -5   0   4          4.01        -25.37       136.81 o                         
  -4   0   4     146172.55     147432.94      1433.85 o                         
  -3   0   4      39725.79      35140.09       896.41 o                         
  -2   0   4      10079.07       8747.73       241.82 o                         
  -1   0   4       2146.75       1848.50       270.67 o                         
   1   0   4        366.24        418.47       156.09 o                         
   3   0   4       1008.38        929.06       132.52 o                         
   4   0   4     132353.58     132415.91      2978.13 o                         
   5   0   4       2819.43       2556.24       113.88 o                         
   6   0   4     119829.09     127268.09      2757.99 o                         
   7   0   4       9640.44       9514.75       222.83 o                         
   8   0   4     137630.14     146059.23      1684.97 o                         
   9   0   4          1.62        -30.86       111.21 o                         
  10   0   4        591.28        753.80       119.04 o                         
  11   0   4       2535.38       2630.85       216.34 o                         
  12   0   4      55769.49      56973.79      1711.32 o                         
  13   0   4        135.10        231.66       130.56 o                         
  14   0   4      34217.28      35412.27      1206.25 o                         
  15   0   4       1745.98       1730.78       121.35 o                         
  16   0   4        549.27        542.47       172.49 o                         
  17   0   4       3467.19       3076.41       177.28 o                         
 -18   1   4       2140.96       1947.97       142.78 o                         
 -17   1   4        208.19        217.67       125.01 o                         
 -16   1   4       3209.07       2935.30       133.23 o                         
 -15   1   4          0.53         62.70        82.88 o                         
 -14   1   4         14.21         58.24        80.70 o                         
 -13   1   4       1952.54       1994.92       108.48 o                         
 -12   1   4      10074.79      10586.13       368.64 o                         
 -11   1   4       8544.93       8174.54       274.06 o                         
 -10   1   4      12968.23      12592.68       306.52 o                         
  -9   1   4       4380.81       4425.28       161.15 o                         
  -8   1   4       8422.15       8997.58       287.79 o                         
  -7   1   4       1600.86       1484.49       106.32 o                         
  -6   1   4      54224.56      53911.60       922.02 o                         
  -5   1   4       4415.31       4234.10       147.83 o                         
  -4   1   4     106073.11     106800.19       884.96 o                         
  -3   1   4       4906.55       4243.06       138.84 o                         
  -2   1   4      12682.12      11379.78       210.05 o                         
  -1   1   4       6044.25       5269.99       150.75 o                         
   0   1   4      10502.93       9510.68       159.78 o                         
   1   1   4      32957.07      29691.23       486.42 o                         
   2   1   4       2858.15       2559.05        89.70 o                         
   3   1   4       5889.28       5456.04       101.95 o                         
   4   1   4      19222.79      17442.01       153.19 o                         
   5   1   4         31.38         34.14        71.74 o                         
   6   1   4      85204.26      85417.14      1143.72 o                         
   7   1   4       4100.66       3931.63        90.61 o                         
   8   1   4      49100.14      49482.77       338.57 o                         
   9   1   4       2204.00       2245.70        79.57 o                         
  10   1   4       8183.76       8475.62       110.67 o                         
  11   1   4        298.63        313.20        80.90 o                         
  12   1   4         15.31        168.36        70.41 o                         
  13   1   4       1413.59       1384.66        87.89 o                         
  14   1   4       1664.55       1936.33       100.29 o                         
  15   1   4        855.70        891.74       102.36 o                         
  16   1   4       6905.51       6829.32       257.15 o                         
  17   1   4         16.04         12.29       139.23 o                         
 -18   2   4       3830.25       3757.10       226.97 o                         
 -17   2   4        156.89         96.79        99.02 o                         
 -16   2   4        109.47        248.37        98.81 o                         
 -15   2   4         60.44         84.10        89.68 o                         
 -14   2   4         73.71         56.06        88.43 o                         
 -13   2   4         68.80         94.07        82.41 o                         
 -12   2   4       1583.92       1535.21       123.27 o                         
 -11   2   4         64.67         76.49        75.32 o                         
 -10   2   4      50979.20      50697.90      1870.50 o                         
  -9   2   4          2.36        -25.90        76.44 o                         
  -8   2   4     175452.09     188170.94      5164.58 o                         
  -7   2   4       1321.03       1181.97        96.09 o                         
  -6   2   4      19652.05      18280.60       533.41 o                         
  -5   2   4       3622.90       3174.05       146.48 o                         
  -4   2   4       9844.96       9952.26       145.33 o                         
  -3   2   4        138.10        210.62       138.82 o                         
  -2   2   4      16639.60      15834.76       259.96 o                         
  -1   2   4       2254.26       1941.82       100.60 o                         
   0   2   4      28195.80      25624.04       308.00 o                         
   1   2   4         10.17         22.35        89.97 o                         
   2   2   4     163154.58     167043.77      1345.05 o                         
   3   2   4       2912.76       2701.88        93.69 o                         
   4   2   4      33723.47      30833.13       188.33 o                         
   5   2   4       8871.10       8144.14       116.26 o                         
   6   2   4         95.97        251.52        71.88 o                         
   7   2   4       4387.93       4401.71        86.96 o                         
   8   2   4       5880.24       5837.08       100.37 o                         
   9   2   4          8.46        -22.81        68.54 o                         
  10   2   4        450.47        501.85        99.10 o                         
  11   2   4        618.33        635.36        80.81 o                         
  12   2   4       7088.80       7516.99       178.93 o                         
  13   2   4        796.51        857.83        78.45 o                         
  14   2   4       7739.29       7840.29       296.34 o                         
  15   2   4       1945.88       1828.70        93.05 o                         
  16   2   4         24.63         97.11       127.12 o                         
  17   2   4       1475.52       1360.68       131.84 o                         
 -18   3   4          4.56        -56.15       124.07 o                         
 -17   3   4        572.65        507.00       114.60 o                         
 -16   3   4          2.63         39.84       103.03 o                         
 -15   3   4       1344.16       1425.30       108.44 o                         
 -14   3   4        425.28        475.26        81.53 o                         
 -13   3   4        573.70        646.70        85.98 o                         
 -12   3   4        141.92        137.46        93.71 o                         
 -11   3   4        631.83        584.71       122.33 o                         
 -10   3   4       1499.78       1433.38        85.72 o                         
  -9   3   4       1268.45       1220.90        87.10 o                         
  -8   3   4       7201.75       6133.51       194.08 o                         
  -7   3   4        102.13        102.51       107.20 o                         
  -6   3   4      36625.35      36478.07       623.87 o                         
  -5   3   4        319.41        315.85        83.38 o                         
  -4   3   4        580.40        677.71        84.40 o                         
  -3   3   4      10629.63       9617.51       144.08 o                         
  -2   3   4      25776.49      23188.26       378.22 o                         
  -1   3   4       9326.68       7728.33       130.86 o                         
   0   3   4       1503.76       1193.49        98.13 o                         
   1   3   4        993.08        795.87        82.48 o                         
   2   3   4      36961.26      35043.54       401.88 o                         
   3   3   4        148.01        117.61        71.72 o                         
   4   3   4     124694.73     125994.28      3398.16 o                         
   5   3   4       7565.45       7027.95       119.90 o                         
   6   3   4      55068.23      54791.27      1042.61 o                         
   7   3   4        333.38        305.33        65.16 o                         
   8   3   4       2694.34       2829.55        83.47 o                         
   9   3   4       1858.15       1838.86        86.80 o                         
  10   3   4       1860.07       2069.40        95.43 o                         
  11   3   4        794.86        959.80        87.47 o                         
  12   3   4         18.74         63.02        74.29 o                         
  13   3   4        515.38        512.43        82.62 o                         
  14   3   4       3702.04       3702.97       107.15 o                         
  15   3   4        190.90        182.38       104.61 o                         
  16   3   4      11008.42      11636.63       531.31 o                         
  17   3   4        587.89        556.50       129.51 o                         
 -18   4   4       3928.15       3405.82       162.80 o                         
 -17   4   4         15.60       -115.03       115.03 o                         
 -16   4   4      10223.52      10681.67       316.46 o                         
 -15   4   4       4133.59       4225.34       140.72 o                         
 -14   4   4       5774.82       5588.07       222.97 o                         
 -13   4   4       4947.62       4921.47       187.22 o                         
 -12   4   4         52.16        207.19       106.30 o                         
 -11   4   4       1121.48       1188.40       108.86 o                         
 -10   4   4       1965.83       1731.18       104.86 o                         
  -9   4   4      23979.96      24098.24       433.11 o                         
  -8   4   4       2118.06       1954.32       110.34 o                         
  -7   4   4      23658.53      23429.20       570.62 o                         
  -6   4   4     104561.12     107131.62      2855.47 o                         
  -5   4   4          7.39         72.09        76.69 o                         
  -4   4   4      92690.16      90707.87      1622.65 o                         
  -3   4   4      25717.70      23533.42       173.92 o                         
  -2   4   4       1917.75       1475.96        84.62 o                         
  -1   4   4       1406.49       1331.96        94.09 o                         
   0   4   4      14719.09      13461.64       177.67 o                         
   1   4   4       1887.77       1837.69       116.27 o                         
   2   4   4      17407.20      15805.43       280.53 o                         
   3   4   4      28537.41      27004.38       597.85 o                         
   4   4   4      10397.45       9865.66       123.80 o                         
   5   4   4       7768.03       7505.18       133.40 o                         
   6   4   4      75237.42      75727.84      1789.46 o                         
   7   4   4       1051.41       1005.49        76.13 o                         
   8   4   4      40499.78      40472.85       755.45 o                         
   9   4   4       1003.63       1000.54        77.21 o                         
  10   4   4       2546.80       2822.91        89.80 o                         
  11   4   4        104.63        207.37        82.63 o                         
  12   4   4      13779.15      14432.96       414.91 o                         
  13   4   4       4369.67       4334.92       101.39 o                         
  14   4   4      12699.58      13084.95       360.51 o                         
  15   4   4         25.40         87.83       107.03 o                         
  16   4   4        507.10        444.00       118.84 o                         
  17   4   4         30.46        -21.76       129.83 o                         
 -18   5   4        678.25        697.93       120.66 o                         
 -17   5   4        110.91         -6.71       164.06 o                         
 -16   5   4       1019.43       1029.48       104.04 o                         
 -15   5   4        667.22        843.03       110.09 o                         
 -14   5   4        871.90        888.96        90.25 o                         
 -13   5   4          2.44         10.86        84.90 o                         
 -12   5   4         25.37        -10.49        89.82 o                         
 -11   5   4        180.17        199.73       107.36 o                         
 -10   5   4       6662.47       6690.12       163.06 o                         
  -9   5   4        605.32        542.82        79.27 o                         
  -8   5   4       4440.42       4591.93       106.45 o                         
  -7   5   4        405.95        447.73        96.90 o                         
  -6   5   4        867.24        944.68        82.87 o                         
  -5   5   4       2344.90       2116.73       102.11 o                         
  -4   5   4       5127.69       4822.32        96.99 o                         
  -3   5   4        804.31        725.20        78.27 o                         
  -2   5   4        667.71        709.68        85.17 o                         
  -1   5   4       1346.38       1211.40        83.60 o                         
   0   5   4       9579.43       9530.51       126.68 o                         
   1   5   4       1857.21       1716.39        85.92 o                         
   2   5   4      49975.32      47933.89       794.41 o                         
   3   5   4       2394.60       2212.76        95.43 o                         
   4   5   4      26013.80      24610.94       631.45 o                         
   5   5   4         87.24         85.73        66.55 o                         
   6   5   4        285.50        356.77        75.76 o                         
   7   5   4        155.05        173.77        82.47 o                         
   8   5   4       4753.02       4719.16       130.34 o                         
   9   5   4         24.35        -16.48        79.88 o                         
  10   5   4         11.96        126.04        78.18 o                         
  11   5   4        248.38        255.63        94.09 o                         
  12   5   4      12565.49      13172.00       357.79 o                         
  13   5   4        285.64        361.59       119.23 o                         
  14   5   4      11548.37      11671.15       343.23 o                         
  15   5   4        950.09        979.47       117.13 o                         
  16   5   4       1626.91       1464.79       128.89 o                         
 -18   6   4         12.67        118.95       186.32 o                         
 -17   6   4        329.48        388.00       139.47 o                         
 -16   6   4      11368.61      11231.61       551.10 o                         
 -15   6   4        266.42        262.03       102.21 o                         
 -14   6   4      26752.62      29302.70       815.97 o                         
 -13   6   4         45.57         77.34        80.13 o                         
 -12   6   4       2197.34       2559.39        99.16 o                         
 -11   6   4       2582.47       2692.47       103.86 o                         
 -10   6   4      19909.95      21530.13       202.57 o                         
  -9   6   4      14229.84      14682.63       247.71 o                         
  -8   6   4      18090.50      18282.72       427.45 o                         
  -7   6   4       1545.54       1563.65        83.92 o                         
  -6   6   4       1593.10       1388.07        89.93 o                         
  -5   6   4       3489.98       3347.13        93.93 o                         
  -4   6   4     156516.14     167999.95      1987.34 o                         
  -3   6   4       6830.31       7070.02       157.43 o                         
  -2   6   4     107275.05     109141.59      1744.88 o                         
  -1   6   4       4745.88       4284.96       102.22 o                         
   0   6   4       2531.06       2857.35        91.56 o                         
   1   6   4      52245.73      50752.59       719.15 o                         
   2   6   4      68656.05      70305.08       292.22 o                         
   3   6   4      21581.85      19929.86       324.24 o                         
   4   6   4       7799.32       7284.97       109.83 o                         
   5   6   4       3025.54       2889.30        90.97 o                         
   6   6   4      23809.94      22991.89       316.95 o                         
   7   6   4      16067.99      15881.47       323.86 o                         
   8   6   4      38682.87      38535.68      1091.38 o                         
   9   6   4        291.65        236.31        87.96 o                         
  10   6   4       1722.93       1972.78       101.77 o                         
  11   6   4       6972.13       7178.67       300.66 o                         
  12   6   4       3944.19       3881.32       192.88 o                         
  13   6   4       7360.21       7684.69       382.23 o                         
  14   6   4       1188.56       1180.57       154.90 o                         
  15   6   4        446.53        406.70       119.60 o                         
  16   6   4        202.70        -69.32       145.55 o                         
 -17   7   4         72.91        250.35       172.10 o                         
 -16   7   4        287.60        301.96       184.95 o                         
 -15   7   4       1227.33       1188.97       115.22 o                         
 -14   7   4       7318.01       7580.81       136.46 o                         
 -13   7   4         37.54         24.56        95.42 o                         
 -12   7   4       8253.59       8787.07       133.10 o                         
 -11   7   4        980.01       1084.71       102.10 o                         
 -10   7   4        682.50        910.42       138.40 o                         
  -9   7   4       2956.70       3200.00       118.47 o                         
  -8   7   4      18368.45      18711.17       323.54 o                         
  -7   7   4        381.77        348.35        75.47 o                         
  -6   7   4      21030.11      20386.33       209.94 o                         
  -5   7   4       2156.66       2089.84        95.62 o                         
  -4   7   4       2855.19       2945.76       101.14 o                         
  -3   7   4      13367.80      12367.27       144.83 o                         
  -2   7   4      55929.96      53060.79       568.80 o                         
  -1   7   4       6711.55       6014.95       103.07 o                         
   0   7   4      24636.39      22151.25       184.37 o                         
   1   7   4         23.91         76.92        75.99 o                         
   2   7   4         62.27         83.04        79.92 o                         
   3   7   4         78.13        144.68        74.77 o                         
   4   7   4      27423.39      26131.07       494.51 o                         
   5   7   4        233.73        195.42        67.98 o                         
   6   7   4      37816.85      38340.39       241.06 o                         
   7   7   4        184.82        189.85        72.60 o                         
   8   7   4       1455.40       1472.92       116.52 o                         
   9   7   4       3296.61       3634.27       154.97 o                         
  10   7   4      35242.34      36950.75      2087.80 o                         
  11   7   4       2982.33       2812.07       194.29 o                         
  12   7   4      29427.80      29239.26       627.94 o                         
  13   7   4       1642.87       1998.66       142.53 o                         
  14   7   4         59.09        180.92       115.90 o                         
  15   7   4        563.81        145.16       205.00 o                         
  16   7   4      10151.23       9261.69       767.44 o                         
 -17   8   4       1066.29        875.61       200.66 o                         
 -16   8   4       1091.23        976.53       188.86 o                         
 -15   8   4       4315.41       4323.72       330.39 o                         
 -14   8   4       5906.40       6134.24       171.72 o                         
 -13   8   4       4881.10       5483.78       488.65 o                         
 -12   8   4       3974.20       3936.24       166.77 o                         
 -11   8   4        762.10        707.52       105.04 o                         
 -10   8   4        527.37        482.75       112.02 o                         
  -9   8   4        884.10        932.90       108.88 o                         
  -8   8   4      20652.70      22537.24       392.25 o                         
  -7   8   4       1327.75       1226.10        85.80 o                         
  -6   8   4       3618.83       3612.97       143.20 o                         
  -5   8   4       1960.25       1879.15        80.96 o                         
  -4   8   4        990.86       1073.63        81.52 o                         
  -3   8   4      24912.76      24659.24       470.04 o                         
  -2   8   4      34198.70      34011.32       394.54 o                         
  -1   8   4      24786.24      24246.52       155.23 o                         
   0   8   4      25402.00      25540.40       260.55 o                         
   1   8   4       4344.64       4207.39        88.84 o                         
   2   8   4        250.91        233.95        75.49 o                         
   3   8   4       3835.39       3878.57        92.80 o                         
   4   8   4      16984.05      17518.99       215.35 o                         
   5   8   4       6055.94       5950.25       102.33 o                         
   6   8   4       8570.51       8603.34       109.89 o                         
   7   8   4         75.94         25.39       113.57 o                         
   8   8   4       4560.03       4811.41       334.57 o                         
   9   8   4       5380.41       5144.51       305.41 o                         
  10   8   4       6784.06       6710.24       407.46 o                         
  11   8   4       6826.49       7499.72       342.65 o                         
  12   8   4       1105.20       1105.40       152.44 o                         
  13   8   4        890.86        717.71       138.82 o                         
  14   8   4        677.59        502.54       210.41 o                         
  15   8   4        885.33       1062.93       144.94 o                         
 -16   9   4       1534.05       1208.77       226.85 o                         
 -15   9   4        269.95        128.80       173.69 o                         
 -14   9   4       5144.02       4907.57       609.79 o                         
 -13   9   4        240.31        340.11       152.69 o                         
 -12   9   4      18736.92      19437.96       592.94 o                         
 -11   9   4        202.14        262.08       124.54 o                         
 -10   9   4         41.02         75.42       130.46 o                         
  -9   9   4          3.36        -32.88        89.16 o                         
  -8   9   4      35533.31      37561.93       775.70 o                         
  -7   9   4         85.94         77.63       103.50 o                         
  -6   9   4      44156.92      43705.75       515.14 o                         
  -5   9   4        263.95        238.79        72.60 o                         
  -4   9   4        147.21        293.14        71.76 o                         
  -3   9   4        180.08        169.46        78.13 o                         
  -2   9   4      37582.38      37658.54       376.75 o                         
  -1   9   4       4578.12       4100.74        91.59 o                         
   0   9   4      37440.23      38230.99       553.03 o                         
   1   9   4       5917.04       6093.70        98.25 o                         
   2   9   4        877.74        901.34        74.37 o                         
   3   9   4       5531.49       5154.28        97.10 o                         
   4   9   4      52022.50      51872.53       866.47 o                         
   5   9   4        433.49        434.16        68.64 o                         
   6   9   4      22741.11      23353.53       270.37 o                         
   7   9   4          8.17        102.19        96.39 o                         
   8   9   4          6.10        -20.54       137.14 o                         
   9   9   4         36.94         -1.71       135.55 o                         
  10   9   4      14528.98      15241.56       348.88 o                         
  11   9   4       3102.60       3286.10       327.03 o                         
  12   9   4       2473.10       2689.43       318.30 o                         
  13   9   4       5560.68       5644.70       642.34 o                         
  14   9   4        818.19        624.32       172.11 o                         
  15   9   4       1523.99       1288.44       152.21 o                         
 -16  10   4       2162.81       1604.35       366.74 o                         
 -15  10   4       8933.52       9652.96      1069.31 o                         
 -14  10   4       3783.25       3550.28       469.73 o                         
 -13  10   4       5573.73       5725.34       342.07 o                         
 -12  10   4        486.10        444.42       153.75 o                         
 -11  10   4       1939.36       1948.09       116.78 o                         
 -10  10   4       2719.39       2813.78       276.75 o                         
  -9  10   4      10373.73      10663.84       349.45 o                         
  -8  10   4       2706.02       2596.97       112.47 o                         
  -7  10   4        183.33        281.58        93.55 o                         
  -6  10   4       5108.72       5428.78       118.67 o                         
  -5  10   4      36291.62      37868.17       253.31 o                         
  -4  10   4      10521.13      10560.19       250.37 o                         
  -3  10   4      66388.57      66336.03       824.08 o                         
  -2  10   4        581.72        622.88        79.11 o                         
  -1  10   4       1381.50       1687.63        83.23 o                         
   0  10   4       1659.06       1621.86        81.47 o                         
   1  10   4      22316.76      21882.99       214.29 o                         
   2  10   4         74.92         32.85        80.86 o                         
   3  10   4      25187.94      25218.86       151.38 o                         
   4  10   4       2971.45       3053.96       117.75 o                         
   5  10   4       1966.83       2044.80       100.58 o                         
   6  10   4       2734.41       2738.95       113.66 o                         
   7  10   4      36872.24      36723.10      1333.24 o                         
   8  10   4          2.76        -93.96        96.14 o                         
   9  10   4      13377.78      14170.00       562.00 o                         
  10  10   4       4692.70       4476.07       123.46 o                         
  11  10   4         47.58        289.83       133.58 o                         
  12  10   4       3286.67       3172.08       163.58 o                         
  13  10   4      10394.33      11050.14       832.56 o                         
  14  10   4        243.98        344.33       166.56 o                         
 -15  11   4        344.88        364.14       157.06 o                         
 -14  11   4       1298.37       1468.92       234.75 o                         
 -13  11   4       2020.03       1987.89       191.10 o                         
 -12  11   4        309.53        540.69       151.57 o                         
 -11  11   4       8164.37       8245.16       477.37 o                         
 -10  11   4       7688.39       7733.62       350.54 o                         
  -9  11   4       2700.30       2899.00       144.89 o                         
  -8  11   4        305.88        265.81       102.90 o                         
  -7  11   4        229.94        239.30        87.69 o                         
  -6  11   4       9113.60       9757.16       275.93 o                         
  -5  11   4       4597.98       4718.97       112.77 o                         
  -4  11   4      18446.84      19784.17       451.99 o                         
  -3  11   4        803.29        798.67        77.61 o                         
  -2  11   4      11378.71      11750.73       235.23 o                         
  -1  11   4       3083.01       3381.88        93.71 o                         
   0  11   4         82.89        145.72        87.38 o                         
   1  11   4      31642.75      32823.79       531.89 o                         
   2  11   4          7.71         35.39        92.69 o                         
   3  11   4      12716.34      13788.15       208.40 o                         
   4  11   4       1543.82       1471.60        93.76 o                         
   5  11   4        865.12        775.34        93.98 o                         
   6  11   4        141.96        111.55       111.23 o                         
   7  11   4       2289.42       2335.35       119.27 o                         
   8  11   4       4794.30       4804.18       334.77 o                         
   9  11   4         99.99        220.77       147.95 o                         
  10  11   4      11031.34      12035.70       892.89 o                         
  11  11   4       4532.79       4372.02       165.02 o                         
  12  11   4       3932.16       4258.82       182.85 o                         
  13  11   4       4804.30       4576.15       304.83 o                         
  14  11   4         43.16         -3.63       168.01 o                         
 -14  12   4       8435.67       8347.93       675.83 o                         
 -13  12   4       1025.20        982.32       258.40 o                         
 -12  12   4       8201.68       8898.29       179.70 o                         
 -11  12   4          8.04        281.56       149.96 o                         
 -10  12   4       1691.06       1490.18       157.69 o                         
  -9  12   4       2494.79       2463.04       132.93 o                         
  -8  12   4       1296.24       1375.70        94.44 o                         
  -7  12   4       2951.85       3148.98       111.19 o                         
  -6  12   4       3281.57       3367.31       103.76 o                         
  -5  12   4      22618.93      23771.28       407.70 o                         
  -4  12   4       2438.27       2594.15       110.19 o                         
  -3  12   4      14180.64      14740.33       158.78 o                         
  -2  12   4      18665.53      19592.91       237.19 o                         
  -1  12   4        160.77        161.43        91.92 o                         
   0  12   4      12029.95      12717.85       252.88 o                         
   1  12   4      21047.52      21655.01       249.98 o                         
   2  12   4          5.67         73.76       101.01 o                         
   3  12   4       3690.87       3900.73       114.76 o                         
   4  12   4        869.69        840.62        97.92 o                         
   5  12   4       5970.51       6109.66       114.73 o                         
   6  12   4         71.44        -48.14       133.87 o                         
   7  12   4      19579.78      20263.29       983.88 o                         
   8  12   4       1333.57       1277.00       138.94 o                         
   9  12   4       4662.80       4691.42       289.32 o                         
  10  12   4         53.88        214.01       170.42 o                         
  11  12   4       3277.04       2835.49       457.25 o                         
  12  12   4          0.17        134.38       169.51 o                         
  13  12   4       5681.79       5190.39       190.13 o                         
 -14  13   4       5109.42       4321.26       251.05 o                         
 -13  13   4       3053.44       2863.02       354.68 o                         
 -12  13   4      14944.75      16057.93       266.02 o                         
 -11  13   4       2265.68       2439.15       140.50 o                         
 -10  13   4       5409.21       5542.48       224.53 o                         
  -9  13   4        810.84        981.25       188.17 o                         
  -8  13   4      11679.65      12731.48       251.02 o                         
  -7  13   4       2630.53       2444.88       114.81 o                         
  -6  13   4      22358.13      22703.63       605.37 o                         
  -5  13   4       2112.02       2132.79        94.42 o                         
  -4  13   4       1122.59       1293.94        83.88 o                         
  -3  13   4       3246.94       3189.48       103.18 o                         
  -2  13   4      35827.32      37196.22       757.40 o                         
  -1  13   4      16483.47      16904.96       500.02 o                         
   0  13   4      43752.21      46676.38       895.91 o                         
   1  13   4      10441.51      10896.67       135.83 o                         
   2  13   4         83.22        133.59        95.55 o                         
   3  13   4          4.74         22.50        93.30 o                         
   4  13   4       6161.68       6670.82       226.63 o                         
   5  13   4       3717.62       3990.12       102.64 o                         
   6  13   4        289.74        470.96       210.26 o                         
   7  13   4         53.72       -118.71       118.71 o                         
   8  13   4       5957.38       6103.22       155.37 o                         
   9  13   4       6471.76       6129.39       230.24 o                         
  10  13   4      16376.87      15766.76       316.88 o                         
  11  13   4       9007.31       8621.65       618.73 o                         
  12  13   4       6826.19       6281.64       849.52 o                         
 -12  14   4       2843.71       2347.56       398.77 o                         
 -11  14   4       2875.23       2799.01       304.54 o                         
 -10  14   4       5673.21       5523.07       395.12 o                         
  -9  14   4       2460.05       2487.24       141.36 o                         
  -8  14   4       1909.44       2077.48       124.74 o                         
  -7  14   4        866.21        887.05       126.45 o                         
  -6  14   4       2803.64       2772.27       118.88 o                         
  -5  14   4       2860.37       2803.68        90.65 o                         
  -4  14   4       3591.34       3406.72        83.59 o                         
  -3  14   4        214.87        267.32        87.94 o                         
  -2  14   4       4398.66       4640.37       155.82 o                         
  -1  14   4       2386.54       2444.19       148.00 o                         
   0  14   4       1374.95       1485.38       131.06 o                         
   1  14   4      13062.69      12736.93       482.73 o                         
   2  14   4        607.52        533.81        79.30 o                         
   3  14   4       5029.32       5115.94       175.91 o                         
   4  14   4        197.03        124.77        82.75 o                         
   5  14   4        425.53        400.62        99.28 o                         
   6  14   4       1055.27       1184.18       207.55 o                         
   7  14   4       4449.62       4617.44       453.18 o                         
   8  14   4       5082.36       5230.53       184.09 o                         
   9  14   4       1874.13       1549.65       412.45 o                         
  10  14   4       4981.79       5035.20       411.32 o                         
  11  14   4          0.00        194.85       145.99 o                         
 -11  15   4          2.59        504.56       237.78 o                         
 -10  15   4       5136.42       5714.39       389.39 o                         
  -9  15   4       1098.78       1161.58       147.10 o                         
  -8  15   4        114.07        104.06       130.66 o                         
  -7  15   4         36.28        163.22       191.83 o                         
  -6  15   4       5441.07       5870.49       124.40 o                         
  -5  15   4       2986.28       3094.86       132.32 o                         
  -4  15   4       1709.86       1795.21       105.10 o                         
  -3  15   4      11410.58      12094.72       293.21 o                         
  -2  15   4       6574.44       6985.90       139.28 o                         
  -1  15   4       6481.81       6781.56       210.40 o                         
   0  15   4      19877.28      21505.68       355.20 o                         
   1  15   4       1737.66       1569.61       110.69 o                         
   2  15   4      11271.74      11500.75       276.99 o                         
   3  15   4       6792.22       7157.40       136.00 o                         
   4  15   4         83.92        294.01       114.27 o                         
   5  15   4        616.35        630.52        99.25 o                         
   6  15   4        449.26        386.73       135.52 o                         
   7  15   4       4266.83       3806.44       363.73 o                         
   8  15   4        686.28       1039.69       206.80 o                         
   9  15   4      11419.84      10822.72      1672.76 o                         
  10  15   4       4541.99       3097.96       438.08 o                         
 -10  16   4        377.68        345.84       534.98 o                         
  -9  16   4       9952.20       9505.77       195.98 o                         
  -8  16   4       4026.97       4114.31       256.75 o                         
  -7  16   4        442.17        471.25       140.55 o                         
  -6  16   4       8397.59       8187.99       189.32 o                         
  -5  16   4       8422.66       8187.25       288.98 o                         
  -4  16   4       7720.18       7511.38       139.90 o                         
  -3  16   4      12507.77      12563.62       206.68 o                         
  -2  16   4       3411.96       3397.85       127.57 o                         
  -1  16   4        165.51        310.49       107.23 o                         
   0  16   4         49.71        -34.96       106.00 o                         
   1  16   4      15422.66      15560.62       392.59 o                         
   2  16   4          1.29         29.25       105.43 o                         
   3  16   4       6789.30       7257.95       128.83 o                         
   4  16   4         24.34         -6.39       121.85 o                         
   5  16   4        941.41        866.15       127.70 o                         
   6  16   4       2364.46       2829.07       441.08 o                         
   7  16   4      10234.07      10047.31       410.33 o                         
   8  16   4       3723.56       3705.86       183.09 o                         
  -8  17   4       3207.85       2930.54       331.88 o                         
  -7  17   4       5362.51       5124.39       497.38 o                         
  -6  17   4       1265.71       1143.45       156.11 o                         
  -5  17   4       6766.25       6874.08       183.13 o                         
  -4  17   4         67.37        -38.28       127.27 o                         
  -3  17   4        735.23        699.14       101.93 o                         
  -2  17   4        276.96        425.89        92.35 o                         
  -1  17   4       9587.98       9449.99       200.34 o                         
   0  17   4        276.29        223.80       108.08 o                         
   1  17   4       7684.23       7319.40       135.46 o                         
   2  17   4       5310.96       4978.73       139.68 o                         
   3  17   4        425.97        487.90       118.98 o                         
   4  17   4       6510.98       6637.10       170.93 o                         
   5  17   4      12407.25      12005.36       523.37 o                         
   6  17   4        437.24        193.73       171.51 o                         
   7  17   4      11866.46      11253.33       240.94 o                         
  -6  18   4        960.73        674.20       169.76 o                         
  -5  18   4        413.58        198.65       139.69 o                         
  -4  18   4       4456.25       4356.13       273.23 o                         
  -3  18   4       8385.91       8511.32       169.16 o                         
  -2  18   4       5441.81       5664.56       138.02 o                         
  -1  18   4       6526.67       6595.62       172.88 o                         
   0  18   4       2499.67       2379.20       167.81 o                         
   1  18   4          1.09         29.25       119.42 o                         
   2  18   4        313.67        292.54       131.27 o                         
   3  18   4       1714.92       1425.51       158.73 o                         
   4  18   4         28.14        106.10       150.57 o                         
 -18   1   5        946.47        951.17       155.78 o                         
 -17   1   5         40.45         91.87       105.84 o                         
 -16   1   5        646.88        582.69       108.84 o                         
 -15   1   5       2622.45       2707.21       166.21 o                         
 -14   1   5        845.87        769.75        91.29 o                         
 -13   1   5      14909.44      15254.54       645.48 o                         
 -12   1   5       4920.54       4964.00       123.87 o                         
 -11   1   5        772.05        805.73        94.86 o                         
 -10   1   5       1882.42       1895.37        79.62 o                         
  -9   1   5      23745.77      24474.04       602.15 o                         
  -8   1   5       4095.61       3883.68       152.89 o                         
  -7   1   5      55179.18      58859.98      1136.90 o                         
  -6   1   5      24319.76      22782.95       648.11 o                         
  -5   1   5       5989.56       6558.47       289.19 o                         
  -4   1   5          3.37         10.72        83.72 o                         
  -3   1   5      41115.17      38980.96      1009.57 o                         
  -2   1   5       5311.21       4681.15       185.21 o                         
  -1   1   5      56750.78      55311.15      1153.23 o                         
   0   1   5       4629.74       4318.53       123.38 o                         
   1   1   5       9542.90       8849.79       119.40 o                         
   2   1   5          9.71         87.21        65.56 o                         
   3   1   5      56816.79      53459.30       777.62 o                         
   4   1   5       5171.01       4911.15        89.99 o                         
   5   1   5       8791.94       7463.12       102.48 o                         
   6   1   5        923.34        994.84        64.31 o                         
   7   1   5        133.78        433.57        69.13 o                         
   8   1   5        553.23        647.71        64.66 o                         
   9   1   5      19561.06      18978.50       331.72 o                         
  10   1   5         27.01         91.77        67.69 o                         
  11   1   5       6698.74       7097.88       102.63 o                         
  12   1   5        151.09        154.08        77.70 o                         
  13   1   5       4200.40       4135.67        86.36 o                         
  14   1   5        909.63        886.70       101.76 o                         
  15   1   5       6983.13       7069.95       243.46 o                         
  16   1   5        197.05        112.38        98.90 o                         
  17   1   5       1643.74       1561.53       132.66 o                         
 -18   2   5         74.63        119.33       124.78 o                         
 -17   2   5        684.32        694.16       127.08 o                         
 -16   2   5       1838.89       1838.71       131.69 o                         
 -15   2   5       3235.71       3260.54       267.09 o                         
 -14   2   5       3850.59       4137.90       172.69 o                         
 -13   2   5       8704.13       8555.01       309.71 o                         
 -12   2   5         61.67         20.54       107.22 o                         
 -11   2   5       2500.15       2571.64       146.53 o                         
 -10   2   5       5456.49       5200.38       197.10 o                         
  -9   2   5      33550.62      33458.66       604.30 o                         
  -8   2   5       3653.26       3555.12       164.83 o                         
  -7   2   5      84508.02      88366.60      2799.78 o                         
  -6   2   5        249.51        207.76       100.27 o                         
  -5   2   5       1300.63       1211.95        93.89 o                         
  -4   2   5      16661.56      15700.95       247.98 o                         
  -3   2   5      36617.48      34964.49       856.62 o                         
  -2   2   5      35506.86      32587.20       475.60 o                         
  -1   2   5      17042.32      15556.99       228.71 o                         
   0   2   5          4.53         -0.74        74.41 o                         
   1   2   5       8374.75       8265.01       124.72 o                         
   2   2   5       2119.02       1842.21        80.98 o                         
   3   2   5      73548.91      73080.36       724.47 o                         
   4   2   5       8403.30       7662.27       102.31 o                         
   5   2   5      37598.41      35305.15       356.80 o                         
   6   2   5       2141.44       1999.10        72.50 o                         
   7   2   5        255.22        377.25        75.05 o                         
   8   2   5       1710.61       1624.40        62.53 o                         
   9   2   5      16914.23      17350.21       433.90 o                         
  10   2   5       2366.66       2389.12        94.97 o                         
  11   2   5       1456.83       1461.78        90.57 o                         
  12   2   5       1934.73       2093.99        95.60 o                         
  13   2   5       5066.54       5086.89       167.25 o                         
  14   2   5          8.07        -21.56       101.95 o                         
  15   2   5       8445.67       7874.60       262.28 o                         
  16   2   5        958.80       1024.25       130.27 o                         
  17   2   5        281.70        240.87       113.47 o                         
 -18   3   5       2181.06       2006.10       141.92 o                         
 -17   3   5       1016.69       1052.91       109.96 o                         
 -16   3   5       1575.69       1523.98       110.52 o                         
 -15   3   5      13884.14      14083.49       709.10 o                         
 -14   3   5       1227.60       1312.79        98.58 o                         
 -13   3   5      27948.97      29599.09      1160.48 o                         
 -12   3   5       7131.65       7390.13       314.43 o                         
 -11   3   5       2772.32       5409.71      1634.82 o                         
 -10   3   5        219.27        243.19        68.95 o                         
  -9   3   5      33231.06      34535.39       728.98 o                         
  -8   3   5       6885.47       6671.06       305.55 o                         
  -7   3   5      58123.53      58773.05      1436.19 o                         
  -6   3   5      19171.07      19264.38       318.09 o                         
  -5   3   5       1300.12       1348.71        91.05 o                         
  -4   3   5        269.71        255.50       107.41 o                         
  -3   3   5     121665.15     125195.40      1950.23 o                         
  -2   3   5       5498.41       5142.99       108.16 o                         
  -1   3   5     138096.11     139397.98      1674.37 o                         
   0   3   5       3933.50       3584.42        88.36 o                         
   1   3   5          7.53         30.20        72.41 o                         
   2   3   5      10803.99       9966.84       125.75 o                         
   3   3   5     177520.20     180659.81      2843.99 o                         
   4   3   5      19883.53      19386.94       252.70 o                         
   5   3   5     132930.73     138122.02      2405.02 o                         
   6   3   5         69.29         70.04        76.71 o                         
   7   3   5        908.27       1042.17        72.43 o                         
   8   3   5       3520.42       3546.87        97.71 o                         
   9   3   5      45003.61      47721.11       659.86 o                         
  10   3   5       2672.27       2844.13        89.41 o                         
  11   3   5      13022.21      13226.98       286.91 o                         
  12   3   5       5559.01       5563.68       155.09 o                         
  13   3   5       4940.97       5123.32       118.51 o                         
  14   3   5       4184.35       4312.50       118.72 o                         
  15   3   5      22279.92      22391.33       970.35 o                         
  16   3   5       1326.22       1152.01       132.01 o                         
 -18   4   5        298.66        302.96       178.35 o                         
 -17   4   5        553.78        516.72       170.17 o                         
 -16   4   5        860.18        934.59       127.84 o                         
 -15   4   5        155.82        161.81       125.12 o                         
 -14   4   5        203.27        135.91       115.10 o                         
 -13   4   5       4421.81       4635.82       139.14 o                         
 -12   4   5         28.70         34.12       111.71 o                         
 -11   4   5      28127.52      29540.19      1155.36 o                         
 -10   4   5         54.31         71.69        76.63 o                         
  -9   4   5      33498.14      33363.84       927.42 o                         
  -8   4   5          6.62        105.18        85.32 o                         
  -7   4   5       7545.44       7050.35       182.32 o                         
  -6   4   5       5626.21       5336.71       103.05 o                         
  -5   4   5       2282.50       2117.17        93.43 o                         
  -4   4   5       7949.76       7514.47       187.45 o                         
  -3   4   5       1848.35       1682.41        87.80 o                         
  -2   4   5         57.83         91.52        69.94 o                         
  -1   4   5       7334.84       6426.28       109.09 o                         
   0   4   5        262.83        308.15        79.43 o                         
   1   4   5      99689.79      97505.12      1305.88 o                         
   2   4   5       4137.39       3657.11        88.37 o                         
   3   4   5      83551.20      82659.34      1310.12 o                         
   4   4   5          6.52         54.36        92.04 o                         
   5   4   5       5181.84       5058.74       117.39 o                         
   6   4   5       1012.28        965.40        68.75 o                         
   7   4   5       9770.59      10110.99       135.32 o                         
   8   4   5       1915.51       1975.87        91.78 o                         
   9   4   5       2769.71       2681.82        95.92 o                         
  10   4   5       2112.97       2247.87        99.53 o                         
  11   4   5       7420.35       8094.29       119.15 o                         
  12   4   5         53.87          8.64        75.60 o                         
  13   4   5      14384.39      15431.68       442.94 o                         
  14   4   5        855.78        793.67        97.76 o                         
  15   4   5       5701.44       5706.15       206.11 o                         
  16   4   5        944.43        942.03       136.01 o                         
 -18   5   5        711.81        935.43       145.96 o                         
 -17   5   5       1086.14       1106.33       125.72 o                         
 -16   5   5        118.63        140.37       104.74 o                         
 -15   5   5        147.17         97.15       110.37 o                         
 -14   5   5       2053.78       1999.68       138.81 o                         
 -13   5   5      17945.39      18330.66       568.92 o                         
 -12   5   5       4031.25       4330.48       114.55 o                         
 -11   5   5      27869.44      29455.41       693.89 o                         
 -10   5   5       2969.12       3027.74       108.76 o                         
  -9   5   5       2930.77       2757.98        87.50 o                         
  -8   5   5        322.72        364.77        85.77 o                         
  -7   5   5      21073.98      21493.74       228.68 o                         
  -6   5   5       9700.98       9429.19       218.01 o                         
  -5   5   5      36883.44      37214.37      1074.73 o                         
  -4   5   5       3095.23       2868.77       100.43 o                         
  -3   5   5       7314.23       7786.75       114.56 o                         
  -2   5   5       1623.45       1612.44        79.90 o                         
  -1   5   5      28134.09      27461.78       217.10 o                         
   0   5   5      36358.16      34410.75       363.68 o                         
   1   5   5      32747.76      32569.09       204.23 o                         
   2   5   5      30140.99      28668.48       534.45 o                         
   3   5   5        129.04        113.46        67.99 o                         
   4   5   5        408.06        371.28        74.25 o                         
   5   5   5      54469.11      54423.60      1479.40 o                         
   6   5   5       8112.10       8017.79       217.18 o                         
   7   5   5      28362.43      28184.55       333.37 o                         
   8   5   5       4295.67       4358.84        96.30 o                         
   9   5   5        456.29        433.19        81.28 o                         
  10   5   5       1040.89       1140.71        87.35 o                         
  11   5   5       2398.18       2489.62       106.27 o                         
  12   5   5       5260.61       5570.40       175.81 o                         
  13   5   5        729.83        862.12       106.51 o                         
  14   5   5       5995.87       6353.68       159.04 o                         
  15   5   5       6820.73       6386.21       288.80 o                         
  16   5   5         20.73         71.75       137.77 o                         
 -18   6   5        883.64        512.01       225.20 o                         
 -17   6   5        103.01         37.51       142.63 o                         
 -16   6   5          2.49        -15.23       112.10 o                         
 -15   6   5        641.73        643.65       120.16 o                         
 -14   6   5         67.12        125.64       109.33 o                         
 -13   6   5      13204.29      13741.27       278.18 o                         
 -12   6   5        124.58        178.96        97.77 o                         
 -11   6   5      29172.62      30561.87       683.09 o                         
 -10   6   5       1383.16       1478.34        96.99 o                         
  -9   6   5      28691.45      29225.06       498.30 o                         
  -8   6   5       4933.17       4746.46       100.73 o                         
  -7   6   5        370.78        396.76        71.73 o                         
  -6   6   5       4630.55       4791.95       104.32 o                         
  -5   6   5      13928.04      13813.13       234.93 o                         
  -4   6   5        243.99        218.89        74.75 o                         
  -3   6   5       3223.48       3056.15        83.94 o                         
  -2   6   5       1141.61        999.26        75.78 o                         
  -1   6   5     122488.81     125506.62      1227.68 o                         
   0   6   5        380.11        324.13        76.88 o                         
   1   6   5     157343.00     163315.52       774.84 o                         
   2   6   5         98.71         61.56        68.41 o                         
   3   6   5      38979.41      37712.95       791.17 o                         
   4   6   5         73.06        100.38        60.40 o                         
   5   6   5       3221.53       3277.85        96.11 o                         
   6   6   5       1646.74       1556.27        88.53 o                         
   7   6   5       6712.58       6520.57       284.92 o                         
   8   6   5       1527.40       1596.56        90.65 o                         
   9   6   5        973.68       1067.56        92.21 o                         
  10   6   5        264.20        281.07        94.05 o                         
  11   6   5      13746.85      14314.11       619.82 o                         
  12   6   5        212.37        218.05       104.03 o                         
  13   6   5      18524.84      19437.80       932.23 o                         
  14   6   5       1650.68       1699.04       119.59 o                         
  15   6   5       3359.96       2987.32       156.30 o                         
  16   6   5        800.57        794.89       165.11 o                         
 -17   7   5        799.18       1035.51       152.09 o                         
 -16   7   5        154.16        207.90       123.25 o                         
 -15   7   5         53.57         22.61       121.15 o                         
 -14   7   5       4785.08       4800.81       176.13 o                         
 -13   7   5       1257.85       1318.18        89.44 o                         
 -12   7   5      16257.16      17406.58       279.86 o                         
 -11   7   5       3168.10       3146.46       100.64 o                         
 -10   7   5       1166.61       1303.92        97.55 o                         
  -9   7   5      22594.69      23658.58       408.50 o                         
  -8   7   5      11528.10      11501.49       354.22 o                         
  -7   7   5      12211.28      11989.32       230.06 o                         
  -6   7   5      20544.09      19835.20       164.68 o                         
  -5   7   5       8974.87       9418.17       163.06 o                         
  -4   7   5       1705.47       1573.73        79.83 o                         
  -3   7   5      23838.25      22685.91       568.49 o                         
  -2   7   5      45387.05      43972.86       464.12 o                         
  -1   7   5       9637.03       9156.12       177.89 o                         
   0   7   5      36067.23      35026.27       390.58 o                         
   1   7   5      13869.49      13369.25       194.32 o                         
   2   7   5        677.89        498.23        78.75 o                         
   3   7   5      21927.88      21567.17       231.77 o                         
   4   7   5      18294.04      17577.28       276.70 o                         
   5   7   5       1424.96       1538.34        79.35 o                         
   6   7   5       2633.72       2588.21        84.52 o                         
   7   7   5      28494.38      28872.54       581.96 o                         
   8   7   5       6418.82       6731.07       212.28 o                         
   9   7   5      40026.05      42362.13      1564.57 o                         
  10   7   5      15700.59      16139.56       509.74 o                         
  11   7   5        742.14        790.51       102.68 o                         
  12   7   5       2666.25       2368.40       144.83 o                         
  13   7   5       3548.33       3644.60       145.78 o                         
  14   7   5        512.33        720.73       136.45 o                         
  15   7   5         20.53         71.33       144.37 o                         
 -17   8   5       1943.77       1571.90       394.53 o                         
 -16   8   5       1491.62       1232.56       162.75 o                         
 -15   8   5       1022.70       1140.66       135.19 o                         
 -14   8   5        808.33        699.58       125.67 o                         
 -13   8   5       2133.23       2089.23       143.14 o                         
 -12   8   5          3.17         -8.14        86.25 o                         
 -11   8   5       7108.56       7380.73       197.01 o                         
 -10   8   5        531.60        531.38        91.27 o                         
  -9   8   5      13513.51      14366.01       451.22 o                         
  -8   8   5       1040.76       1139.52       111.87 o                         
  -7   8   5      18060.49      17496.46       443.96 o                         
  -6   8   5        230.63        132.95        81.03 o                         
  -5   8   5      27922.56      28283.51       315.33 o                         
  -4   8   5       3013.06       2763.81        85.61 o                         
  -3   8   5       8298.46       8545.42       178.33 o                         
  -2   8   5       5995.74       5620.62       148.49 o                         
  -1   8   5       9908.28       9405.75       165.51 o                         
   0   8   5       1030.92       1013.44        71.38 o                         
   1   8   5      10586.01      10357.98       117.25 o                         
   2   8   5       1587.22       1473.21        80.04 o                         
   3   8   5       7001.69       6910.68       100.59 o                         
   4   8   5       4699.92       4800.36        97.81 o                         
   5   8   5      16291.32      16326.46       291.14 o                         
   6   8   5       1285.84       1449.57        99.68 o                         
   7   8   5       7794.06       8698.42       218.39 o                         
   8   8   5        448.36        384.00        98.09 o                         
   9   8   5      13991.67      14830.51      1020.80 o                         
  10   8   5        876.41        986.50       112.23 o                         
  11   8   5       6980.41       6980.98       807.18 o                         
  12   8   5        124.39         47.36       232.79 o                         
  13   8   5        726.39        617.70       116.90 o                         
  14   8   5        834.39        696.46       145.24 o                         
  15   8   5         62.74        -87.33       144.91 o                         
 -16   9   5          4.84        107.33       178.31 o                         
 -15   9   5       1173.12       1185.17       243.63 o                         
 -14   9   5       2219.24       2238.83       372.90 o                         
 -13   9   5       5419.71       5630.26       316.98 o                         
 -12   9   5       1710.79       1675.32       129.86 o                         
 -11   9   5      11321.32      11415.96       221.60 o                         
 -10   9   5        986.72       1060.80        92.28 o                         
  -9   9   5        656.17        744.77        89.98 o                         
  -8   9   5       3286.39       3399.94       100.34 o                         
  -7   9   5      42715.94      45462.68       485.51 o                         
  -6   9   5         91.76        119.41       101.89 o                         
  -5   9   5      33642.23      34371.59       574.22 o                         
  -4   9   5      21146.39      20857.24       435.91 o                         
  -3   9   5       6079.43       6378.45       103.56 o                         
  -2   9   5      27442.52      27197.84       175.70 o                         
  -1   9   5      27787.17      28071.93       413.98 o                         
   0   9   5       1448.71       1350.31        65.83 o                         
   1   9   5      12161.04      12010.96       190.37 o                         
   2   9   5      20069.41      19814.97       140.27 o                         
   3   9   5        516.14        609.56        74.11 o                         
   4   9   5      16727.35      16444.61       185.28 o                         
   5   9   5      10268.18      11084.02       163.13 o                         
   6   9   5       1845.63       1995.54       100.16 o                         
   7   9   5       1984.91       2135.56       103.74 o                         
   8   9   5      17786.70      19126.86       633.79 o                         
   9   9   5       5762.64       5787.56       412.69 o                         
  10   9   5      14226.00      14074.58       634.06 o                         
  11   9   5       9126.64       9648.90       629.35 o                         
  12   9   5        139.21        286.56       133.55 o                         
  13   9   5       2824.17       2542.69       310.43 o                         
  14   9   5       5245.45       4980.17       480.95 o                         
 -16  10   5       1089.27       1382.90       339.44 o                         
 -15  10   5       9088.51       9229.24       603.92 o                         
 -14  10   5       1827.99       1595.29       294.42 o                         
 -13  10   5        109.46        231.23       197.85 o                         
 -12  10   5        145.60        133.70       262.72 o                         
 -11  10   5       6419.96       6394.44       149.46 o                         
 -10  10   5       3625.73       3577.82       114.17 o                         
  -9  10   5        835.09        835.18        94.94 o                         
  -8  10   5       5073.62       5165.89       152.62 o                         
  -7  10   5      43545.24      46276.43       932.13 o                         
  -6  10   5        350.73        421.23        98.75 o                         
  -5  10   5      99978.80     106973.68      1358.30 o                         
  -4  10   5        692.19        782.48        90.92 o                         
  -3  10   5      31555.96      31070.45       643.25 o                         
  -2  10   5       5341.61       5079.87        87.51 o                         
  -1  10   5       3158.57       3129.50        89.51 o                         
   0  10   5       1580.55       1479.41        92.51 o                         
   1  10   5      14516.90      14118.75       162.44 o                         
   2  10   5       4127.59       4367.96        92.69 o                         
   3  10   5       4781.92       5041.32       118.01 o                         
   4  10   5       4503.86       4699.23       102.99 o                         
   5  10   5      45569.32      48458.21       641.02 o                         
   6  10   5          1.41         24.49        82.52 o                         
   7  10   5      61690.66      67288.88      4447.75 o                         
   8  10   5        644.22        650.62        96.56 o                         
   9  10   5       7383.64       7628.33       167.09 o                         
  10  10   5        391.66        445.15       187.22 o                         
  11  10   5       2602.42       2701.33       245.38 o                         
  12  10   5       1805.47       1865.61       257.46 o                         
  13  10   5       3768.04       3761.56       545.43 o                         
  14  10   5       1098.46       1137.95       171.73 o                         
 -15  11   5       1633.29       1868.46       187.58 o                         
 -14  11   5        230.64        353.65       182.82 o                         
 -13  11   5         89.23        -45.09       131.14 o                         
 -12  11   5          9.35         74.09       299.77 o                         
 -11  11   5        856.60       1164.27       132.48 o                         
 -10  11   5        319.67        366.56        92.67 o                         
  -9  11   5       1474.96       1413.53        99.50 o                         
  -8  11   5       3279.16       3254.48       101.68 o                         
  -7  11   5       4784.34       5113.04       246.58 o                         
  -6  11   5       5735.90       5909.88       113.49 o                         
  -5  11   5       5664.93       5712.42       209.69 o                         
  -4  11   5         46.24         85.10        87.47 o                         
  -3  11   5       1829.23       2129.89       104.33 o                         
  -2  11   5       1105.30       1062.37        96.23 o                         
  -1  11   5       8328.62       8721.00       112.30 o                         
   0  11   5       6639.77       6690.03       129.22 o                         
   1  11   5       9597.18      10046.30       154.06 o                         
   2  11   5        720.73        782.79        91.91 o                         
   3  11   5       1283.92       1234.72        91.42 o                         
   4  11   5       8793.07       9077.72       131.91 o                         
   5  11   5       2642.12       2673.56        96.37 o                         
   6  11   5       4441.09       4672.03       110.28 o                         
   7  11   5       6150.19       6410.58       563.71 o                         
   8  11   5        368.67        198.81       108.32 o                         
   9  11   5        907.67        724.92       137.90 o                         
  10  11   5       4362.99       4647.31       416.55 o                         
  11  11   5       8641.01       7943.06       400.01 o                         
  12  11   5       2128.38       1893.01       275.03 o                         
  13  11   5       4467.71       3770.13       160.46 o                         
 -14  12   5       1160.03        670.81       453.06 o                         
 -13  12   5       2644.30       2810.22       169.78 o                         
 -12  12   5        224.11        307.81       238.43 o                         
 -11  12   5       3268.31       3304.21       147.73 o                         
 -10  12   5          2.36        157.62       155.89 o                         
  -9  12   5       4974.55       5512.57       226.05 o                         
  -8  12   5        525.03        531.93        89.73 o                         
  -7  12   5       2659.57       3110.00       168.59 o                         
  -6  12   5        212.22        211.01        85.81 o                         
  -5  12   5      43026.75      45024.31       965.66 o                         
  -4  12   5       3024.93       3090.00       104.02 o                         
  -3  12   5      53579.48      55875.60      1340.33 o                         
  -2  12   5      21661.37      22583.50       414.57 o                         
  -1  12   5         38.65        -45.65        83.19 o                         
   0  12   5      11039.86      11328.36       268.73 o                         
   1  12   5       9866.95       9682.09       178.24 o                         
   2  12   5        481.07        545.19        82.32 o                         
   3  12   5        211.50        231.74        72.22 o                         
   4  12   5       4916.19       5091.12       115.09 o                         
   5  12   5      20660.48      20119.48       396.71 o                         
   6  12   5       1846.17       1919.88        98.54 o                         
   7  12   5      24260.57      23813.54      1767.33 o                         
   8  12   5       3755.94       3682.88       156.97 o                         
   9  12   5       3314.95       3978.53       400.99 o                         
  10  12   5       9322.03      10002.10       235.84 o                         
  11  12   5         13.83        -33.77       171.30 o                         
  12  12   5       3584.82       3486.45       266.62 o                         
 -13  13   5       1155.20       1308.41       189.27 o                         
 -12  13   5       3224.39       2477.07       199.81 o                         
 -11  13   5       6832.81       7138.58       288.48 o                         
 -10  13   5       3926.09       4147.25       363.08 o                         
  -9  13   5       2045.10       1868.03       134.34 o                         
  -8  13   5      21357.68      22292.45       291.11 o                         
  -7  13   5          3.55        178.10        89.30 o                         
  -6  13   5      10527.97      10579.41       277.40 o                         
  -5  13   5        376.43        313.65        87.40 o                         
  -4  13   5       4113.96       4217.16        92.00 o                         
  -3  13   5        150.86        169.19       132.99 o                         
  -2  13   5      33817.75      34190.57       488.08 o                         
  -1  13   5        195.52        245.61        80.40 o                         
   0  13   5       3671.07       3830.88        95.58 o                         
   1  13   5         58.42        -31.44        85.71 o                         
   2  13   5      12124.48      12522.71       221.66 o                         
   3  13   5        359.52        508.85        77.11 o                         
   4  13   5      26414.96      26727.42       413.24 o                         
   5  13   5        731.46        615.04        95.78 o                         
   6  13   5       1500.05       1552.17       120.50 o                         
   7  13   5         66.88         69.51       131.67 o                         
   8  13   5      11014.14      10567.61       976.86 o                         
   9  13   5        301.16        419.88       169.83 o                         
  10  13   5      14844.43      15134.47      1780.28 o                         
  11  13   5       3025.03       2489.68       157.44 o                         
  12  13   5        979.17        700.15       208.17 o                         
 -12  14   5       1395.31       1042.30       191.83 o                         
 -11  14   5        168.37        101.26       202.11 o                         
 -10  14   5       1938.20       2009.81       457.94 o                         
  -9  14   5       3261.21       3319.05       173.16 o                         
  -8  14   5       1503.76       1708.60       126.13 o                         
  -7  14   5       1063.41        907.55       115.30 o                         
  -6  14   5       3604.88       3752.84       120.99 o                         
  -5  14   5       1715.00       1858.39       109.05 o                         
  -4  14   5      22009.72      21988.30       341.49 o                         
  -3  14   5       7691.08       8033.08       149.80 o                         
  -2  14   5      23132.72      23430.61       524.80 o                         
  -1  14   5      13882.90      14089.27       377.54 o                         
   0  14   5        527.62        649.41        80.51 o                         
   1  14   5       4034.80       3902.98        99.80 o                         
   2  14   5       4475.11       4515.85       156.87 o                         
   3  14   5         14.68         55.18       102.36 o                         
   4  14   5       2340.98       2361.36       103.42 o                         
   5  14   5       2093.52       1963.66       102.22 o                         
   6  14   5       4595.23       4898.49       350.37 o                         
   7  14   5         76.00        336.47       166.46 o                         
   8  14   5      21211.01      20223.88      1085.92 o                         
   9  14   5       3115.97       3033.17       436.29 o                         
  10  14   5       9874.89       8409.53       176.58 o                         
 -11  15   5        500.79        256.23       236.19 o                         
 -10  15   5         46.65         71.79       251.81 o                         
  -9  15   5       2655.51       2441.59       168.65 o                         
  -8  15   5       6277.40       5969.75       230.63 o                         
  -7  15   5       1070.05        997.73       126.78 o                         
  -6  15   5       8458.06       8404.19       133.81 o                         
  -5  15   5        245.12        244.30       105.79 o                         
  -4  15   5          2.06        108.30       105.43 o                         
  -3  15   5        752.14        813.63       108.56 o                         
  -2  15   5       6817.64       6910.29       156.87 o                         
  -1  15   5        392.09        423.46        96.82 o                         
   0  15   5       4540.61       4641.48       125.47 o                         
   1  15   5       1757.53       1524.13       125.07 o                         
   2  15   5        164.44        130.90        94.61 o                         
   3  15   5        675.56        657.46       116.96 o                         
   4  15   5       3486.12       3539.40       118.94 o                         
   5  15   5        167.10        201.06       108.28 o                         
   6  15   5        222.39        -46.47       166.05 o                         
   7  15   5         91.84        -70.30       196.43 o                         
   8  15   5       2952.43       2729.49       363.07 o                         
   9  15   5        127.23       -138.99       147.51 o                         
 -10  16   5        816.66        177.35       230.70 o                         
  -9  16   5       7470.64       7301.55       249.58 o                         
  -8  16   5       1265.76       1058.25       160.29 o                         
  -7  16   5          0.35        164.09       160.75 o                         
  -6  16   5      20256.00      19826.98       615.48 o                         
  -5  16   5       5708.41       5682.83       206.26 o                         
  -4  16   5      22260.57      21665.80       516.74 o                         
  -3  16   5       4046.29       4193.56       130.99 o                         
  -2  16   5       2127.09       2168.27       114.31 o                         
  -1  16   5        385.86        491.93       105.52 o                         
   0  16   5       4585.03       4435.25       100.60 o                         
   1  16   5       8591.45       8747.67       157.99 o                         
   2  16   5       2743.06       2769.24       112.61 o                         
   3  16   5       2872.18       2884.89       135.13 o                         
   4  16   5       5180.09       5164.01       115.68 o                         
   5  16   5        569.68        669.29       125.58 o                         
   6  16   5      32796.66      32352.90      1826.18 o                         
   7  16   5       3445.77       3494.97       471.79 o                         
   8  16   5      12481.06      11031.43       308.89 o                         
  -8  17   5        299.78        244.07       143.44 o                         
  -7  17   5       1243.99       1191.80       253.81 o                         
  -6  17   5       1262.03       1222.68       154.43 o                         
  -5  17   5       1721.73       1786.05       154.84 o                         
  -4  17   5       6102.81       6333.48       152.79 o                         
  -3  17   5        620.73        530.77       133.54 o                         
  -2  17   5       1864.91       1784.49       129.67 o                         
  -1  17   5        484.27        464.13       107.10 o                         
   0  17   5       1766.00       1594.38       102.26 o                         
   1  17   5         37.96        -65.95       129.70 o                         
   2  17   5       8141.33       7921.55       269.70 o                         
   3  17   5         98.58       -113.65       131.07 o                         
   4  17   5       2408.12       2313.11       137.07 o                         
   5  17   5        224.88        195.97       126.57 o                         
   6  17   5         69.89         93.70       157.78 o                         
  -5  18   5       4146.18       4019.85       157.24 o                         
  -4  18   5       6571.62       5662.04       257.02 o                         
  -3  18   5       8281.23       8066.73       215.38 o                         
  -2  18   5         17.29         83.67       118.84 o                         
  -1  18   5        108.71        146.96       119.15 o                         
   0  18   5         67.59         80.65       130.37 o                         
   1  18   5       1690.84       1417.42       188.23 o                         
   2  18   5       1827.44       1690.69       148.63 o                         
   3  18   5       1641.36        828.83       212.07 o                         
 -18   0   6       4528.53       4175.99       271.96 o                         
 -17   0   6       1742.23       1859.85       283.39 o                         
 -16   0   6       3686.23       4063.80       464.48 o                         
 -15   0   6       1306.04       1512.00       190.52 o                         
 -14   0   6       1842.12       1673.70       142.09 o                         
 -13   0   6       1179.74       1120.64       138.42 o                         
 -12   0   6      31681.30      31479.95      1407.90 o                         
 -11   0   6      15254.62      15509.06      1037.14 o                         
 -10   0   6      54308.14      56844.92      2867.96 o                         
  -9   0   6      21293.06      20972.43      1752.87 o                         
  -8   0   6       2209.88       2095.00       131.43 o                         
  -7   0   6       4345.37       3909.19       315.71 o                         
  -6   0   6      32852.14      30151.87       969.28 o                         
  -5   0   6      10795.89       9836.32       650.74 o                         
  -4   0   6        940.76       1180.35       154.62 o                         
  -3   0   6       1213.98       1155.62       112.27 o                         
  -2   0   6     206896.61     210012.75     12937.39 o                         
  -1   0   6      13243.50      13064.53       177.18 o                         
   1   0   6      27192.27      25316.44       390.01 o                         
   2   0   6      29975.43      24942.79       218.43 o                         
   3   0   6         13.64        -26.90        79.15 o                         
   4   0   6      18142.36      18400.80       303.03 o                         
   5   0   6       8536.09       8223.66       139.46 o                         
   6   0   6      27225.89      25297.38       357.30 o                         
   7   0   6       1292.44       1309.21        95.19 o                         
   8   0   6       3564.23       3543.63       109.07 o                         
   9   0   6       2467.21       2506.24       144.68 o                         
  10   0   6      77714.85      82488.20       893.65 o                         
  11   0   6       4306.45       4288.48       131.68 o                         
  12   0   6      72071.55      77084.28      1290.90 o                         
  13   0   6          5.64         13.25       110.87 o                         
  14   0   6       7377.22       7574.77       493.89 o                         
  15   0   6       3414.69       3459.46       279.77 o                         
  16   0   6       1521.39       1534.66       168.69 o                         
 -18   1   6        138.75        105.60       126.14 o                         
 -17   1   6         37.19        -15.38       115.56 o                         
 -16   1   6       5924.20       5639.65       363.61 o                         
 -15   1   6       1795.18       1872.52       126.81 o                         
 -14   1   6      22998.38      22964.33       928.91 o                         
 -13   1   6       6156.16       6049.20       250.17 o                         
 -12   1   6      21345.98      21536.49       761.70 o                         
 -11   1   6       1565.76       1582.37        99.10 o                         
 -10   1   6      12037.08      11468.85       286.26 o                         
  -9   1   6       1770.23       1726.90        90.08 o                         
  -8   1   6       1476.02       1639.32       317.53 o                         
  -7   1   6       9819.51       9226.37       325.53 o                         
  -6   1   6       2985.54       2918.83       122.71 o                         
  -5   1   6        669.52        514.32        97.55 o                         
  -4   1   6       1931.64       1682.07        93.48 o                         
  -3   1   6      25418.73      24277.92       875.56 o                         
  -2   1   6      88209.76      91698.59      2717.47 o                         
  -1   1   6      30109.87      27828.56       631.90 o                         
   0   1   6     122950.68     129729.41      1108.09 o                         
   1   1   6       9975.79       8912.67       168.12 o                         
   2   1   6       8496.72       7852.38        95.46 o                         
   3   1   6         36.17         89.67        72.22 o                         
   4   1   6      21764.31      21489.08       318.96 o                         
   5   1   6       4147.29       3976.56        79.07 o                         
   6   1   6      39172.82      39638.04       731.14 o                         
   7   1   6        142.54        171.55        56.88 o                         
   8   1   6        172.68        175.91        67.44 o                         
   9   1   6       1605.01       1677.21        84.29 o                         
  10   1   6      16469.12      16775.29       368.89 o                         
  11   1   6       6571.47       6540.88       131.12 o                         
  12   1   6       8123.72       8257.31       116.93 o                         
  13   1   6       3717.50       3791.94       102.75 o                         
  14   1   6        816.85        813.49       103.78 o                         
  15   1   6        559.72        449.76       114.88 o                         
  16   1   6       7069.26       6632.71       302.01 o                         
 -18   2   6        686.13        626.21       138.51 o                         
 -17   2   6        534.67        502.30        98.96 o                         
 -16   2   6       5084.63       5008.64       282.08 o                         
 -15   2   6        209.31        194.05       108.89 o                         
 -14   2   6        262.12        259.72        99.65 o                         
 -13   2   6        402.19        290.38       103.62 o                         
 -12   2   6      38536.94      40051.95      1413.66 o                         
 -11   2   6        176.81        331.11       107.13 o                         
 -10   2   6      26847.26      26037.73       993.76 o                         
  -9   2   6          0.80        -20.58        69.81 o                         
  -8   2   6       6251.15       6034.75       187.22 o                         
  -7   2   6        158.87        155.71        92.35 o                         
  -6   2   6       7316.12       7445.10       112.95 o                         
  -5   2   6       1170.16       1248.16        99.78 o                         
  -4   2   6        836.88       1033.14       104.96 o                         
  -3   2   6       2065.63       1981.50       103.50 o                         
  -2   2   6      23927.74      22715.97       296.12 o                         
  -1   2   6       7849.09       7550.54       121.11 o                         
   0   2   6      58177.05      54480.02       749.19 o                         
   1   2   6         20.88         32.58        75.95 o                         
   2   2   6     102630.95     104284.94       662.67 o                         
   3   2   6       4604.01       4374.64       113.15 o                         
   4   2   6      23742.56      22495.69       426.85 o                         
   5   2   6       3237.12       3169.47        83.03 o                         
   6   2   6         79.56         67.35        56.68 o                         
   7   2   6         50.40         17.35        67.86 o                         
   8   2   6        263.73        291.85        70.73 o                         
   9   2   6       7826.57       8203.87       151.05 o                         
  10   2   6      13060.70      13578.69       436.00 o                         
  11   2   6        300.45        295.33        83.11 o                         
  12   2   6      19526.50      20021.06       605.64 o                         
  13   2   6        349.98        450.22       101.32 o                         
  14   2   6      12364.19      12398.07       260.70 o                         
  15   2   6       2735.29       2594.57       191.59 o                         
  16   2   6        707.72        710.31       125.71 o                         
 -18   3   6        847.35        890.01       167.56 o                         
 -17   3   6        187.14        241.87       137.73 o                         
 -16   3   6       3263.89       3433.56       331.11 o                         
 -15   3   6          1.98        108.42       127.47 o                         
 -14   3   6       7473.52       7900.76       251.58 o                         
 -13   3   6        122.55        150.47        90.79 o                         
 -12   3   6       8498.08       9111.47       396.50 o                         
 -11   3   6         61.98         95.20        97.07 o                         
 -10   3   6         56.05         87.73        85.11 o                         
  -9   3   6        390.13        386.00        82.26 o                         
  -8   3   6       2216.90       2140.83        90.79 o                         
  -7   3   6       6074.55       6145.36       126.68 o                         
  -6   3   6      21849.18      21554.03       372.34 o                         
  -5   3   6      10753.07      10232.59       184.65 o                         
  -4   3   6      43586.35      43370.75       862.01 o                         
  -3   3   6        113.57        195.25        75.73 o                         
  -2   3   6      12682.85      11789.08       172.42 o                         
  -1   3   6        695.62        596.69        85.02 o                         
   0   3   6       1639.85       1519.37        74.50 o                         
   1   3   6        769.87        664.65        67.66 o                         
   2   3   6       3392.65       2902.70        92.08 o                         
   3   3   6        919.24        863.41        68.65 o                         
   4   3   6        629.67        751.03        63.66 o                         
   5   3   6       3835.60       3658.85       113.88 o                         
   6   3   6       8243.85       8492.52       208.46 o                         
   7   3   6       2063.82       2151.49        71.82 o                         
   8   3   6      12330.06      12284.53       220.97 o                         
   9   3   6       2275.20       2512.26        94.83 o                         
  10   3   6       3704.23       3945.66        90.46 o                         
  11   3   6        447.09        416.78        72.60 o                         
  12   3   6       1071.94       1071.38        84.42 o                         
  13   3   6        417.94        403.66        94.44 o                         
  14   3   6       6603.82       6781.63       115.80 o                         
  15   3   6          4.53        -45.59       125.88 o                         
  16   3   6       1874.00       1755.34       121.54 o                         
 -18   4   6        559.98        446.95       124.44 o                         
 -17   4   6       4778.28       4804.02       142.01 o                         
 -16   4   6       2204.12       2338.84       111.04 o                         
 -15   4   6       4894.54       5107.24       140.69 o                         
 -14   4   6          5.76         18.59        86.37 o                         
 -13   4   6        222.62         99.28        93.72 o                         
 -12   4   6       6477.45       7466.60       322.94 o                         
 -11   4   6      14309.86      15260.56       361.33 o                         
 -10   4   6       1035.10       1424.93       154.67 o                         
  -9   4   6      12890.43      13457.18       379.41 o                         
  -8   4   6      16148.53      16699.42       198.99 o                         
  -7   4   6       7664.74       7462.98       170.40 o                         
  -6   4   6      42292.61      43356.79       676.67 o                         
  -5   4   6      35538.92      34626.82       502.97 o                         
  -4   4   6      19263.62      19067.52       166.29 o                         
  -3   4   6      19200.00      18471.69       168.01 o                         
  -2   4   6      10117.84       9569.83       113.55 o                         
  -1   4   6       9497.81       9027.58       114.03 o                         
   0   4   6      12326.30      11563.67       179.05 o                         
   1   4   6      40201.07      38976.60      1056.62 o                         
   2   4   6      23677.25      22054.57       338.08 o                         
   3   4   6       6033.47       5626.14       176.78 o                         
   4   4   6     107806.62     107930.36      1800.18 o                         
   5   4   6       5621.91       5661.17       181.77 o                         
   6   4   6      78841.42      82262.67      1067.57 o                         
   7   4   6       8252.88       8099.80       218.21 o                         
   8   4   6         15.72        116.24        78.15 o                         
   9   4   6        316.84        392.88        94.53 o                         
  10   4   6      18283.08      19188.25       340.90 o                         
  11   4   6       1117.07       1250.26        94.03 o                         
  12   4   6          2.92        -17.79        73.23 o                         
  13   4   6       4654.49       4865.60       118.37 o                         
  14   4   6       7966.80       7502.96       129.63 o                         
  15   4   6         25.39        -51.40       129.44 o                         
  16   4   6      12920.01      11294.03       254.95 o                         
 -18   5   6       4708.82       3928.65       275.36 o                         
 -17   5   6        192.69        373.73       194.97 o                         
 -16   5   6       5264.78       5206.54       172.05 o                         
 -15   5   6        162.50        196.45       110.96 o                         
 -14   5   6        127.56        176.70       102.75 o                         
 -13   5   6         52.35        143.87        90.34 o                         
 -12   5   6       1047.54       1122.37        89.36 o                         
 -11   5   6        141.96        178.86        85.33 o                         
 -10   5   6        149.96        212.26        96.96 o                         
  -9   5   6       3793.16       3549.32       163.05 o                         
  -8   5   6      18651.32      18817.78       287.91 o                         
  -7   5   6       5831.44       5868.79       116.04 o                         
  -6   5   6      39502.85      39973.18       649.41 o                         
  -5   5   6       2311.82       2230.37       109.35 o                         
  -4   5   6      13910.25      13305.41       125.77 o                         
  -3   5   6          5.06         47.27        67.41 o                         
  -2   5   6       6070.77       6657.53       101.16 o                         
  -1   5   6        343.00        340.68        66.04 o                         
   0   5   6      11944.47      11257.84       189.88 o                         
   1   5   6       1343.71       1326.66        72.14 o                         
   2   5   6          0.29         78.32        77.37 o                         
   3   5   6       1479.01       1440.47        81.16 o                         
   4   5   6      25688.83      25628.01       670.43 o                         
   5   5   6       3501.09       3335.46        80.54 o                         
   6   5   6      30953.66      30708.42       982.99 o                         
   7   5   6       1987.08       1865.19        79.22 o                         
   8   5   6        138.85        294.54        85.71 o                         
   9   5   6        563.11        597.85        76.81 o                         
  10   5   6       8871.91       9369.25       335.03 o                         
  11   5   6         20.16         60.42        80.89 o                         
  12   5   6       7002.75       7382.43       199.93 o                         
  13   5   6        351.47        407.81        98.12 o                         
  14   5   6        281.20        345.43        97.72 o                         
  15   5   6        113.34        109.12       115.68 o                         
  16   5   6       1820.52       1150.90       139.45 o                         
 -17   6   6        754.56        596.37       133.94 o                         
 -16   6   6       9255.13       8861.66       258.41 o                         
 -15   6   6       1767.90       1626.52       107.71 o                         
 -14   6   6       1101.84       1270.05       124.01 o                         
 -13   6   6        583.33        619.17        91.74 o                         
 -12   6   6      11449.02      12454.42       230.61 o                         
 -11   6   6       3591.28       3780.15       107.16 o                         
 -10   6   6      40872.27      44253.80       846.49 o                         
  -9   6   6        639.97        653.34        88.65 o                         
  -8   6   6       2608.14       2913.80        88.14 o                         
  -7   6   6       6006.07       5869.77       152.01 o                         
  -6   6   6      97557.14     102548.52      1650.87 o                         
  -5   6   6       6414.38       6293.19        98.80 o                         
  -4   6   6      63456.30      62371.82       627.86 o                         
  -3   6   6       4602.05       4433.17        89.13 o                         
  -2   6   6       1403.62       1746.88        85.07 o                         
  -1   6   6      41895.47      40788.10       254.78 o                         
   0   6   6      48440.54      46725.13       409.14 o                         
   1   6   6      11083.04      10325.62       137.17 o                         
   2   6   6      18348.14      18290.10       209.87 o                         
   3   6   6       5042.80       4754.10       112.75 o                         
   4   6   6      16653.11      16409.78       236.81 o                         
   5   6   6      13103.76      12792.87       224.28 o                         
   6   6   6      49029.50      49531.91      1674.86 o                         
   7   6   6        752.84        729.36       102.54 o                         
   8   6   6      23292.11      24623.53       677.39 o                         
   9   6   6      12704.09      12921.45       450.77 o                         
  10   6   6        149.65        385.54        96.87 o                         
  11   6   6      17451.55      17704.04       539.77 o                         
  12   6   6       9547.79      10246.16       262.11 o                         
  13   6   6        408.00        438.83       124.16 o                         
  14   6   6        175.72        351.10       126.27 o                         
  15   6   6       1646.73       1616.70       145.67 o                         
 -17   7   6         43.49          8.20       141.80 o                         
 -16   7   6         73.66        147.09       124.95 o                         
 -15   7   6        802.07        773.95       122.66 o                         
 -14   7   6       1749.18       1841.27       115.39 o                         
 -13   7   6       4251.47       4297.67       120.86 o                         
 -12   7   6        367.38        298.34        93.02 o                         
 -11   7   6       2224.44       2190.01        98.96 o                         
 -10   7   6       7741.71       8250.18       145.79 o                         
  -9   7   6        324.27        479.60        94.56 o                         
  -8   7   6      22415.40      23191.31       476.35 o                         
  -7   7   6        195.58        147.76        93.34 o                         
  -6   7   6       4637.47       4861.39       137.19 o                         
  -5   7   6         26.03         16.59        69.96 o                         
  -4   7   6       3986.54       3522.88        84.86 o                         
  -3   7   6       3028.21       2830.34        83.15 o                         
  -2   7   6      20776.60      20267.68       150.62 o                         
  -1   7   6       4303.84       4036.38        87.21 o                         
   0   7   6         11.95         48.51        70.01 o                         
   1   7   6       4235.84       3800.12        96.74 o                         
   2   7   6      51253.59      50537.48       311.03 o                         
   3   7   6       1088.11       1028.58        72.40 o                         
   4   7   6      40065.87      40014.41       588.06 o                         
   5   7   6        271.57        225.90        64.72 o                         
   6   7   6        480.09        554.56        89.92 o                         
   7   7   6        117.31        189.33        80.86 o                         
   8   7   6      31042.59      33854.66      1128.28 o                         
   9   7   6        362.51        379.64        92.43 o                         
  10   7   6       8980.01       9677.25       295.61 o                         
  11   7   6         74.38         22.60       113.76 o                         
  12   7   6       2653.24       2436.55       126.51 o                         
  13   7   6        144.43        191.58       142.11 o                         
  14   7   6      11848.08      12133.58       723.19 o                         
  15   7   6        117.90        169.68       139.89 o                         
 -16   8   6       4050.10       3713.16       165.87 o                         
 -15   8   6       1719.36       1678.11       138.32 o                         
 -14   8   6       2609.63       2478.56       143.01 o                         
 -13   8   6         31.65         26.21        97.65 o                         
 -12   8   6       2962.79       2928.63       109.62 o                         
 -11   8   6       2810.09       2972.34       110.60 o                         
 -10   8   6      15030.15      15233.16       309.09 o                         
  -9   8   6       3169.29       3320.85       128.54 o                         
  -8   8   6      18140.04      18923.78       421.77 o                         
  -7   8   6       1949.61       1982.31       107.16 o                         
  -6   8   6       3708.94       3562.65       109.67 o                         
  -5   8   6      22586.21      22222.09       323.53 o                         
  -4   8   6      46221.13      46348.17       718.03 o                         
  -3   8   6      24553.37      24049.60       376.11 o                         
  -2   8   6      24237.49      24688.43       150.77 o                         
  -1   8   6       3244.32       3025.42        87.96 o                         
   0   8   6       6583.09       6615.62       120.53 o                         
   1   8   6       6789.90       6795.76       118.00 o                         
   2   8   6      55408.53      56883.66       400.02 o                         
   3   8   6      10550.69      10286.59       181.26 o                         
   4   8   6       8270.58       8229.27       113.02 o                         
   5   8   6        794.71        883.83        91.07 o                         
   6   8   6       5052.29       4886.84        99.02 o                         
   7   8   6      19698.71      20319.10       208.62 o                         
   8   8   6      18453.76      19989.66       518.78 o                         
   9   8   6      20273.88      20928.04       660.57 o                         
  10   8   6       3270.38       3262.63       126.09 o                         
  11   8   6       1797.63       1884.93       122.61 o                         
  12   8   6        160.29         84.32       114.72 o                         
  13   8   6       1142.40        888.33       139.09 o                         
  14   8   6       3212.20       3185.27       377.13 o                         
 -16   9   6       2783.14       2127.83       193.33 o                         
 -15   9   6        320.46        313.71       158.96 o                         
 -14   9   6       3869.88       3955.81       190.25 o                         
 -13   9   6        504.07        413.65       121.69 o                         
 -12   9   6        419.04        475.75       131.39 o                         
 -11   9   6        459.39        462.99        92.58 o                         
 -10   9   6       8305.58       8336.42       210.40 o                         
  -9   9   6        662.06        768.18        91.65 o                         
  -8   9   6      15265.77      15524.66       229.97 o                         
  -7   9   6       3200.47       3232.21       102.92 o                         
  -6   9   6       1669.01       1676.50        90.31 o                         
  -5   9   6       2467.12       2523.72        79.22 o                         
  -4   9   6      27894.10      27722.02       836.12 o                         
  -3   9   6       2847.15       2596.33       144.81 o                         
  -2   9   6      36910.75      36139.85       507.93 o                         
  -1   9   6        386.64        393.74        60.48 o                         
   0   9   6        445.94        574.10        64.45 o                         
   1   9   6        819.83        931.14        79.58 o                         
   2   9   6      38018.54      37896.80       458.86 o                         
   3   9   6         52.45        168.36       104.81 o                         
   4   9   6      32685.13      33960.54       286.19 o                         
   5   9   6       3542.37       3822.05       103.36 o                         
   6   9   6        625.39        590.02       100.49 o                         
   7   9   6       3584.89       3818.84        97.65 o                         
   8   9   6       9084.68       9185.17       188.58 o                         
   9   9   6        140.27        101.91        92.25 o                         
  10   9   6       5362.78       5795.66       251.51 o                         
  11   9   6       2386.35       2719.27       534.46 o                         
  12   9   6        666.26        716.55       117.59 o                         
  13   9   6       1746.49       1917.72       205.50 o                         
  14   9   6       4100.76       3363.91       179.67 o                         
 -15  10   6       2660.99       2178.06       611.03 o                         
 -14  10   6        529.44        357.63       160.90 o                         
 -13  10   6        382.52        162.33       326.73 o                         
 -12  10   6       1294.09       1378.29       125.58 o                         
 -11  10   6       6730.54       7277.23       223.39 o                         
 -10  10   6        805.48        827.79        98.87 o                         
  -9  10   6        467.81        367.52        82.91 o                         
  -8  10   6       5368.43       5453.54       106.93 o                         
  -7  10   6      19674.21      20320.21       342.05 o                         
  -6  10   6       9536.78       9771.88       153.49 o                         
  -5  10   6      35780.23      37595.17       494.13 o                         
  -4  10   6        777.02        823.82        82.26 o                         
  -3  10   6      10235.86      10396.55       303.41 o                         
  -2  10   6        197.65        782.59       333.75 o                         
  -1  10   6      14271.86      14733.13       228.52 o                         
   0  10   6        332.01        498.88        86.81 o                         
   1  10   6      11986.30      12455.00       124.15 o                         
   2  10   6       1210.15       1552.31       120.76 o                         
   3  10   6       4594.11       4959.31       105.81 o                         
   4  10   6      12089.70      12934.32       139.56 o                         
   5  10   6      31942.06      32950.46       652.34 o                         
   6  10   6       1913.90       2144.71       164.07 o                         
   7  10   6      31226.93      31944.31       448.14 o                         
   8  10   6       1324.58       1143.89       285.00 o                         
   9  10   6         36.97        -19.92       131.08 o                         
  10  10   6       1078.55        967.85       118.69 o                         
  11  10   6       4023.11       4496.31       210.13 o                         
  12  10   6       2133.08       2782.39       511.21 o                         
  13  10   6       1389.56        973.82       207.57 o                         
 -15  11   6        185.01       -139.60       374.16 o                         
 -14  11   6       5315.44       5580.30       358.94 o                         
 -13  11   6       1325.87       1204.42       158.38 o                         
 -12  11   6       4874.12       4994.79       258.22 o                         
 -11  11   6         33.64         51.83       120.86 o                         
 -10  11   6        198.61        194.73       104.17 o                         
  -9  11   6       4647.40       4750.94       154.42 o                         
  -8  11   6       2348.96       2670.86       111.17 o                         
  -7  11   6      16249.89      16532.45       549.16 o                         
  -6  11   6       4778.90       4927.11       110.13 o                         
  -5  11   6      12808.47      12707.29       224.94 o                         
  -4  11   6         11.45          9.18        79.04 o                         
  -3  11   6       2981.75       2956.05        95.24 o                         
  -2  11   6       2070.89       2416.22       102.26 o                         
  -1  11   6      14155.66      14519.03       302.91 o                         
   0  11   6      11499.44      11405.11       133.80 o                         
   1  11   6       7988.44       8319.70       162.31 o                         
   2  11   6       4021.94       3832.73        86.37 o                         
   3  11   6       4407.48       4523.59       103.20 o                         
   4  11   6        328.68        342.10       100.90 o                         
   5  11   6      16288.41      16744.10       151.72 o                         
   6  11   6       8210.55       8421.57       130.20 o                         
   7  11   6       3785.50       3888.17       133.01 o                         
   8  11   6       3908.85       4114.57       197.22 o                         
   9  11   6       2662.35       2686.72       143.52 o                         
  10  11   6        188.54         74.78       164.60 o                         
  11  11   6       9317.75       9578.65      1086.96 o                         
  12  11   6        222.69        456.22       368.28 o                         
  13  11   6       1372.97       1140.42       196.42 o                         
 -14  12   6       6074.62       5309.91       182.00 o                         
 -13  12   6          3.01        140.87       184.71 o                         
 -12  12   6         49.36         11.77       204.61 o                         
 -11  12   6         48.73        -12.40       134.22 o                         
 -10  12   6       6052.47       6031.01       175.74 o                         
  -9  12   6        217.36        303.53       104.80 o                         
  -8  12   6       1280.08       1253.89        91.48 o                         
  -7  12   6       7061.16       7511.08       199.50 o                         
  -6  12   6       8662.27       9028.90       243.45 o                         
  -5  12   6      13453.51      13955.72       518.86 o                         
  -4  12   6      29450.50      30931.35       485.48 o                         
  -3  12   6         71.28        212.90        79.45 o                         
  -2  12   6      10699.59      11001.98       326.26 o                         
  -1  12   6       2199.52       2158.54        87.38 o                         
   0  12   6         13.84         81.90        99.17 o                         
   1  12   6        315.45        324.36        99.06 o                         
   2  12   6       1375.17       1653.91       165.35 o                         
   3  12   6       9785.59       9829.50       179.33 o                         
   4  12   6       1270.07       1392.13       112.17 o                         
   5  12   6      24735.76      25270.86       610.03 o                         
   6  12   6       4951.09       5009.37        99.15 o                         
   7  12   6       4833.93       5538.97       385.54 o                         
   8  12   6       6802.36       7011.82       156.72 o                         
   9  12   6        487.86        394.25       135.49 o                         
  10  12   6       2047.27       1649.92       170.15 o                         
  11  12   6       2326.39       1953.03       149.73 o                         
  12  12   6         20.92       -144.50       144.50 o                         
 -13  13   6       1778.18       1056.92       529.81 o                         
 -12  13   6        709.35        796.68       231.95 o                         
 -11  13   6        256.94        276.06       134.55 o                         
 -10  13   6      20150.89      19685.83       700.85 o                         
  -9  13   6       6315.71       6368.54       140.75 o                         
  -8  13   6      19843.71      20129.30       628.82 o                         
  -7  13   6       6245.19       6396.44       162.61 o                         
  -6  13   6       1263.83       1326.69        92.12 o                         
  -5  13   6          2.58        -11.77        86.12 o                         
  -4  13   6      13344.65      13540.58       203.64 o                         
  -3  13   6       7769.94       8128.66       114.87 o                         
  -2  13   6       8690.47       8680.92       133.25 o                         
  -1  13   6       3515.66       3595.75        87.92 o                         
   0  13   6        215.08        327.63        81.69 o                         
   1  13   6       1342.83       1526.00        82.06 o                         
   2  13   6      13747.22      14685.16       343.19 o                         
   3  13   6      10408.82      10594.71       188.08 o                         
   4  13   6      12588.79      13000.51       208.79 o                         
   5  13   6       2587.13       2689.28       115.95 o                         
   6  13   6        274.13        325.39        99.52 o                         
   7  13   6       4277.88       4772.44       173.39 o                         
   8  13   6      10691.14      11417.35       563.73 o                         
   9  13   6       9374.88       9210.55      1013.14 o                         
  10  13   6       4494.47       4603.22       457.78 o                         
  11  13   6       1180.68        717.35       146.81 o                         
 -12  14   6        979.87        801.23       226.33 o                         
 -11  14   6        224.30        -37.70       189.08 o                         
 -10  14   6        517.30        744.24       186.45 o                         
  -9  14   6         27.91         30.04       116.62 o                         
  -8  14   6        221.85        277.12       114.77 o                         
  -7  14   6        118.69         24.47       109.70 o                         
  -6  14   6       1023.69       1180.87       115.64 o                         
  -5  14   6        102.68         97.53        83.99 o                         
  -4  14   6       5036.26       5296.67       134.12 o                         
  -3  14   6       5837.60       5895.79       109.27 o                         
  -2  14   6       2886.49       2936.05       104.99 o                         
  -1  14   6      10481.35      10161.08       108.59 o                         
   0  14   6       2106.19       2068.89        92.60 o                         
   1  14   6       3255.61       3405.31       123.04 o                         
   2  14   6       1147.47       1194.91        99.67 o                         
   3  14   6         93.92         10.58       134.20 o                         
   4  14   6       1564.68       1737.57       104.57 o                         
   5  14   6        686.29        928.92        97.68 o                         
   6  14   6       8585.86       8844.39       145.72 o                         
   7  14   6        111.66        162.43       117.69 o                         
   8  14   6       9445.79       9932.10       218.88 o                         
   9  14   6       1871.31       1595.35       173.08 o                         
  10  14   6        693.55        322.43       169.70 o                         
 -11  15   6        331.74        197.42       352.64 o                         
 -10  15   6       1607.83       1392.32       168.24 o                         
  -9  15   6        119.09         60.87       154.58 o                         
  -8  15   6      22795.05      22256.53       337.98 o                         
  -7  15   6       1459.65       1412.51       127.45 o                         
  -6  15   6      17020.29      17626.59       549.66 o                         
  -5  15   6       5927.47       6040.49       119.51 o                         
  -4  15   6        117.15        177.55        96.47 o                         
  -3  15   6        164.11        254.51       104.17 o                         
  -2  15   6      16019.59      16925.93       170.05 o                         
  -1  15   6       4082.29       4230.42       107.16 o                         
   0  15   6       2796.78       3013.56       108.25 o                         
   1  15   6      10802.98      10984.74       223.51 o                         
   2  15   6       6674.86       6453.29       184.09 o                         
   3  15   6        907.22        829.22       107.76 o                         
   4  15   6      11006.90      11077.52       284.67 o                         
   5  15   6       9912.83      10070.00       193.70 o                         
   6  15   6       1348.77       1630.52       201.68 o                         
   7  15   6      11297.17      11660.29       905.74 o                         
   8  15   6       1068.20        912.62       418.73 o                         
   9  15   6       1104.76        850.61       217.07 o                         
  -9  16   6       1549.05       1525.53       167.93 o                         
  -8  16   6       5019.56       4501.45       166.21 o                         
  -7  16   6       2805.75       2805.57       152.45 o                         
  -6  16   6       3228.31       3025.70       158.22 o                         
  -5  16   6       3983.60       3956.16       124.60 o                         
  -4  16   6        570.57        639.77       101.63 o                         
  -3  16   6         18.49         62.44        90.21 o                         
  -2  16   6       1238.28       1174.96       109.80 o                         
  -1  16   6       7863.26       7956.76       156.54 o                         
   0  16   6        642.98        742.22       111.10 o                         
   1  16   6       8251.33       7943.53       325.83 o                         
   2  16   6       2056.67       1952.87       124.33 o                         
   3  16   6          5.23        158.64       114.87 o                         
   4  16   6       2340.99       2309.64       139.82 o                         
   5  16   6       5146.57       5113.40       149.09 o                         
   6  16   6       3013.01       3114.87       385.88 o                         
   7  16   6       1246.27       1088.64       235.37 o                         
  -7  17   6       4463.25       4057.24       158.11 o                         
  -6  17   6       8571.19       8245.11       225.47 o                         
  -5  17   6         96.58         59.10       122.44 o                         
  -4  17   6       6636.25       6409.15       143.52 o                         
  -3  17   6       6402.60       6211.48       230.08 o                         
  -2  17   6        272.83        220.66       119.14 o                         
  -1  17   6       6367.83       6324.25       217.69 o                         
   0  17   6       1994.32       2023.44       118.68 o                         
   1  17   6         98.23        110.15       109.47 o                         
   2  17   6         38.15          8.35       143.92 o                         
   3  17   6      17527.46      17485.87       458.07 o                         
   4  17   6       1551.42       1550.49       144.64 o                         
   5  17   6      10374.84       9512.34       190.20 o                         
  -4  18   6       4372.34       4244.50       191.09 o                         
  -3  18   6       6301.44       5505.20       148.40 o                         
  -2  18   6       1120.04        983.88       121.43 o                         
  -1  18   6         45.58         52.47       145.61 o                         
   0  18   6         16.50         25.13       145.39 o                         
   1  18   6       5522.13       5172.97       147.15 o                         
   2  18   6         32.33        -70.08       161.46 o                         
 -18   1   7         38.08         -3.05       126.73 o                         
 -17   1   7       1846.16       1913.04       134.67 o                         
 -16   1   7       1234.77       1165.70       108.35 o                         
 -15   1   7       5725.99       5666.11       378.53 o                         
 -14   1   7       4606.15       4294.65       193.75 o                         
 -13   1   7         84.57        123.55        92.62 o                         
 -12   1   7        324.24        295.99        90.51 o                         
 -11   1   7       7347.90       8067.86       295.02 o                         
 -10   1   7       9039.83       8610.46       470.95 o                         
  -9   1   7       1928.79       1891.94        83.66 o                         
  -8   1   7       4818.90       4740.37       132.03 o                         
  -7   1   7         78.47        116.79       100.21 o                         
  -6   1   7         18.44         76.09        81.39 o                         
  -5   1   7      39657.00      39306.61       694.24 o                         
  -4   1   7       9893.28       9940.27       191.07 o                         
  -3   1   7      22323.22      22062.10       532.19 o                         
  -2   1   7      16706.56      16264.65       644.05 o                         
  -1   1   7         50.29         -6.87        67.31 o                         
   0   1   7        192.31        197.32        78.26 o                         
   1   1   7      11774.08      10524.61       269.76 o                         
   2   1   7      11812.73      11701.18       108.63 o                         
   3   1   7      28710.41      29714.91       316.10 o                         
   4   1   7       3158.62       2939.80        72.72 o                         
   5   1   7       5679.10       5203.93        98.29 o                         
   6   1   7        534.91        538.89        68.24 o                         
   7   1   7      32311.96      31963.02       198.32 o                         
   8   1   7       4086.45       4221.08       113.92 o                         
   9   1   7       4799.21       5159.65       101.20 o                         
  10   1   7          1.96         21.29        69.64 o                         
  11   1   7       1020.62       1145.36        85.14 o                         
  12   1   7       1451.42       1466.34        88.52 o                         
  13   1   7       6968.66       7315.46       122.06 o                         
  14   1   7        439.80        473.87        89.92 o                         
  15   1   7       1653.97       1680.51       118.41 o                         
  16   1   7        128.47        202.75       121.45 o                         
 -18   2   7       1250.94       1278.98       200.72 o                         
 -17   2   7       9821.56       9415.66       477.80 o                         
 -16   2   7       1228.68       1233.57       102.55 o                         
 -15   2   7       4456.06       4314.06       173.22 o                         
 -14   2   7        184.68        197.81        97.55 o                         
 -13   2   7       1782.64       1614.76       131.43 o                         
 -12   2   7       3816.86       3823.38       159.46 o                         
 -11   2   7      34372.77      36085.47      1096.31 o                         
 -10   2   7       3854.56       3763.34       115.39 o                         
  -9   2   7      12376.63      12220.33       314.25 o                         
  -8   2   7       1040.45       1073.38        92.59 o                         
  -7   2   7       1669.68       1653.22        96.41 o                         
  -6   2   7      31193.24      30436.26       393.63 o                         
  -5   2   7      48075.59      47647.89       867.84 o                         
  -4   2   7      13113.63      12390.40       345.37 o                         
  -3   2   7      27480.55      27678.41       727.60 o                         
  -2   2   7        289.76        241.09        93.45 o                         
  -1   2   7       6635.38       6421.82       158.49 o                         
   0   2   7      11267.80      10314.78       132.64 o                         
   1   2   7      71502.45      70413.27       453.77 o                         
   2   2   7       9330.93       8729.62       103.19 o                         
   3   2   7      70479.71      71902.28      1706.37 o                         
   4   2   7        283.20        263.79        76.71 o                         
   5   2   7       2430.93       2434.48        74.18 o                         
   6   2   7       6113.09       5866.31        87.40 o                         
   7   2   7      27067.65      26840.17       431.41 o                         
   8   2   7      10360.31      11052.77       118.22 o                         
   9   2   7       3366.32       3631.59        79.86 o                         
  10   2   7       1113.62       1145.87        73.78 o                         
  11   2   7       9542.24       9623.33       234.16 o                         
  12   2   7          0.29         41.71        88.71 o                         
  13   2   7      14022.58      13792.42       173.71 o                         
  14   2   7       1167.39       1253.16       128.11 o                         
  15   2   7       1855.46       1919.61       129.11 o                         
  16   2   7        591.08        403.41       145.13 o                         
 -18   3   7         52.63        320.37       149.70 o                         
 -17   3   7       1225.30       1209.56       157.06 o                         
 -16   3   7       2240.34       2212.76       134.65 o                         
 -15   3   7      17060.61      17978.69       262.55 o                         
 -14   3   7       5414.05       5743.19       202.47 o                         
 -13   3   7      13134.58      13761.23       520.67 o                         
 -12   3   7       1252.43       1469.89       133.77 o                         
 -11   3   7        449.53        442.20        96.77 o                         
 -10   3   7       7635.41       7982.29       247.11 o                         
  -9   3   7      28972.62      29852.63      1061.34 o                         
  -8   3   7       6746.36       6793.77       114.78 o                         
  -7   3   7        443.61       1404.99       398.50 o                         
  -6   3   7       1263.89       1275.08        88.01 o                         
  -5   3   7      99514.02     103266.38      2187.56 o                         
  -4   3   7      30916.53      30625.31       802.83 o                         
  -3   3   7     158390.39     160401.44      3586.31 o                         
  -2   3   7       7809.33       7423.37       166.07 o                         
  -1   3   7       1018.23        847.63        76.04 o                         
   0   3   7       8930.45       8957.97       168.31 o                         
   1   3   7      77699.68      76746.14      1716.65 o                         
   2   3   7      23938.97      22300.21       166.68 o                         
   3   3   7      25990.86      24665.13       389.45 o                         
   4   3   7        553.83        448.53        64.29 o                         
   5   3   7       5867.17       5869.13       114.45 o                         
   6   3   7      16863.48      16638.46       240.22 o                         
   7   3   7      71324.30      72142.74       574.43 o                         
   8   3   7       3353.27       3473.03       113.77 o                         
   9   3   7      31237.51      32758.73       324.82 o                         
  10   3   7        227.44        290.63        68.50 o                         
  11   3   7        382.44        358.37        79.74 o                         
  12   3   7      11538.96      11999.24       134.28 o                         
  13   3   7      10887.53      11249.32       382.76 o                         
  14   3   7       1297.83       1241.88       106.94 o                         
  15   3   7       2576.73       2625.10       134.83 o                         
 -18   4   7        120.28        225.93       147.97 o                         
 -17   4   7       1939.97       2037.10       156.63 o                         
 -16   4   7        352.59        344.45       114.78 o                         
 -15   4   7        213.44        320.13        88.40 o                         
 -14   4   7        222.03        223.72       100.71 o                         
 -13   4   7       1414.18       1488.09       131.79 o                         
 -12   4   7        135.80        181.40       100.94 o                         
 -11   4   7       6564.43       6541.61       119.56 o                         
 -10   4   7         37.53        100.85        88.59 o                         
  -9   4   7       2583.71       2696.44        95.09 o                         
  -8   4   7       1154.06       1172.21        77.04 o                         
  -7   4   7       3406.40       3288.15        88.57 o                         
  -6   4   7       3446.13       3544.35        94.82 o                         
  -5   4   7      20702.53      20401.67       698.13 o                         
  -4   4   7       8358.80       8052.67       106.74 o                         
  -3   4   7         11.83        120.08        70.41 o                         
  -2   4   7        347.53        319.95        79.50 o                         
  -1   4   7      34845.14      33172.62       203.64 o                         
   0   4   7          2.18        -54.82        70.72 o                         
   1   4   7      71053.20      71906.56      1718.99 o                         
   2   4   7         27.58        186.29        71.28 o                         
   3   4   7       5436.53       5199.04        95.28 o                         
   4   4   7       2651.32       2549.70        98.02 o                         
   5   4   7       5872.45       5340.94       101.74 o                         
   6   4   7       5111.80       5038.78        89.03 o                         
   7   4   7       4846.07       5070.91       115.48 o                         
   8   4   7       2173.85       2153.66       146.78 o                         
   9   4   7        998.10       1133.85        78.12 o                         
  10   4   7        801.42        837.78        74.55 o                         
  11   4   7      23715.40      24816.09       478.21 o                         
  12   4   7          2.77         84.34        99.00 o                         
  13   4   7      17286.29      17496.35       524.51 o                         
  14   4   7         78.61        249.85       102.77 o                         
  15   4   7        683.07        583.32       127.79 o                         
 -18   5   7         44.17         -6.26       213.62 o                         
 -17   5   7       2613.40       2428.97       143.29 o                         
 -16   5   7        175.79        183.65       101.17 o                         
 -15   5   7      22428.02      22698.39       955.48 o                         
 -14   5   7       1245.78       1306.45       105.57 o                         
 -13   5   7      35712.25      36908.86      1136.09 o                         
 -12   5   7        285.17        270.43       119.98 o                         
 -11   5   7       3763.41       4054.57       124.02 o                         
 -10   5   7       5552.96       5759.54       122.58 o                         
  -9   5   7      10423.83      11085.23       263.43 o                         
  -8   5   7      13309.41      13370.74       193.38 o                         
  -7   5   7      16642.54      17140.14       541.70 o                         
  -6   5   7       5601.71       5390.77       131.48 o                         
  -5   5   7      11804.81      11968.77       145.06 o                         
  -4   5   7       1914.30       1846.99        85.17 o                         
  -3   5   7     117798.28     121624.63      1465.41 o                         
  -2   5   7      25113.98      23804.54       350.36 o                         
  -1   5   7     119253.64     121717.11       510.96 o                         
   0   5   7      11614.42      11166.04       112.94 o                         
   1   5   7       1600.58       1521.00       130.10 o                         
   2   5   7       2118.07       2206.61       118.12 o                         
   3   5   7      11533.14      11478.49       234.83 o                         
   4   5   7      16429.52      15617.58       255.70 o                         
   5   5   7        406.62        515.62        78.85 o                         
   6   5   7       9315.38       8696.29       268.41 o                         
   7   5   7       3490.67       3580.17       106.34 o                         
   8   5   7        140.37        138.35        82.61 o                         
   9   5   7      11139.96      11781.92       157.47 o                         
  10   5   7      15528.42      16064.58       423.94 o                         
  11   5   7       6609.63       6826.61       212.27 o                         
  12   5   7       5499.97       6029.15       123.42 o                         
  13   5   7        274.00        347.19       107.01 o                         
  14   5   7        169.49        117.66       125.74 o                         
  15   5   7       1121.44        926.40       123.06 o                         
 -17   6   7       1366.75       1056.33       157.91 o                         
 -16   6   7          9.93         31.71       144.70 o                         
 -15   6   7         30.98         26.98       102.82 o                         
 -14   6   7       1174.59       1084.83        96.87 o                         
 -13   6   7       4556.54       4539.16       120.38 o                         
 -12   6   7       3286.61       3198.72       164.87 o                         
 -11   6   7        496.92        549.26        97.58 o                         
 -10   6   7       1663.11       1737.24       106.87 o                         
  -9   6   7       6789.97       7288.71       169.50 o                         
  -8   6   7        273.79        362.95        96.38 o                         
  -7   6   7      12844.40      12273.30       275.07 o                         
  -6   6   7         91.16         58.73        75.51 o                         
  -5   6   7       2773.92       2737.79        76.86 o                         
  -4   6   7        868.26        837.93        80.41 o                         
  -3   6   7      38034.56      38270.54       325.75 o                         
  -2   6   7       4448.44       4333.80        82.66 o                         
  -1   6   7      47662.52      46787.16       458.68 o                         
   0   6   7       3272.98       3128.15       105.97 o                         
   1   6   7       7578.20       6669.64        96.36 o                         
   2   6   7       1948.50       1759.94        69.19 o                         
   3   6   7       2989.82       2840.95        87.09 o                         
   4   6   7        879.35        889.03        73.90 o                         
   5   6   7       5533.30       4940.17        90.47 o                         
   6   6   7       1560.17       1581.48       103.78 o                         
   7   6   7        488.87        540.43        76.66 o                         
   8   6   7       2740.72       2747.61       113.19 o                         
   9   6   7      23251.11      23903.18       800.38 o                         
  10   6   7        808.85        867.30       105.16 o                         
  11   6   7      25649.72      26620.79       751.33 o                         
  12   6   7        204.14         87.99       135.16 o                         
  13   6   7       4804.48       4465.70       229.80 o                         
  14   6   7         31.42        162.95       135.76 o                         
  15   6   7          3.43         36.66       159.98 o                         
 -17   7   7         15.22        185.86       159.90 o                         
 -16   7   7       2197.81       2017.73       140.67 o                         
 -15   7   7        998.80        965.61       104.74 o                         
 -14   7   7       6881.83       7188.92       181.32 o                         
 -13   7   7      10874.47      10947.72       248.29 o                         
 -12   7   7        302.28        404.93        89.36 o                         
 -11   7   7      21183.89      21619.32       388.32 o                         
 -10   7   7      15513.58      16601.42       415.95 o                         
  -9   7   7      12859.71      13852.22       158.42 o                         
  -8   7   7      25700.27      27232.87       502.93 o                         
  -7   7   7       3771.84       4179.56       101.61 o                         
  -6   7   7        278.25        367.91        79.21 o                         
  -5   7   7        199.11        285.14       103.68 o                         
  -4   7   7      31780.68      31089.21       292.76 o                         
  -3   7   7       5160.18       4734.78        93.27 o                         
  -2   7   7      28734.52      28900.42       229.33 o                         
  -1   7   7      42315.77      41390.48       609.63 o                         
   0   7   7        334.76        462.72        71.65 o                         
   1   7   7      60602.15      60554.99       865.78 o                         
   2   7   7      26234.74      26204.61       749.94 o                         
   3   7   7      14684.48      14859.29       231.47 o                         
   4   7   7      10960.78      10304.03       103.81 o                         
   5   7   7       8779.96       8572.60       165.49 o                         
   6   7   7       5251.19       5329.16        98.30 o                         
   7   7   7       2604.05       2617.67       146.05 o                         
   8   7   7      18680.49      19687.96       592.96 o                         
   9   7   7       7282.08       7003.40       231.08 o                         
  10   7   7       4663.97       4502.48       103.69 o                         
  11   7   7      14492.03      14705.66       526.30 o                         
  12   7   7        866.73        822.11       114.44 o                         
  13   7   7       5605.45       5371.23       192.76 o                         
  14   7   7       2329.13       2436.31       148.43 o                         
 -16   8   7        735.97        582.19       131.93 o                         
 -15   8   7         16.17       -134.07       134.07 o                         
 -14   8   7        169.93        221.23       132.41 o                         
 -13   8   7       1131.24       1230.46       105.22 o                         
 -12   8   7         10.73        -51.88        94.59 o                         
 -11   8   7        829.73        870.86        79.03 o                         
 -10   8   7        193.33        299.09        90.06 o                         
  -9   8   7        149.52        235.39        92.74 o                         
  -8   8   7        586.67        614.38        94.71 o                         
  -7   8   7       1837.14       2074.82       115.75 o                         
  -6   8   7       5568.02       5721.06       124.87 o                         
  -5   8   7         15.30         67.46        75.29 o                         
  -4   8   7      14294.45      13762.31       320.98 o                         
  -3   8   7       4457.84       4322.07        84.88 o                         
  -2   8   7       3264.51       3206.24        81.41 o                         
  -1   8   7       3038.45       2909.74        84.96 o                         
   0   8   7        412.98        329.72        66.48 o                         
   1   8   7        679.74        736.76        82.44 o                         
   2   8   7       3340.60       3303.34        86.03 o                         
   3   8   7        386.51        441.59        66.90 o                         
   4   8   7         52.74         41.13        79.52 o                         
   5   8   7      17763.27      19321.55       302.43 o                         
   6   8   7       8619.96       9062.87       241.77 o                         
   7   8   7      21237.09      21416.16       716.11 o                         
   8   8   7       6217.67       6510.72       223.43 o                         
   9   8   7       5978.40       6076.58       157.77 o                         
  10   8   7        396.04        411.05       126.76 o                         
  11   8   7        278.99        326.92       102.08 o                         
  12   8   7        526.66        481.87       229.93 o                         
  13   8   7         16.58        208.06       266.34 o                         
  14   8   7        311.90        142.72       143.35 o                         
 -16   9   7         15.69       -160.25       160.25 o                         
 -15   9   7       2427.52       2617.45       152.43 o                         
 -14   9   7        262.57        202.01       100.79 o                         
 -13   9   7       4431.79       4615.33       143.49 o                         
 -12   9   7         55.11         -1.05       113.18 o                         
 -11   9   7       9267.26       9434.76       314.00 o                         
 -10   9   7        595.62        717.27        91.09 o                         
  -9   9   7      76521.07      82064.98      1706.34 o                         
  -8   9   7         36.73         67.80        92.16 o                         
  -7   9   7      46056.63      48075.26       673.79 o                         
  -6   9   7       2858.72       2930.51       100.15 o                         
  -5   9   7       4148.80       4066.57       129.22 o                         
  -4   9   7      15148.65      15543.67       325.08 o                         
  -3   9   7      11875.89      12863.83       149.05 o                         
  -2   9   7          1.50        -30.22        67.85 o                         
  -1   9   7       2089.13       2062.60        77.02 o                         
   0   9   7      12513.76      12072.66       147.32 o                         
   1   9   7      32529.21      34876.13       189.68 o                         
   2   9   7       7055.15       7072.73       108.97 o                         
   3   9   7      43655.29      46529.71       316.20 o                         
   4   9   7       1410.58       1528.89        87.41 o                         
   5   9   7      27050.29      29662.43       450.85 o                         
   6   9   7      30502.09      31546.12       407.24 o                         
   7   9   7        200.74        319.03        86.36 o                         
   8   9   7      12427.67      13455.97       511.75 o                         
   9   9   7       3541.75       3821.64       122.10 o                         
  10   9   7        266.03        354.58       113.59 o                         
  11   9   7       1055.58       1194.77       238.49 o                         
  12   9   7       5156.18       5164.63       198.53 o                         
  13   9   7       4747.41       3989.47       374.29 o                         
 -15  10   7       1921.91       1729.19       164.54 o                         
 -14  10   7         14.31       -170.88       170.88 o                         
 -13  10   7       8743.45       8566.87       386.16 o                         
 -12  10   7       1813.07       1743.18       143.69 o                         
 -11  10   7       1045.78       1080.14       113.03 o                         
 -10  10   7       1224.06       1247.93        91.15 o                         
  -9  10   7       2924.23       3087.43       112.50 o                         
  -8  10   7       1057.65       1080.81        91.98 o                         
  -7  10   7      13575.06      13961.65       654.61 o                         
  -6  10   7      18842.05      18700.46       304.12 o                         
  -5  10   7       4656.80       4413.26       139.04 o                         
  -4  10   7       4395.29       4563.71       135.16 o                         
  -3  10   7       2178.87       2249.85        85.86 o                         
  -2  10   7          8.92         39.86        73.66 o                         
  -1  10   7       6846.11       7027.12       102.08 o                         
   0  10   7       6747.64       6894.92       131.04 o                         
   1  10   7       2516.00       2258.98        97.27 o                         
   2  10   7        539.97        665.92        93.19 o                         
   3  10   7      22010.75      23585.12       376.57 o                         
   4  10   7       4058.21       4346.96        95.34 o                         
   5  10   7      33889.89      35138.00       598.21 o                         
   6  10   7       5528.62       5850.63       177.28 o                         
   7  10   7      10835.28      11208.41       116.84 o                         
   8  10   7        277.82        175.45        98.23 o                         
   9  10   7       1040.36       1091.98       197.41 o                         
  10  10   7       2348.03       2784.21       224.81 o                         
  11  10   7       5052.31       4825.07       354.66 o                         
  12  10   7       1038.51       1003.61       203.33 o                         
  13  10   7        499.48        504.84       164.06 o                         
 -14  11   7        544.94        266.91       188.13 o                         
 -13  11   7         61.99        246.21       154.38 o                         
 -12  11   7         67.41        180.30       133.16 o                         
 -11  11   7         94.41        151.40       109.26 o                         
 -10  11   7       3273.47       3322.25       142.50 o                         
  -9  11   7       5934.95       5902.74       154.44 o                         
  -8  11   7       4491.43       4596.23       105.17 o                         
  -7  11   7      40184.40      41779.90      1064.57 o                         
  -6  11   7       1630.81       1643.95        91.12 o                         
  -5  11   7      14052.52      14247.18       236.25 o                         
  -4  11   7       2385.00       2279.18        91.55 o                         
  -3  11   7          5.20         45.43        76.19 o                         
  -2  11   7        261.80        311.46        75.99 o                         
  -1  11   7       5680.91       5724.96       170.67 o                         
   0  11   7       1551.06       1492.33        86.68 o                         
   1  11   7       1327.73       1310.88        78.72 o                         
   2  11   7       7025.46       7505.89       144.40 o                         
   3  11   7      41553.73      42979.54       657.81 o                         
   4  11   7      11265.75      11480.88       164.71 o                         
   5  11   7      26385.67      26847.83       610.93 o                         
   6  11   7        438.42        479.98        89.28 o                         
   7  11   7       2089.16       2283.52       104.07 o                         
   8  11   7        185.10        260.32       112.19 o                         
   9  11   7       2071.31       2333.26       210.13 o                         
  10  11   7        817.96        517.91       163.07 o                         
  11  11   7       2868.01       2518.27       173.37 o                         
  12  11   7          9.70        155.21       164.42 o                         
 -14  12   7        359.26        261.47       189.11 o                         
 -13  12   7       6984.67       6708.54       207.70 o                         
 -12  12   7       1132.23       1442.58       156.20 o                         
 -11  12   7      14085.63      14201.14       452.77 o                         
 -10  12   7       2603.21       2434.92       120.75 o                         
  -9  12   7        661.33        715.64       103.82 o                         
  -8  12   7       1769.72       1838.93       107.87 o                         
  -7  12   7      16228.19      16186.32       317.98 o                         
  -6  12   7        806.79        867.34        75.49 o                         
  -5  12   7      15958.95      16726.73       320.34 o                         
  -4  12   7       5513.32       5328.09        96.64 o                         
  -3  12   7         93.01        134.26        73.76 o                         
  -2  12   7       4284.45       4447.67       212.64 o                         
  -1  12   7      15606.51      16523.00       182.66 o                         
   0  12   7       1535.76       1581.01        87.96 o                         
   1  12   7       5659.55       6420.15       116.51 o                         
   2  12   7      13387.86      13192.22       134.87 o                         
   3  12   7       1256.81       1137.23        90.25 o                         
   4  12   7       6475.31       6589.60       107.88 o                         
   5  12   7      15484.51      16373.51       398.13 o                         
   6  12   7       2200.35       2248.06       113.34 o                         
   7  12   7      10485.38      11290.98       193.07 o                         
   8  12   7      12319.88      12516.10      1460.45 o                         
   9  12   7          4.14        133.54       115.36 o                         
  10  12   7       4555.74       4510.10       396.35 o                         
  11  12   7        405.24        315.39       167.78 o                         
 -13  13   7       2664.54       2230.83       308.39 o                         
 -12  13   7       1124.80       1070.37       165.78 o                         
 -11  13   7        186.16        200.78       138.07 o                         
 -10  13   7      11322.43      11467.96       292.26 o                         
  -9  13   7        176.30        347.90       109.99 o                         
  -8  13   7       8811.43       9201.79       244.23 o                         
  -7  13   7        904.56       1008.50       101.83 o                         
  -6  13   7         36.03         96.59        94.70 o                         
  -5  13   7       7379.17       7503.42       195.80 o                         
  -4  13   7       4866.58       4893.95       192.84 o                         
  -3  13   7       3886.35       4021.31       103.12 o                         
  -2  13   7        243.25        264.86        88.78 o                         
  -1  13   7       2178.75       2236.31        96.44 o                         
   0  13   7      13238.62      13247.04       397.76 o                         
   1  13   7        584.67        714.63        94.51 o                         
   2  13   7      25339.02      26315.94       721.11 o                         
   3  13   7       2014.55       2137.23       101.34 o                         
   4  13   7       6002.14       6615.56       244.73 o                         
   5  13   7       6613.51       6597.45       170.41 o                         
   6  13   7       1915.40       2259.13       199.07 o                         
   7  13   7       1774.41       1613.67       146.46 o                         
   8  13   7       4333.18       4587.25       292.89 o                         
   9  13   7         46.57        542.35       161.86 o                         
  10  13   7         18.39        222.58       160.16 o                         
 -12  14   7       5950.38       5234.37       183.50 o                         
 -11  14   7       3101.23       3236.58       326.49 o                         
 -10  14   7       5881.40       5821.31       229.97 o                         
  -9  14   7       5477.71       5222.37       170.39 o                         
  -8  14   7         19.64         80.76       108.68 o                         
  -7  14   7        725.70        585.12       112.59 o                         
  -6  14   7      11132.16      11230.95       181.21 o                         
  -5  14   7       5974.88       6194.66       118.21 o                         
  -4  14   7       9462.64      10393.83       327.36 o                         
  -3  14   7       8753.18       9022.56       358.07 o                         
  -2  14   7         30.07        162.63        98.38 o                         
  -1  14   7         42.80         97.68       111.05 o                         
   0  14   7      13880.88      14962.34       209.32 o                         
   1  14   7       9025.68       9140.79       124.33 o                         
   2  14   7       9605.06       9759.70       149.87 o                         
   3  14   7       8050.66       8059.53       184.07 o                         
   4  14   7       2426.75       2458.51       111.99 o                         
   5  14   7        111.24        106.14       126.66 o                         
   6  14   7      21989.44      21078.76       444.58 o                         
   7  14   7       5129.34       5171.84       204.55 o                         
   8  14   7      11786.26      11230.99       954.98 o                         
   9  14   7       5047.75       4572.91       618.10 o                         
 -10  15   7       6383.97       5742.35       312.27 o                         
  -9  15   7        155.29        162.10       139.06 o                         
  -8  15   7       9536.30       9409.31       249.91 o                         
  -7  15   7        506.03        563.54       123.68 o                         
  -6  15   7       3296.93       3323.55       160.08 o                         
  -5  15   7        113.40         62.76        92.10 o                         
  -4  15   7        126.74        171.50       115.73 o                         
  -3  15   7       2489.75       2326.50       116.01 o                         
  -2  15   7        333.16        355.18       101.71 o                         
  -1  15   7       1749.60       1908.31       114.09 o                         
   0  15   7       1689.19       1675.85        89.79 o                         
   1  15   7         74.49        124.60        96.90 o                         
   2  15   7      10380.91      10984.85       165.14 o                         
   3  15   7        620.33        784.97       127.01 o                         
   4  15   7       5740.99       5705.25       115.66 o                         
   5  15   7        110.60        177.19       119.25 o                         
   6  15   7       1258.70       1711.53       143.42 o                         
   7  15   7       1490.69       1411.44       170.77 o                         
   8  15   7         27.25         18.79       164.42 o                         
  -9  16   7       1114.61        862.44       198.46 o                         
  -8  16   7       2779.00       2304.59       151.92 o                         
  -7  16   7      13517.47      13016.12       281.04 o                         
  -6  16   7       6231.25       6067.28       317.72 o                         
  -5  16   7      11144.69      11389.97       414.08 o                         
  -4  16   7        110.42        116.97       101.97 o                         
  -3  16   7        592.20        418.85        99.89 o                         
  -2  16   7       4743.67       4309.80       108.29 o                         
  -1  16   7       7751.16       7623.73       217.33 o                         
   0  16   7       4219.42       4275.56       131.17 o                         
   1  16   7       1443.08       1496.36        94.29 o                         
   2  16   7       3649.38       3890.54       138.23 o                         
   3  16   7       4164.08       3840.71       166.19 o                         
   4  16   7      16623.15      16893.10       420.61 o                         
   5  16   7       5799.08       5362.21       262.88 o                         
   6  16   7       9600.38       8625.29       509.92 o                         
  -7  17   7        475.61        533.99       226.67 o                         
  -6  17   7      10714.37       9357.54       228.90 o                         
  -5  17   7        303.35        211.65       118.94 o                         
  -4  17   7       4179.55       3871.08       145.40 o                         
  -3  17   7        144.35        140.89       127.93 o                         
  -2  17   7        117.58        152.71       104.50 o                         
  -1  17   7        341.61        418.07       131.73 o                         
   0  17   7        633.72        616.89       120.80 o                         
   1  17   7         37.83         85.43       127.61 o                         
   2  17   7        600.08        659.11       128.02 o                         
   3  17   7         77.79        161.56       119.20 o                         
   4  17   7       6700.12       5394.60       178.49 o                         
 -18   0   8      12564.52      11671.48      1658.89 o                         
 -17   0   8        752.76        870.92       328.52 o                         
 -16   0   8       7181.65       7127.97       448.91 o                         
 -15   0   8       1818.23       1738.50       216.63 o                         
 -14   0   8       1803.48       1588.69       240.56 o                         
 -13   0   8      19192.74      19022.61      1163.01 o                         
 -12   0   8       3015.91       3165.95       419.46 o                         
 -11   0   8       4041.59       4615.05       158.32 o                         
 -10   0   8       1576.92       1553.47       131.44 o                         
  -9   0   8       2431.92       2445.46       147.80 o                         
  -8   0   8      62964.27      67431.40       487.19 o                         
  -7   0   8      14288.44      13856.10       241.91 o                         
  -6   0   8      45109.14      46813.69       695.49 o                         
  -5   0   8          3.01         33.46       111.88 o                         
  -4   0   8       6244.95       6587.04       304.89 o                         
  -3   0   8      56126.20      56464.88      3930.57 o                         
  -2   0   8      46894.09      44360.35      1656.53 o                         
  -1   0   8      55183.53      57124.54       429.97 o                         
   0   0   8      12759.33      12499.54       159.03 o                         
   1   0   8        510.41        431.87        94.91 o                         
   2   0   8      25562.03      24847.61       315.80 o                         
   3   0   8      13291.71      12873.41       532.09 o                         
   4   0   8      75773.72      76409.64      1387.37 o                         
   5   0   8       2642.60       2642.62       204.87 o                         
   6   0   8        447.49        715.91       141.77 o                         
   7   0   8      12802.64      13651.63       179.55 o                         
   8   0   8      39259.62      42055.38       242.79 o                         
   9   0   8      21927.94      22672.38       285.88 o                         
  10   0   8      32736.19      34573.33       522.80 o                         
  11   0   8       3110.14       2977.53       149.92 o                         
  12   0   8       2186.92       2557.10       163.49 o                         
  13   0   8       1690.47       1534.74       119.00 o                         
  14   0   8       2039.11       2186.37       196.39 o                         
  15   0   8       1911.87       1889.62       162.37 o                         
 -18   1   8         30.19        -46.91       153.42 o                         
 -17   1   8        165.19        -16.56       118.63 o                         
 -16   1   8       5508.00       4977.17       206.03 o                         
 -15   1   8        547.74        568.27       135.07 o                         
 -14   1   8      23885.25      22323.50      1155.94 o                         
 -13   1   8        143.56         40.03       100.55 o                         
 -12   1   8       8613.26       8901.05       509.56 o                         
 -11   1   8       5080.77       5126.87       284.04 o                         
 -10   1   8        970.40       1001.39       112.79 o                         
  -9   1   8      14526.05      14304.34       578.19 o                         
  -8   1   8      13343.55      13062.54       494.26 o                         
  -7   1   8       1516.37       1500.40        93.17 o                         
  -6   1   8      11933.22      11784.42       285.42 o                         
  -5   1   8       2998.23       2806.10       142.57 o                         
  -4   1   8     142892.69     152389.50      4800.47 o                         
  -3   1   8      13234.63      12540.66       330.50 o                         
  -2   1   8     147922.34     155047.23      5237.93 o                         
  -1   1   8       2704.67       2319.11        88.06 o                         
   0   1   8      24049.64      23743.26       451.52 o                         
   1   1   8       5112.41       4814.40        82.14 o                         
   2   1   8      16326.71      16862.70       117.16 o                         
   3   1   8      12010.71      11441.85       141.60 o                         
   4   1   8       7018.10       6349.25       154.28 o                         
   5   1   8       3246.12       3193.46        79.40 o                         
   6   1   8      15735.13      15619.33       215.63 o                         
   7   1   8       2669.11       2689.63        94.75 o                         
   8   1   8      73312.88      77614.13      1153.39 o                         
   9   1   8       4721.37       4821.17        87.74 o                         
  10   1   8      44054.38      45994.87       599.12 o                         
  11   1   8       4526.49       4496.94       111.36 o                         
  12   1   8       1695.38       1855.09       104.14 o                         
  13   1   8        122.06        159.23        91.45 o                         
  14   1   8       3429.96       3059.67       110.62 o                         
  15   1   8        637.85        512.63       113.70 o                         
 -18   2   8       6853.20       6012.88       512.40 o                         
 -17   2   8         70.94        -60.39       137.93 o                         
 -16   2   8       1691.88       1745.13       137.68 o                         
 -15   2   8        350.64        351.28       132.35 o                         
 -14   2   8        185.63        180.73       214.61 o                         
 -13   2   8        549.52        706.69        94.32 o                         
 -12   2   8       4571.61       4684.00       303.55 o                         
 -11   2   8        566.49        725.37       120.72 o                         
 -10   2   8        763.85        975.94       101.21 o                         
  -9   2   8         31.29        138.90        73.12 o                         
  -8   2   8      24936.82      25754.58       788.87 o                         
  -7   2   8        565.73        598.06        81.04 o                         
  -6   2   8      58019.96      59237.50      1457.65 o                         
  -5   2   8      14103.44      13305.72       325.03 o                         
  -4   2   8      13499.77      13102.62       317.12 o                         
  -3   2   8      11854.73      11900.50       334.08 o                         
  -2   2   8      29285.87      30148.58       685.52 o                         
  -1   2   8       1948.94       1849.50        79.89 o                         
   0   2   8      41226.96      40582.78       924.89 o                         
   1   2   8       1366.61       1376.94        86.73 o                         
   2   2   8        188.34        359.31        64.25 o                         
   3   2   8        939.14        948.30        72.26 o                         
   4   2   8      22315.42      22769.42       207.38 o                         
   5   2   8       7254.73       7129.66       112.24 o                         
   6   2   8       8758.68       8805.53       112.46 o                         
   7   2   8       9641.89      10199.24       180.57 o                         
   8   2   8       1496.29       1598.04        82.48 o                         
   9   2   8       9510.06       9612.67       146.67 o                         
  10   2   8      19150.71      19899.98       189.21 o                         
  11   2   8          8.14         38.61        90.69 o                         
  12   2   8       5182.21       5660.20       115.65 o                         
  13   2   8        973.37       1037.02       102.66 o                         
  14   2   8         44.21         -7.55       122.02 o                         
  15   2   8        242.30        267.51       135.80 o                         
 -18   3   8        713.07        490.55       135.87 o                         
 -17   3   8        942.19        676.00       142.13 o                         
 -16   3   8       4670.79       4155.45       215.09 o                         
 -15   3   8        906.82        950.67       116.24 o                         
 -14   3   8       2278.14       2660.46       114.42 o                         
 -13   3   8         67.04         -3.05        81.71 o                         
 -12   3   8        885.82        873.84       102.27 o                         
 -11   3   8        839.65        930.58        96.96 o                         
 -10   3   8        532.57        536.98        91.17 o                         
  -9   3   8       1874.52       2015.38        99.71 o                         
  -8   3   8      12502.81      13186.65       453.38 o                         
  -7   3   8       1138.52       1037.42        84.28 o                         
  -6   3   8      19774.56      20012.84       613.78 o                         
  -5   3   8       3334.13       3221.29        91.22 o                         
  -4   3   8      15918.82      15236.87       545.28 o                         
  -3   3   8       3062.82       2946.38       184.47 o                         
  -2   3   8      12649.33      12911.62       122.40 o                         
  -1   3   8       1082.19       1058.36        74.96 o                         
   0   3   8        241.92        169.69        66.28 o                         
   1   3   8       2143.81       2077.68        70.75 o                         
   2   3   8       8907.02       9331.84       134.43 o                         
   3   3   8        916.82        822.15        79.48 o                         
   4   3   8      25308.68      25678.15       531.37 o                         
   5   3   8         22.11          6.34        69.35 o                         
   6   3   8      30887.38      31021.27       484.20 o                         
   7   3   8        102.19         61.67        74.64 o                         
   8   3   8      12215.77      12690.64       290.69 o                         
   9   3   8       1683.68       1656.91        85.61 o                         
  10   3   8        107.71         96.17        79.49 o                         
  11   3   8        279.51        451.10        83.32 o                         
  12   3   8          6.23        -58.79        99.09 o                         
  13   3   8         83.61        215.12       100.75 o                         
  14   3   8       1486.46       1134.81       126.96 o                         
  15   3   8         39.60        195.48       104.88 o                         
 -17   4   8       2886.15       2951.35       140.66 o                         
 -16   4   8       7880.80       7246.11       441.71 o                         
 -15   4   8         78.59        152.45       116.07 o                         
 -14   4   8       5695.95       6363.74       235.25 o                         
 -13   4   8       7887.51       8202.46       253.36 o                         
 -12   4   8       5020.19       5303.67       264.54 o                         
 -11   4   8       1743.00       1758.27        86.12 o                         
 -10   4   8       1098.55       1112.90       117.59 o                         
  -9   4   8       9576.21       9769.18       229.89 o                         
  -8   4   8       3811.83       3663.71        92.64 o                         
  -7   4   8      46693.57      47178.37      1019.06 o                         
  -6   4   8       3864.13       3792.05        99.85 o                         
  -5   4   8      20096.01      19581.33       634.45 o                         
  -4   4   8      36031.70      35281.73       690.66 o                         
  -3   4   8       4108.85       4003.45        84.79 o                         
  -2   4   8      13169.70      12192.71       203.34 o                         
  -1   4   8      28654.48      27887.38       479.24 o                         
   0   4   8       3500.91       3610.22        98.94 o                         
   1   4   8        869.95        822.09        71.76 o                         
   2   4   8      30088.94      28908.55       590.67 o                         
   3   4   8      20593.21      19835.04       350.06 o                         
   4   4   8       2980.21       2761.59        83.29 o                         
   5   4   8      23161.51      22744.65       333.02 o                         
   6   4   8      11694.35      11594.06       188.51 o                         
   7   4   8       6961.93       7313.11       121.96 o                         
   8   4   8       6844.49       6910.50       160.79 o                         
   9   4   8       5657.79       5749.86       211.25 o                         
  10   4   8        998.15       1302.67       147.84 o                         
  11   4   8       1540.70       1632.60        96.08 o                         
  12   4   8       5238.89       4864.56       279.84 o                         
  13   4   8         32.91        -58.11       101.62 o                         
  14   4   8       9274.28       9375.76       365.69 o                         
  15   4   8       2058.72       1742.66       131.90 o                         
 -17   5   8        397.55        355.26       137.30 o                         
 -16   5   8        597.73        505.76       120.01 o                         
 -15   5   8        598.01        563.98        97.17 o                         
 -14   5   8       1578.04       1535.28       129.40 o                         
 -13   5   8         59.39         76.22        74.29 o                         
 -12   5   8        684.31        701.70        89.77 o                         
 -11   5   8       1078.12       1073.42        88.30 o                         
 -10   5   8       7746.42       8222.16       226.96 o                         
  -9   5   8       2181.85       2264.64       146.74 o                         
  -8   5   8      17658.43      18567.20       418.05 o                         
  -7   5   8         26.26         33.22        70.70 o                         
  -6   5   8       8055.63       7627.12       141.87 o                         
  -5   5   8       2254.22       2180.85        93.72 o                         
  -4   5   8        283.65        344.90        82.26 o                         
  -3   5   8        200.18        145.16        67.04 o                         
  -2   5   8       5437.23       5329.66       107.15 o                         
  -1   5   8        886.29        944.32        63.22 o                         
   0   5   8        278.57        415.37        69.75 o                         
   1   5   8       6348.16       6071.75       162.50 o                         
   2   5   8      41292.81      41633.38       592.86 o                         
   3   5   8       1990.62       2012.10        89.75 o                         
   4   5   8      51123.18      49604.12       749.39 o                         
   5   5   8        439.13        349.96        64.09 o                         
   6   5   8       5697.47       5941.84       137.24 o                         
   7   5   8        127.86        252.72        91.73 o                         
   8   5   8       6012.44       6221.03       113.64 o                         
   9   5   8        256.43        240.22        75.51 o                         
  10   5   8       2021.69       2141.05        96.10 o                         
  11   5   8         37.62         49.34        90.37 o                         
  12   5   8       2425.35       2379.98       100.77 o                         
  13   5   8         82.18        109.09       102.98 o                         
  14   5   8       9602.04       9113.96       155.45 o                         
 -17   6   8       1347.77       1179.47       139.30 o                         
 -16   6   8        156.11        330.00       139.44 o                         
 -15   6   8        242.15        233.38       110.45 o                         
 -14   6   8      17428.44      18164.14       437.89 o                         
 -13   6   8        315.86        349.50       103.88 o                         
 -12   6   8      19659.53      20139.82       583.01 o                         
 -11   6   8         31.37        101.14        96.56 o                         
 -10   6   8        321.10        404.61       100.86 o                         
  -9   6   8       5182.73       5492.22       128.21 o                         
  -8   6   8      13976.92      14550.77       145.51 o                         
  -7   6   8       9693.51      10153.42       201.83 o                         
  -6   6   8      18175.69      17429.62       499.25 o                         
  -5   6   8          4.87        -32.06        81.31 o                         
  -4   6   8       1799.56       1707.71        81.38 o                         
  -3   6   8       6944.25       7084.41       111.67 o                         
  -2   6   8      67224.22      67377.98       554.76 o                         
  -1   6   8       2761.78       2791.00        89.63 o                         
   0   6   8      47384.16      46808.16       808.35 o                         
   1   6   8       7124.77       7228.30       146.25 o                         
   2   6   8        160.95        869.40       338.35 o                         
   3   6   8      32182.93      31718.81       425.30 o                         
   4   6   8      54319.55      53894.16      1066.50 o                         
   5   6   8       5463.12       5510.88       214.09 o                         
   6   6   8      24334.36      25502.51       758.82 o                         
   7   6   8       8671.85       9318.96       312.30 o                         
   8   6   8       7832.31       7547.79       178.47 o                         
   9   6   8      11204.73      11606.01       525.30 o                         
  10   6   8      17696.31      18048.76       722.35 o                         
  11   6   8        443.48        359.00       104.93 o                         
  12   6   8       1273.23       1331.83       109.40 o                         
  13   6   8       4647.48       4361.53       139.22 o                         
  14   6   8       2114.27       1753.04       153.63 o                         
 -16   7   8       2270.63       2167.74       130.96 o                         
 -15   7   8        651.81        629.75       123.90 o                         
 -14   7   8        668.73        750.52       112.44 o                         
 -13   7   8        109.20        155.22        93.01 o                         
 -12   7   8       1724.16       1897.37        95.81 o                         
 -11   7   8        147.93        181.28        71.22 o                         
 -10   7   8       8982.31       9430.71       127.04 o                         
  -9   7   8        350.72        374.27        91.51 o                         
  -8   7   8       3911.03       4022.75       229.64 o                         
  -7   7   8        514.62        601.03        90.66 o                         
  -6   7   8       1350.83       1424.16        98.53 o                         
  -5   7   8       7082.79       6944.02       272.44 o                         
  -4   7   8       6066.31       6100.59       101.12 o                         
  -3   7   8       7834.02       7458.10       200.88 o                         
  -2   7   8         16.16        142.87        59.90 o                         
  -1   7   8       1972.04       1843.54        75.23 o                         
   0   7   8      11653.16      11256.90       159.71 o                         
   1   7   8        322.38        460.53        75.86 o                         
   2   7   8       9159.68       9209.31       162.79 o                         
   3   7   8        490.33        553.03        88.32 o                         
   4   7   8        693.29        736.49        86.75 o                         
   5   7   8       3720.84       3909.13        91.78 o                         
   6   7   8        259.60        405.53        86.68 o                         
   7   7   8       6546.97       6730.40       164.77 o                         
   8   7   8       2094.44       2344.72        96.05 o                         
   9   7   8       1270.23       1159.16        87.23 o                         
  10   7   8        103.11        270.91       103.71 o                         
  11   7   8          0.81         81.04       120.14 o                         
  12   7   8       6036.92       6315.94       213.72 o                         
  13   7   8         78.92        -48.59       141.18 o                         
  14   7   8       6200.44       5787.01       160.99 o                         
 -16   8   8        949.37        915.82       136.20 o                         
 -15   8   8        857.21        766.95       135.99 o                         
 -14   8   8        211.65        252.32       128.55 o                         
 -13   8   8       7444.16       7820.83       194.55 o                         
 -12   8   8      16571.41      16869.99       214.38 o                         
 -11   8   8       5527.82       5529.46       100.03 o                         
 -10   8   8      13055.68      13667.92       143.16 o                         
  -9   8   8        141.21        115.58        73.96 o                         
  -8   8   8       1134.91       1160.31        91.13 o                         
  -7   8   8       6414.53       6398.92        99.55 o                         
  -6   8   8      33002.00      35580.04       691.12 o                         
  -5   8   8       8009.24       7918.97       145.10 o                         
  -4   8   8      13643.14      14526.52       137.97 o                         
  -3   8   8       1885.39       2010.77        74.60 o                         
  -2   8   8      15990.39      15700.21       116.26 o                         
  -1   8   8      25050.41      24566.64       454.65 o                         
   0   8   8      55851.46      56261.25       294.12 o                         
   1   8   8      12564.61      12799.25       120.63 o                         
   2   8   8      19102.70      20432.03       257.80 o                         
   3   8   8        256.46        318.83        76.67 o                         
   4   8   8       3327.30       3199.88        87.43 o                         
   5   8   8      14097.89      14322.13       342.69 o                         
   6   8   8      21292.30      22527.17       394.23 o                         
   7   8   8      10039.74      10365.74       293.61 o                         
   8   8   8       8954.57       9544.77       371.69 o                         
   9   8   8        161.46         37.50       103.35 o                         
  10   8   8       4737.86       4532.72       149.30 o                         
  11   8   8       2866.05       2688.03       120.11 o                         
  12   8   8      14707.20      14573.44       545.63 o                         
  13   8   8       2753.88       1987.44       198.42 o                         
 -16   9   8       3451.19       2977.82       234.13 o                         
 -15   9   8        213.55         73.15       147.42 o                         
 -14   9   8       1569.41       1627.96       149.54 o                         
 -13   9   8        105.28        169.69       101.14 o                         
 -12   9   8        718.46        569.18       111.54 o                         
 -11   9   8        317.83        420.53       100.86 o                         
 -10   9   8       7247.65       7482.92       163.25 o                         
  -9   9   8        935.77       1052.77        86.82 o                         
  -8   9   8        102.45        176.62        95.76 o                         
  -7   9   8       9235.95       9237.17       192.71 o                         
  -6   9   8      17107.67      17146.64       251.68 o                         
  -5   9   8       4357.69       4439.49        97.28 o                         
  -4   9   8      16694.25      16776.58       217.83 o                         
  -3   9   8        766.34        735.23        83.70 o                         
  -2   9   8         29.84         18.89        97.37 o                         
  -1   9   8       1783.34       1867.12        91.85 o                         
   0   9   8      15460.36      15961.00       165.83 o                         
   1   9   8         20.17         41.48        81.76 o                         
   2   9   8       6690.92       7180.37       120.29 o                         
   3   9   8      10905.55      11178.86       113.89 o                         
   4   9   8         35.84         82.49        82.66 o                         
   5   9   8      12803.38      12893.11       160.07 o                         
   6   9   8      12117.42      12441.06       248.23 o                         
   7   9   8       3874.86       3867.20        98.25 o                         
   8   9   8       5980.55       6489.67       126.75 o                         
   9   9   8        645.52        677.30       104.97 o                         
  10   9   8          0.48        118.03        97.94 o                         
  11   9   8        802.68        683.28       124.93 o                         
  12   9   8       1638.25       1097.69       279.99 o                         
  13   9   8         71.87        199.26       163.63 o                         
 -15  10   8       1171.51        864.57       147.54 o                         
 -14  10   8        181.73        174.97       130.24 o                         
 -13  10   8       7950.11       7681.85       175.27 o                         
 -12  10   8        405.13        566.40       110.91 o                         
 -11  10   8       4356.59       4250.30       146.42 o                         
 -10  10   8       1866.51       1908.38       115.97 o                         
  -9  10   8        861.24       1013.10        97.77 o                         
  -8  10   8       3849.75       3766.16       110.38 o                         
  -7  10   8      17551.41      18035.10       350.97 o                         
  -6  10   8       1395.21       1540.78        82.39 o                         
  -5  10   8        503.32        587.01        99.14 o                         
  -4  10   8       4846.40       5077.40        96.17 o                         
  -3  10   8       9275.27       9374.79       123.57 o                         
  -2  10   8       9008.01       9071.43       219.62 o                         
  -1  10   8      15239.31      15673.11       268.61 o                         
   0  10   8       2069.06       2203.52        93.91 o                         
   1  10   8        542.10        509.18        87.17 o                         
   2  10   8      15293.42      15089.84       224.33 o                         
   3  10   8      19933.61      20470.76       237.18 o                         
   4  10   8       5507.40       5662.64       100.86 o                         
   5  10   8      12653.90      13178.94       269.46 o                         
   6  10   8       1245.83       1177.48       127.20 o                         
   7  10   8        151.33        176.46       101.49 o                         
   8  10   8        658.05        684.08        99.01 o                         
   9  10   8       5395.62       5725.02       146.34 o                         
  10  10   8          7.63        206.03       140.12 o                         
  11  10   8       1737.64       1672.98       197.44 o                         
  12  10   8       2216.27       2015.44       169.54 o                         
 -14  11   8       1854.47       1656.83       267.57 o                         
 -13  11   8          1.97        146.16       140.69 o                         
 -12  11   8        284.58        307.96       117.34 o                         
 -11  11   8       5135.57       5223.43       150.38 o                         
 -10  11   8        274.63        346.85        91.09 o                         
  -9  11   8      18860.12      19083.48       666.48 o                         
  -8  11   8        319.63        356.46        87.49 o                         
  -7  11   8       6557.04       6939.61       161.37 o                         
  -6  11   8        896.67       1114.35        95.13 o                         
  -5  11   8        238.53        258.68       100.46 o                         
  -4  11   8      15666.62      16172.04       381.47 o                         
  -3  11   8       9229.38       9590.45       233.78 o                         
  -2  11   8      12200.71      12156.53       242.03 o                         
  -1  11   8        400.48        443.89        86.09 o                         
   0  11   8       4390.82       4626.13       125.02 o                         
   1  11   8      11061.13      11526.05       204.97 o                         
   2  11   8        955.53        960.53       128.99 o                         
   3  11   8      39352.46      41922.02       220.71 o                         
   4  11   8        466.06        471.60        98.90 o                         
   5  11   8      11602.43      11842.59       180.92 o                         
   6  11   8         18.68        -69.63        99.73 o                         
   7  11   8       1673.81       1555.26       107.52 o                         
   8  11   8        637.21        560.12        99.54 o                         
   9  11   8       6963.91       7262.40       465.05 o                         
  10  11   8       3254.39       3183.28       206.41 o                         
  11  11   8        709.26        381.39       201.37 o                         
 -13  12   8       1249.75       1148.33       159.71 o                         
 -12  12   8       9740.70       9437.61       158.82 o                         
 -11  12   8       1080.30        951.61       142.25 o                         
 -10  12   8       3133.86       3085.18       269.58 o                         
  -9  12   8         96.72         68.50       100.89 o                         
  -8  12   8       3594.80       3826.20       121.27 o                         
  -7  12   8        718.66        796.65       115.88 o                         
  -6  12   8      13012.16      13291.83       203.26 o                         
  -5  12   8        126.40        109.01        68.60 o                         
  -4  12   8       2586.30       2465.89        83.03 o                         
  -3  12   8       1556.25       1579.07        84.18 o                         
  -2  12   8       5538.61       6258.10       152.06 o                         
  -1  12   8        756.73        788.59        75.94 o                         
   0  12   8       8379.53       8486.27       172.54 o                         
   1  12   8       2333.16       2141.39       140.17 o                         
   2  12   8        136.56        151.70        85.24 o                         
   3  12   8       5505.30       5556.34       135.95 o                         
   4  12   8       8958.26       9139.15       138.69 o                         
   5  12   8       2287.87       2528.01       112.35 o                         
   6  12   8       9426.08       9499.54       171.17 o                         
   7  12   8        401.43        276.60       109.31 o                         
   8  12   8         38.47        134.04       106.81 o                         
   9  12   8        804.39        687.94       141.25 o                         
  10  12   8        440.23        305.01       243.83 o                         
 -12  13   8       8663.94       7445.04       414.08 o                         
 -11  13   8       5649.12       5456.82       173.25 o                         
 -10  13   8      14125.46      13332.79       340.67 o                         
  -9  13   8       8429.25       8189.52       327.56 o                         
  -8  13   8       1849.18       1843.42        97.61 o                         
  -7  13   8        408.28        482.57       113.19 o                         
  -6  13   8       1802.50       1845.06       113.71 o                         
  -5  13   8       1512.56       1610.49       161.08 o                         
  -4  13   8       4042.63       3904.28       121.48 o                         
  -3  13   8       1579.10       1664.84       117.72 o                         
  -2  13   8       2214.15       2363.36       110.51 o                         
  -1  13   8       4974.62       5196.04        95.95 o                         
   0  13   8      28908.99      28096.09       630.93 o                         
   1  13   8      23376.63      25211.62       705.77 o                         
   2  13   8      23512.72      24961.32       358.40 o                         
   3  13   8       5532.43       5589.49       121.23 o                         
   4  13   8       1313.50       1492.13        98.11 o                         
   5  13   8        866.74        922.17       112.91 o                         
   6  13   8       3871.74       3954.85       137.78 o                         
   7  13   8       4976.52       4855.69       129.06 o                         
   8  13   8       1151.74       1094.73       146.59 o                         
   9  13   8        156.39        255.31       138.99 o                         
  10  13   8       2898.02       2368.22       152.23 o                         
 -11  14   8         34.45         45.59       149.05 o                         
 -10  14   8       3685.48       3567.17       156.98 o                         
  -9  14   8        440.38        241.47       137.21 o                         
  -8  14   8       1598.00       1525.52       107.63 o                         
  -7  14   8          1.75         39.59        93.64 o                         
  -6  14   8          5.98          0.55        98.51 o                         
  -5  14   8       1441.03       1465.32       105.29 o                         
  -4  14   8       3040.48       2999.76       101.99 o                         
  -3  14   8       2866.80       2892.28       143.64 o                         
  -2  14   8        612.27        519.59       104.26 o                         
  -1  14   8        209.82        177.55       107.36 o                         
   0  14   8       2071.40       1976.12       111.84 o                         
   1  14   8        274.99        340.96       108.56 o                         
   2  14   8        788.52        817.25        98.67 o                         
   3  14   8        897.20        916.92       120.57 o                         
   4  14   8       1691.01       1674.04        99.84 o                         
   5  14   8        354.89        544.04       107.51 o                         
   6  14   8       3313.82       3338.24       129.31 o                         
   7  14   8       2297.99       2382.93       245.84 o                         
   8  14   8       1156.00       1090.54       201.67 o                         
 -10  15   8      20242.27      18159.94       512.60 o                         
  -9  15   8        463.81        377.41       127.59 o                         
  -8  15   8      13345.84      13290.59       287.73 o                         
  -7  15   8        498.05        477.16       123.32 o                         
  -6  15   8        293.66        228.95        95.18 o                         
  -5  15   8        165.12        219.64        98.54 o                         
  -4  15   8       4825.83       4914.31       205.71 o                         
  -3  15   8       9160.79       9327.96       203.63 o                         
  -2  15   8          6.32        177.48        99.28 o                         
  -1  15   8      12961.57      13180.93       193.86 o                         
   0  15   8       8673.13       8431.93       317.95 o                         
   1  15   8        344.07        352.43        98.12 o                         
   2  15   8      23732.24      23387.23       616.31 o                         
   3  15   8       5152.98       5172.61       217.15 o                         
   4  15   8      10115.27      11045.41       260.20 o                         
   5  15   8       7696.25       7595.40       179.98 o                         
   6  15   8          5.51         44.83       151.90 o                         
   7  15   8         17.71        -60.81       180.31 o                         
  -8  16   8       1508.40       1477.98       142.17 o                         
  -7  16   8       3985.77       3420.63       154.93 o                         
  -6  16   8        581.71        529.36       124.98 o                         
  -5  16   8        194.54        203.72       120.19 o                         
  -4  16   8         82.35        260.48       123.63 o                         
  -3  16   8       3659.91       3613.00       123.93 o                         
  -2  16   8        130.93        231.67       112.70 o                         
  -1  16   8       6529.33       6173.17       128.56 o                         
   0  16   8         56.33         97.05       108.48 o                         
   1  16   8        164.07        203.07       146.36 o                         
   2  16   8        470.64        338.21       148.01 o                         
   3  16   8        895.19        765.70       146.77 o                         
   4  16   8         54.11        160.92       126.11 o                         
   5  16   8        303.71        262.02       129.71 o                         
  -5  17   8       4348.24       3386.22       138.52 o                         
  -4  17   8        268.62        183.29       119.15 o                         
  -3  17   8       8409.98       8113.10       400.54 o                         
  -2  17   8         52.28         36.41       148.65 o                         
  -1  17   8         19.98         49.18       130.41 o                         
   0  17   8         22.75       -112.09       129.58 o                         
   1  17   8       7300.44       6496.11       358.57 o                         
   2  17   8       1344.48       1074.39       133.16 o                         
 -18   1   9       1089.37        774.87       220.96 o                         
 -17   1   9        341.56        451.26       157.17 o                         
 -16   1   9       1688.16       1833.78       280.27 o                         
 -15   1   9        171.74         28.79       116.24 o                         
 -14   1   9         44.60         25.37       133.42 o                         
 -13   1   9         18.93         25.66       122.28 o                         
 -12   1   9       2601.95       2705.03       132.77 o                         
 -11   1   9       4444.19       4514.38       238.98 o                         
 -10   1   9       4441.62       4703.66       192.77 o                         
  -9   1   9         24.77         21.51        98.04 o                         
  -8   1   9        584.86        700.56        87.09 o                         
  -7   1   9       6442.36       7044.82       134.69 o                         
  -6   1   9      22801.80      22848.77       761.68 o                         
  -5   1   9      12534.77      13086.48       487.71 o                         
  -4   1   9      12065.77      11928.92       405.18 o                         
  -3   1   9        722.28       1121.83       209.36 o                         
  -2   1   9       2305.10       2545.13       111.30 o                         
  -1   1   9      20086.65      20841.63       379.77 o                         
   0   1   9      17529.18      17633.21       143.36 o                         
   1   1   9       3946.48       4185.97        86.51 o                         
   2   1   9       3127.94       3034.04        72.05 o                         
   3   1   9       6067.46       6172.58        86.44 o                         
   4   1   9       6999.04       7232.11        89.49 o                         
   5   1   9      17892.24      18526.65       260.77 o                         
   6   1   9       7618.19       7724.46        98.55 o                         
   7   1   9       7556.87       7713.28       105.60 o                         
   8   1   9       1080.65       1108.62        79.69 o                         
   9   1   9       1891.72       2027.13        86.27 o                         
  10   1   9       1692.00       1678.79        73.19 o                         
  11   1   9       5661.10       6070.71       266.91 o                         
  12   1   9       1206.51       1122.85        93.28 o                         
  13   1   9        133.22         93.13        99.61 o                         
  14   1   9         11.83        -68.74       102.42 o                         
 -18   2   9         49.87         84.90       227.14 o                         
 -17   2   9       1673.69       1612.42       130.33 o                         
 -16   2   9        920.41        946.92       120.60 o                         
 -15   2   9        959.35        863.75       110.13 o                         
 -14   2   9       3437.52       3447.83       163.39 o                         
 -13   2   9       3297.49       3332.88        94.38 o                         
 -12   2   9       2376.38       2607.22        94.15 o                         
 -11   2   9       4462.91       4557.75       217.30 o                         
 -10   2   9       3659.51       3702.94       101.23 o                         
  -9   2   9       8927.07       9698.07       239.55 o                         
  -8   2   9      10353.39      10262.63       310.04 o                         
  -7   2   9      53113.40      52330.09      1317.10 o                         
  -6   2   9       4569.40       4413.03       105.72 o                         
  -5   2   9      39801.76      40455.45      1098.00 o                         
  -4   2   9       4118.35       4303.28       160.37 o                         
  -3   2   9        343.97        353.68        81.73 o                         
  -2   2   9      12967.73      12644.06       335.81 o                         
  -1   2   9      85714.83      91850.94      2077.61 o                         
   0   2   9       5084.85       4877.20       106.09 o                         
   1   2   9      22542.55      22291.24       213.10 o                         
   2   2   9        973.69        995.14        67.16 o                         
   3   2   9      15815.75      15836.75       107.37 o                         
   4   2   9      13581.53      13053.57       177.49 o                         
   5   2   9      56166.86      57342.03      1311.86 o                         
   6   2   9       3222.04       3257.62        93.86 o                         
   7   2   9      14551.71      15122.66       187.72 o                         
   8   2   9       1769.17       1870.60       100.92 o                         
   9   2   9       4579.44       4758.19       156.99 o                         
  10   2   9        950.00        879.81        83.01 o                         
  11   2   9      18127.32      19136.33       246.62 o                         
  12   2   9       1388.65       1535.49       133.33 o                         
  13   2   9       2338.51       2338.88        92.83 o                         
  14   2   9        117.42         37.65       112.65 o                         
 -17   3   9       5394.63       5267.03       297.35 o                         
 -16   3   9       4862.66       4641.41       114.35 o                         
 -15   3   9       8464.67       8812.14       244.00 o                         
 -14   3   9        116.60        203.57       106.65 o                         
 -13   3   9       1584.31       1622.46       136.82 o                         
 -12   3   9       4747.04       4713.38       228.12 o                         
 -11   3   9       8612.39       9616.25       272.48 o                         
 -10   3   9       3506.51       3651.94       104.79 o                         
  -9   3   9       2316.27       2466.33       122.40 o                         
  -8   3   9       6577.51       7027.20       211.09 o                         
  -7   3   9      25543.65      25408.96       969.67 o                         
  -6   3   9      34570.84      34654.76       635.88 o                         
  -5   3   9      43793.64      43362.23      1363.50 o                         
  -4   3   9      15347.00      15640.66       253.02 o                         
  -3   3   9       5793.53       5811.93        89.53 o                         
  -2   3   9       8226.48       8198.38       125.21 o                         
  -1   3   9       6077.99       5614.78       138.02 o                         
   0   3   9      22102.93      22199.54       257.24 o                         
   1   3   9      30931.27      31302.47       732.30 o                         
   2   3   9         57.94         56.78        59.48 o                         
   3   3   9       3399.96       3265.81        90.10 o                         
   4   3   9      19748.49      19726.03       255.15 o                         
   5   3   9      54756.94      57251.79       740.86 o                         
   6   3   9      31577.28      32466.25       452.01 o                         
   7   3   9      41381.22      44740.93      1086.56 o                         
   8   3   9        176.62        157.21        68.86 o                         
   9   3   9       1019.86       1111.63        70.82 o                         
  10   3   9       7420.38       7708.39       238.05 o                         
  11   3   9       4964.14       5738.73       208.65 o                         
  12   3   9       3487.65       3662.56       235.20 o                         
  13   3   9       3219.44       3784.75       312.58 o                         
  14   3   9       1442.94       1731.48       126.13 o                         
 -17   4   9       6058.23       5734.92       334.91 o                         
 -16   4   9        114.85         81.73       124.07 o                         
 -15   4   9       1847.37       1801.99       151.43 o                         
 -14   4   9        364.06        478.68       106.97 o                         
 -13   4   9       1713.49       1574.20       104.18 o                         
 -12   4   9        737.15        806.47        84.06 o                         
 -11   4   9        770.73        708.27        95.23 o                         
 -10   4   9         50.97         16.69        91.84 o                         
  -9   4   9      10561.78      11084.51       238.54 o                         
  -8   4   9        822.41       1000.65       107.31 o                         
  -7   4   9      41484.16      41423.76       747.96 o                         
  -6   4   9       1059.73       1002.33        73.97 o                         
  -5   4   9      26686.89      26554.83       661.92 o                         
  -4   4   9        486.34        259.45       107.10 o                         
  -3   4   9       3161.38       3447.78        89.18 o                         
  -2   4   9        318.02        409.24        64.55 o                         
  -1   4   9      11795.81      11966.17       213.16 o                         
   0   4   9         19.92          5.95        67.19 o                         
   1   4   9       1220.28       1367.23        66.16 o                         
   2   4   9         25.72         62.08        55.96 o                         
   3   4   9      15941.07      15921.47       477.88 o                         
   4   4   9        170.82         66.85        56.15 o                         
   5   4   9      39948.76      42154.19       805.12 o                         
   6   4   9       2895.88       2890.38       115.93 o                         
   7   4   9       2547.58       2500.32        85.76 o                         
   8   4   9       3359.37       3462.22       100.47 o                         
   9   4   9       8824.66       8906.99       161.14 o                         
  10   4   9        712.00        908.79        99.54 o                         
  11   4   9      10045.20      10140.73       234.21 o                         
  12   4   9        214.77        243.64        90.69 o                         
  13   4   9         14.39         33.28       120.58 o                         
  14   4   9        396.14        159.75       115.11 o                         
 -17   5   9       4168.30       4168.82       320.07 o                         
 -16   5   9        349.55        382.49       124.59 o                         
 -15   5   9       5100.38       5264.41       313.17 o                         
 -14   5   9        777.97        669.74       127.00 o                         
 -13   5   9         50.95        -15.50       112.22 o                         
 -12   5   9       5413.44       5487.90       113.72 o                         
 -11   5   9      13857.47      14569.78       551.11 o                         
 -10   5   9       8241.49       8549.63       189.75 o                         
  -9   5   9      11197.60      11730.55       259.72 o                         
  -8   5   9       5089.28       5517.39       203.34 o                         
  -7   5   9       3125.71       3274.67       150.57 o                         
  -6   5   9        372.13        311.17        70.14 o                         
  -5   5   9      78000.43      80543.17      2307.17 o                         
  -4   5   9       5775.98       5506.61        88.55 o                         
  -3   5   9      69839.86      71257.17       995.13 o                         
  -2   5   9        795.04        809.41        66.12 o                         
  -1   5   9       5646.94       5596.89        95.19 o                         
   0   5   9       8143.50       8140.89        96.71 o                         
   1   5   9       4989.51       5050.12       146.99 o                         
   2   5   9      31578.60      31261.61       575.78 o                         
   3   5   9      16512.63      16286.68       422.32 o                         
   4   5   9      20371.26      21020.43       160.84 o                         
   5   5   9        967.57        886.15        77.26 o                         
   6   5   9        536.59        613.53       128.59 o                         
   7   5   9      44758.33      48224.33      1464.67 o                         
   8   5   9       6693.60       7292.85       421.79 o                         
   9   5   9      36626.43      38154.14       819.29 o                         
  10   5   9       3848.04       4079.45       244.90 o                         
  11   5   9       1785.50       2141.96       118.27 o                         
  12   5   9        724.56        816.63       184.86 o                         
  13   5   9       1333.23       1451.81       147.62 o                         
  14   5   9       4327.18       3875.89       153.25 o                         
 -17   6   9       1737.49       1169.68       212.98 o                         
 -16   6   9        515.98        454.73       136.27 o                         
 -15   6   9       1355.99       1191.74       108.47 o                         
 -14   6   9        406.07        359.26       106.10 o                         
 -13   6   9       2244.25       2093.60       161.60 o                         
 -12   6   9          4.57         92.57        91.07 o                         
 -11   6   9       6511.33       7035.33       119.52 o                         
 -10   6   9       2783.95       2827.32       154.94 o                         
  -9   6   9       6242.98       6161.21       167.20 o                         
  -8   6   9       3403.96       3583.47       149.53 o                         
  -7   6   9       6936.54       7134.40       115.88 o                         
  -6   6   9        484.65        351.51       142.71 o                         
  -5   6   9       1592.22       1529.91        98.14 o                         
  -4   6   9       8249.33       8119.61       160.73 o                         
  -3   6   9        176.59        119.21        70.25 o                         
  -2   6   9       6972.14       6538.08       108.91 o                         
  -1   6   9       1915.14       1971.38        74.16 o                         
   0   6   9         47.74         62.03        82.10 o                         
   1   6   9      21709.18      21513.32       372.25 o                         
   2   6   9       2658.61       2648.09        78.25 o                         
   3   6   9      25956.22      26906.36       684.46 o                         
   4   6   9         17.34         60.08        78.31 o                         
   5   6   9       1527.52       1576.13        77.84 o                         
   6   6   9       5654.27       5655.90       160.36 o                         
   7   6   9       5032.18       5170.25       156.60 o                         
   8   6   9       3224.72       3284.26        87.25 o                         
   9   6   9       3772.87       3873.84       177.11 o                         
  10   6   9        951.80        898.98       118.02 o                         
  11   6   9         31.57         43.49       102.56 o                         
  12   6   9        107.73        140.59       124.56 o                         
  13   6   9       1311.32       1166.47       132.58 o                         
 -16   7   9       2300.75       2336.65       156.54 o                         
 -15   7   9        191.88        230.55       123.25 o                         
 -14   7   9         98.11         -9.03        92.34 o                         
 -13   7   9       3168.22       3713.01       222.53 o                         
 -12   7   9      14472.50      15399.83       583.06 o                         
 -11   7   9       6213.79       6191.94       248.48 o                         
 -10   7   9      23933.12      24726.76       550.69 o                         
  -9   7   9         37.12        137.60        96.50 o                         
  -8   7   9       1456.49       1458.73       100.83 o                         
  -7   7   9       3950.12       4041.36        96.48 o                         
  -6   7   9      12365.76      12746.57       172.47 o                         
  -5   7   9         68.97        119.34        81.00 o                         
  -4   7   9      11862.02      12478.17       138.72 o                         
  -3   7   9      35904.97      36753.26       511.15 o                         
  -2   7   9       4218.96       4265.18       100.27 o                         
  -1   7   9      53533.75      54239.91       657.72 o                         
   0   7   9      40383.50      40403.20       761.20 o                         
   1   7   9       1743.09       1834.48        99.94 o                         
   2   7   9      21125.29      21619.51       614.42 o                         
   3   7   9       2448.30       2542.83       119.01 o                         
   4   7   9        157.91        314.64        77.79 o                         
   5   7   9        238.72        226.19        77.02 o                         
   6   7   9       9271.03       9596.90       300.58 o                         
   7   7   9       9981.06      10030.21       375.46 o                         
   8   7   9       1937.26       1957.61        81.81 o                         
   9   7   9      24115.62      25005.65       971.53 o                         
  10   7   9       2642.91       2734.00       147.75 o                         
  11   7   9      10682.85      10532.91       283.87 o                         
  12   7   9       5217.66       5152.68       146.02 o                         
  13   7   9        878.54        863.32       138.92 o                         
 -16   8   9          0.79       -110.05       156.69 o                         
 -15   8   9        701.35        699.66       138.07 o                         
 -14   8   9        162.44        105.46       113.07 o                         
 -13   8   9       3137.07       2800.60       255.96 o                         
 -12   8   9        178.07        280.93       111.66 o                         
 -11   8   9      10459.13      10799.37       166.36 o                         
 -10   8   9         52.10         41.99        81.27 o                         
  -9   8   9      10607.15      11183.39       131.23 o                         
  -8   8   9       3648.60       3507.94       105.63 o                         
  -7   8   9       5350.80       5559.77       186.80 o                         
  -6   8   9       3457.96       3766.04       124.31 o                         
  -5   8   9       3075.07       3107.44       106.55 o                         
  -4   8   9       2419.89       2454.56        90.58 o                         
  -3   8   9       6431.14       6344.46       122.16 o                         
  -2   8   9        493.86        534.69        76.41 o                         
  -1   8   9       7882.43       8104.96       176.46 o                         
   0   8   9       5198.68       5451.24       107.31 o                         
   1   8   9        755.45        860.14        85.71 o                         
   2   8   9        467.41        489.23       103.74 o                         
   3   8   9         58.77         96.78        77.82 o                         
   4   8   9       8452.20       9210.19       327.73 o                         
   5   8   9          1.10         58.34        79.53 o                         
   6   8   9      12666.74      13400.87       460.01 o                         
   7   8   9       2836.89       3063.25        93.11 o                         
   8   8   9       1917.64       1977.19        99.28 o                         
   9   8   9       4525.52       4566.82       126.30 o                         
  10   8   9       1017.26       1005.05       121.86 o                         
  11   8   9       1346.50       1057.98       144.43 o                         
  12   8   9        898.24        658.88       142.52 o                         
  13   8   9         56.24         -3.43       130.59 o                         
 -15   9   9       3328.29       3143.77       149.16 o                         
 -14   9   9          7.23         11.53       127.66 o                         
 -13   9   9       5954.53       5851.33       155.90 o                         
 -12   9   9        893.58        833.86       104.65 o                         
 -11   9   9      22128.92      22575.49       585.70 o                         
 -10   9   9       3127.62       3055.08       113.38 o                         
  -9   9   9      18636.28      19039.75       475.90 o                         
  -8   9   9         29.12         -3.08        94.46 o                         
  -7   9   9       2099.26       2317.66        92.96 o                         
  -6   9   9          2.34         97.39        87.67 o                         
  -5   9   9      20295.12      21373.64       223.23 o                         
  -4   9   9       1554.34       1487.49        85.74 o                         
  -3   9   9       2679.86       2582.50        87.51 o                         
  -2   9   9       8588.17       8929.47       144.47 o                         
  -1   9   9      16646.85      17429.07       201.39 o                         
   0   9   9       8083.14       8490.25       387.95 o                         
   1   9   9      79063.40      84550.55      1023.82 o                         
   2   9   9        693.13        605.54        89.59 o                         
   3   9   9      20285.63      21489.67       254.79 o                         
   4   9   9       8171.34       8501.78       115.37 o                         
   5   9   9        207.00        208.33        84.18 o                         
   6   9   9       2493.94       2382.72        83.31 o                         
   7   9   9       1715.89       2084.60       159.01 o                         
   8   9   9       2479.32       2855.59       192.30 o                         
   9   9   9       1042.45        898.16       114.65 o                         
  10   9   9       6587.94       6630.77       234.13 o                         
  11   9   9       9526.58       9438.46       225.91 o                         
  12   9   9       1908.79       1790.72       154.95 o                         
 -14  10   9       1931.36       1784.98       155.81 o                         
 -13  10   9       8211.56       8399.85       386.28 o                         
 -12  10   9        216.92        309.75       110.46 o                         
 -11  10   9       1277.72       1315.96       116.98 o                         
 -10  10   9       6179.67       6258.80       114.72 o                         
  -9  10   9        130.29        138.10        84.14 o                         
  -8  10   9       8192.70       8137.14       229.51 o                         
  -7  10   9        187.53        201.34       105.96 o                         
  -6  10   9       5108.16       4831.13        95.01 o                         
  -5  10   9       8128.90       8278.79       116.86 o                         
  -4  10   9       1784.32       1981.18        85.30 o                         
  -3  10   9      36787.63      37981.14       536.50 o                         
  -2  10   9       4344.73       4376.65       160.36 o                         
  -1  10   9       8067.95       7931.67       223.96 o                         
   0  10   9          3.13        -21.31       111.35 o                         
   1  10   9         31.02        210.11        73.81 o                         
   2  10   9      11582.12      12281.32       153.67 o                         
   3  10   9       3924.59       4021.94       116.52 o                         
   4  10   9      16778.24      17162.76       244.68 o                         
   5  10   9         46.58        -18.23        82.95 o                         
   6  10   9        925.18       1034.68       118.45 o                         
   7  10   9       9919.80      10449.80       187.38 o                         
   8  10   9       1561.52       1577.37       103.56 o                         
   9  10   9       7799.50       7974.65       149.66 o                         
  10  10   9       1322.98       1233.29       141.96 o                         
  11  10   9        400.77        149.46       198.97 o                         
 -14  11   9        476.70        672.45       141.52 o                         
 -13  11   9       2906.17       2567.59       149.35 o                         
 -12  11   9        366.53        514.94       148.75 o                         
 -11  11   9       5327.25       5290.89       130.04 o                         
 -10  11   9       1659.45       1587.43       125.05 o                         
  -9  11   9      11632.84      11494.26       179.57 o                         
  -8  11   9        251.38        181.90       100.53 o                         
  -7  11   9       5063.08       4981.74       120.44 o                         
  -6  11   9       3016.83       2899.18       102.04 o                         
  -5  11   9       4056.16       3817.70        89.79 o                         
  -4  11   9       4389.58       4702.52       137.47 o                         
  -3  11   9       6937.98       7462.17       204.71 o                         
  -2  11   9        315.96        278.33        86.18 o                         
  -1  11   9       1576.27       1512.84        86.27 o                         
   0  11   9       4003.95       3929.97       132.24 o                         
   1  11   9      15204.32      15238.71       247.29 o                         
   2  11   9       2607.28       2588.05        83.87 o                         
   3  11   9      27977.76      28871.48       347.22 o                         
   4  11   9        190.69        182.83        97.18 o                         
   5  11   9       3784.02       3962.58       113.78 o                         
   6  11   9       2058.70       2080.54        99.69 o                         
   7  11   9       2840.64       2629.16       103.74 o                         
   8  11   9       1308.39       1271.52       108.67 o                         
   9  11   9       1587.44       1227.14       145.87 o                         
  10  11   9          8.92        -86.50       213.74 o                         
  11  11   9       2068.11       1862.98       330.52 o                         
 -13  12   9      14458.57      13825.37       366.46 o                         
 -12  12   9       2234.87       2098.92       139.99 o                         
 -11  12   9       2086.24       2066.97       132.19 o                         
 -10  12   9       1763.97       1810.60       155.44 o                         
  -9  12   9       3998.99       4189.22       135.87 o                         
  -8  12   9         21.64         26.29        99.44 o                         
  -7  12   9       5434.68       5472.57       130.45 o                         
  -6  12   9       1327.04       1470.31       117.96 o                         
  -5  12   9       5666.17       5644.72       167.39 o                         
  -4  12   9        272.93        331.08        74.32 o                         
  -3  12   9      27160.66      28143.56       498.82 o                         
  -2  12   9       4993.08       4908.48        96.71 o                         
  -1  12   9      27217.39      28754.57       854.68 o                         
   0  12   9      26541.78      27341.49       593.17 o                         
   1  12   9        717.36        702.25        71.38 o                         
   2  12   9       9810.56      10466.42       139.81 o                         
   3  12   9       4034.48       4225.37       119.31 o                         
   4  12   9        211.13        188.36       102.98 o                         
   5  12   9        367.78        656.90        97.17 o                         
   6  12   9       7796.95       8139.57       170.78 o                         
   7  12   9        550.95        432.91       111.48 o                         
   8  12   9       2291.81       2345.65       159.50 o                         
   9  12   9       2779.02       2122.87       289.36 o                         
  10  12   9       3667.91       3201.61       609.19 o                         
 -12  13   9        646.40        536.68       129.61 o                         
 -11  13   9       1373.52       1245.44       142.73 o                         
 -10  13   9       3340.86       3505.62       147.81 o                         
  -9  13   9          0.06         49.18       102.68 o                         
  -8  13   9         94.84        115.50        96.15 o                         
  -7  13   9       1232.92       1196.20       119.24 o                         
  -6  13   9       3710.31       3748.38       110.99 o                         
  -5  13   9       4521.86       4870.01       195.26 o                         
  -4  13   9       2808.59       2811.79       116.90 o                         
  -3  13   9        118.96        173.32        99.83 o                         
  -2  13   9       1144.39       1210.32        96.87 o                         
  -1  13   9       2638.57       2933.34       107.59 o                         
   0  13   9      10475.38      10600.40       149.89 o                         
   1  13   9          3.23         12.48       105.73 o                         
   2  13   9       3506.33       3724.58       115.44 o                         
   3  13   9       2603.72       2569.75       116.17 o                         
   4  13   9       1044.03       1073.37        92.46 o                         
   5  13   9       4113.84       4002.81       115.06 o                         
   6  13   9       2332.03       2121.85       102.40 o                         
   7  13   9       1350.54       1470.60       129.82 o                         
   8  13   9        122.97        302.63       157.23 o                         
   9  13   9        417.06        137.25       281.27 o                         
 -11  14   9       5564.04       4782.97       185.15 o                         
 -10  14   9        407.68        237.06       151.41 o                         
  -9  14   9          8.24         52.73       126.11 o                         
  -8  14   9       3247.20       3129.48       142.88 o                         
  -7  14   9       2918.19       2827.96       137.22 o                         
  -6  14   9       4430.57       4213.55       124.84 o                         
  -5  14   9        364.22        280.02        91.05 o                         
  -4  14   9       3470.72       3636.63       131.69 o                         
  -3  14   9       5338.02       5173.13       152.88 o                         
  -2  14   9      28342.58      28707.24       673.57 o                         
  -1  14   9      14237.11      14509.58       421.29 o                         
   0  14   9      18816.50      19957.64       671.27 o                         
   1  14   9       4782.81       4841.19       142.09 o                         
   2  14   9         15.29          7.73        97.22 o                         
   3  14   9        426.61        462.53        99.35 o                         
   4  14   9      11658.78      11476.54       321.71 o                         
   5  14   9        600.32        552.56       128.29 o                         
   6  14   9       4566.52       4225.59       174.94 o                         
   7  14   9        423.51        550.68       134.85 o                         
  -9  15   9       2781.81       2324.76       159.82 o                         
  -8  15   9       1700.09       1701.22       137.51 o                         
  -7  15   9        558.15        475.30       177.36 o                         
  -6  15   9        143.08         51.11       120.02 o                         
  -5  15   9        137.58        234.18       129.26 o                         
  -4  15   9       2625.78       2617.06       113.27 o                         
  -3  15   9        352.05        392.76       102.12 o                         
  -2  15   9         25.22         54.91        94.19 o                         
  -1  15   9         48.42         23.99       101.20 o                         
   0  15   9       4176.18       4217.54       124.20 o                         
   1  15   9       1771.45       1628.20       130.94 o                         
   2  15   9       9927.51      10551.16       223.91 o                         
   3  15   9          8.93        135.33       118.74 o
[truncated: 191,242 more chars]
